# Supplementary material for: Reshaping the Tumor Microenvironment of KRASG12D Pancreatic Ductal Adenocarcinoma with Combined SOS1 and MEK Inhibition for Improved Immunotherapy Response
Source: Cancer Res Commun. 2024 Jun 21;4(6):1548–60. doi: 10.1158/2767-9764.CRC-24-0172 (PMC11191876; doi:10.1158/2767-9764.CRC-24-0172)
Supplement: Supplementary Table 1 [file crc-24-0172-s01.xlsx]

## Sheet: Table 1
Supplementary Table 1: Differential expression analysis comparing TC3 SOS1i+MEKi treated tumor cells and TC3 vehicle treated tumor cells
names	scores	logfoldchanges	pvals	pvals_adj
H2-k1	31.8655	1.20657	8.02028e-223	2.36468e-219
Psap	31.7536	1.02221	2.8276e-221	7.41052e-218
Rpn1	30.5329	0.933194	9.55026e-205	2.04784e-201
Ly6e	26.8195	0.706148	1.91484e-158	2.37712e-155
Epcam	26.4702	1.39699	2.13742e-154	2.52077e-151
Ctsd	26.2252	0.769554	1.37181e-151	1.47077e-148
Cdh1	24.3647	0.704619	4.05478e-131	3.41571e-128
Dmbt1	24.0462	1.33513	9.15013e-128	7.19414e-125
B2m	23.4726	0.765404	7.76676e-122	5.55135e-119
Aa467197	23.3275	1.36239	2.3301e-120	1.61648e-117
H2-d1	23.0862	0.761067	6.37403e-118	4.29555e-115
Tapbp	22.9148	0.841486	3.3055e-116	2.16575e-113
Uqcr11	22.8608	0.590274	1.14163e-115	7.08625e-113
Rpl41	22.7026	0.387045	4.21942e-114	2.55189e-111
Ptp4a2	22.5328	0.579495	1.98062e-112	1.16792e-109
Serp1	22.1906	0.652846	4.23301e-109	2.37724e-106
Cxcl5	22.0026	1.02303	2.71701e-107	1.4565e-104
Plxnb2	21.8274	0.685213	1.27412e-105	6.67837e-103
Mrpl52	21.8024	0.629715	2.20187e-105	1.12903e-102
Tfrc	21.7227	1.171	1.25338e-104	6.29009e-102
Gfpt1	21.3851	0.766721	1.83716e-101	9.02773e-99
Samd5	21.0901	0.724276	9.80461e-99	4.62523e-96
Fxyd3	20.9552	0.93261	1.68331e-97	7.78513e-95
Car2	20.9292	1.10664	2.90048e-97	1.29082e-94
Uqcrh	20.8725	0.507896	9.52146e-97	4.15894e-94
Cftr	20.7853	1.02465	5.88304e-96	2.52297e-93
Atp9a	20.733	1.75425	1.74531e-95	7.31279e-93
Tnk2	20.6317	0.927628	1.42657e-94	5.80148e-92
Pglyrp1	20.5446	1.46086	8.59353e-94	3.43552e-91
Actg1	20.4698	0.395194	4.00145e-93	1.57304e-90
Sec61a1	20.313	0.671723	9.8766e-92	3.81901e-89
Sdc1	20.2037	0.639154	9.07872e-91	3.45387e-88
Krt8	20.1471	0.401295	2.85305e-90	1.05148e-87
C3	20.0829	0.822753	1.04082e-89	3.77689e-87
F11r	20.0581	0.674495	1.71509e-89	6.12935e-87
1810037i17rik	20.0289	0.505686	3.08515e-89	1.08611e-86
Itm2c	20.0124	0.816393	4.29485e-89	1.48974e-86
Colgalt1	19.9542	0.607141	1.37755e-88	4.70902e-86
Lcn2	19.8345	1.75618	1.50088e-87	5.05731e-85
Muc1	19.8141	0.811358	2.25151e-87	7.47979e-85
Xist	19.7949	0.699924	3.29355e-87	1.07896e-84
Sfn	19.7564	1.62479	7.06566e-87	2.28298e-84
Spint2	19.7513	0.577704	7.82333e-87	2.49363e-84
H2afj	19.6935	0.569751	2.45299e-86	7.71449e-84
Tomm6	19.683	0.523508	3.01622e-86	9.361e-84
Atp5l	19.5963	0.481564	1.6637e-85	5.09633e-83
Ccnd2	19.5902	0.772873	1.87482e-85	5.66942e-83
Calr	19.5721	0.497163	2.67244e-85	7.9791e-83
Rpl35a	19.5413	0.305081	4.89594e-85	1.44351e-82
Krt7	19.5034	0.600623	1.02687e-84	2.99023e-82
Atp13a3	19.4435	0.697144	3.30805e-84	9.51548e-82
Hk2	19.4168	0.888411	5.5697e-84	1.5828e-81
Tnip3	19.4044	1.15496	7.07748e-84	1.98734e-81
Galnt3	19.3816	0.800755	1.10284e-83	3.06032e-81
Plekhb2	19.2953	0.795216	5.87874e-83	1.61235e-80
Sdc4	19.1953	0.561603	4.0526e-82	1.08623e-79
Wdr1	19.0883	0.622109	3.16136e-81	8.37831e-79
Rpl37a	18.9538	0.399067	4.11114e-80	1.0656e-77
Hspa5	18.9133	0.564988	8.86956e-80	2.27398e-77
H13	18.8954	0.583094	1.24343e-79	3.15362e-77
Junb	18.8906	0.599248	1.36411e-79	3.4229e-77
Lsr	18.8401	0.675823	3.53989e-79	8.78899e-77
Smim22	18.8356	1.82581	3.86071e-79	9.48569e-77
Lpp	18.741	0.51682	2.2939e-78	5.52104e-76
Pigt	18.7327	0.708119	2.68161e-78	6.389e-76
Uqcrq	18.7244	0.476304	3.1332e-78	7.39027e-76
Eif4a2	18.6777	0.577545	7.51515e-78	1.75505e-75
Galnt7	18.6687	0.759071	8.90356e-78	2.0589e-75
Rbms1	18.5472	0.561889	8.58353e-77	1.94673e-74
Mt-co1	18.492	0.28676	2.39519e-76	5.32975e-74
Adgrg1	18.4716	1.01498	3.49451e-76	7.70328e-74
Runx1	18.4666	0.720638	3.83167e-76	8.36829e-74
Ccnd1	18.4553	0.531197	4.73019e-76	1.02359e-73
Cfi	18.4298	1.05241	7.57102e-76	1.62343e-73
Rock2	18.3726	0.527982	2.17626e-75	4.62445e-73
Sem1	18.3228	0.433963	5.44733e-75	1.13705e-72
Tmbim1	18.3213	0.789647	5.59744e-75	1.15813e-72
Rrbp1	18.3007	0.474039	8.16678e-75	1.67504e-72
Nfib	18.2489	0.609357	2.11288e-74	4.29624e-72
Slc39a1	18.2134	0.807132	4.03699e-74	8.13851e-72
Tardbp	18.2005	0.56417	5.11696e-74	1.02283e-71
Cox17	18.1834	0.513932	6.98685e-74	1.38486e-71
Ceacam1	18.0922	1.58132	3.67196e-73	7.21754e-71
Atp5e	18.0665	0.452607	5.85076e-73	1.14051e-70
Mal	18.0499	1.00944	7.90223e-73	1.52779e-70
Ddx17	18.0452	0.543423	8.60615e-73	1.65035e-70
Hsp90b1	18.0361	0.505073	1.01489e-72	1.93049e-70
Endod1	18.0338	1.26647	1.05703e-72	1.99458e-70
Cd44	17.9451	0.554421	5.24106e-72	9.81119e-70
Prom1	17.9334	0.585476	6.47582e-72	1.20272e-69
Celf1	17.9221	0.567658	7.92643e-72	1.46063e-69
Slc39a4	17.8702	0.992689	2.01208e-71	3.65069e-69
Kcnn4	17.8576	0.707245	2.52317e-71	4.54305e-69
Canx	17.8124	0.450174	5.66367e-71	1.01204e-68
Ahnak	17.6858	0.505899	5.39318e-70	9.56458e-68
Shisa5	17.668	0.810779	7.40081e-70	1.30271e-67
Dnajc3	17.4373	0.648609	4.3003e-68	7.40374e-66
Tc2n	17.4347	1.52762	4.50085e-68	7.69287e-66
Aplp2	17.4144	0.53753	6.42035e-68	1.08947e-65
Gm26917	17.4084	0.648919	7.12669e-68	1.20069e-65
Mmp14	17.4002	0.668888	8.22245e-68	1.37548e-65
Qsox1	17.1038	0.627142	1.39124e-65	2.27884e-63
Bhlhe40	17.0985	0.743555	1.52346e-65	2.4782e-63
Msi2	17.0948	0.503693	1.6221e-65	2.62058e-63
Slc35a3	16.9766	0.994047	1.22328e-64	1.94956e-62
Nfkbiz	16.9673	0.733956	1.43474e-64	2.27122e-62
Actn4	16.9623	0.495813	1.5608e-64	2.45431e-62
Mob1a	16.9364	0.617237	2.42371e-64	3.78596e-62
Tab2	16.8875	0.737791	5.56485e-64	8.63541e-62
Tgoln1	16.8768	0.546766	6.66217e-64	1.02706e-61
Ano1	16.8709	0.580241	7.37204e-64	1.12912e-61
Cycs	16.8665	0.503303	7.92979e-64	1.20671e-61
Coro2a	16.8106	0.93603	2.04094e-63	3.08588e-61
Gpx2	16.7138	1.47768	1.03961e-62	1.56187e-60
Iqgap1	16.7099	0.442799	1.11036e-62	1.6576e-60
Kcnq1ot1	16.6511	0.609935	2.96936e-62	4.3774e-60
Slc6a6	16.6351	0.545956	3.88361e-62	5.68961e-60
Ckmt1	16.5785	2.18526	9.96032e-62	1.45021e-59
Atp2b1	16.5368	0.50227	1.99255e-61	2.88334e-59
Slc4a4	16.528	0.585438	2.30559e-61	3.31597e-59
Dclk1	16.519	0.825256	2.6785e-61	3.82895e-59
Eif4g1	16.5074	0.417432	3.24548e-61	4.61152e-59
Snrnp70	16.4641	0.485949	6.64599e-61	9.38676e-59
Fndc3b	16.4143	0.525559	1.5114e-60	2.12199e-58
Bcl2l1	16.2959	0.799454	1.05497e-59	1.4724e-57
Lasp1	16.2924	0.487066	1.11786e-59	1.551e-57
Ddx3x	16.2755	0.486669	1.47383e-59	2.03294e-57
Serinc3	16.0642	0.652805	4.54976e-58	6.16753e-56
Ogt	16.0576	0.749238	5.06083e-58	6.82112e-56
Pigr	15.9187	3.34758	4.6984e-57	6.26108e-55
Mgat4a	15.8986	1.21184	6.47754e-57	8.53552e-55
Dsg2	15.8473	0.752212	1.46792e-56	1.92354e-54
Nectin2	15.8399	0.83536	1.65137e-56	2.15198e-54
Sod1	15.8016	0.447159	3.03188e-56	3.92928e-54
Tmprss2	15.7912	0.714119	3.57879e-56	4.61272e-54
R3hdm4	15.7385	0.764925	8.2325e-56	1.04962e-53
Il13ra1	15.6219	1.04307	5.16516e-55	6.55004e-53
Syngr2	15.6142	0.588253	5.8281e-55	7.35119e-53
Myh14	15.6056	1.45519	6.66838e-55	8.36634e-53
Elf3	15.5732	0.762616	1.10749e-54	1.38213e-52
Hbb-bs	15.5688	1.31877	1.18694e-54	1.47349e-52
Zbtb18	15.5135	0.927096	2.81051e-54	3.47075e-52
Camk2d	15.4745	0.530225	5.15694e-54	6.33524e-52
Marcks	15.4716	0.438851	5.39687e-54	6.59564e-52
Mbnl2	15.3978	0.511729	1.69365e-53	2.05918e-51
Fus	15.3454	0.464846	3.80394e-53	4.60121e-51
Chchd10	15.3348	1.11626	4.47875e-53	5.38981e-51
Itpripl2	15.3297	0.525547	4.84536e-53	5.8014e-51
Myh9	15.3036	0.403597	7.23043e-53	8.61334e-51
Cd81	15.28	0.444247	1.03906e-52	1.22542e-50
Rflnb	15.2737	0.751028	1.1453e-52	1.34398e-50
Cox6c	15.2716	0.365948	1.18155e-52	1.37967e-50
Mtdh	15.2634	0.429639	1.34005e-52	1.55703e-50
Osmr	15.1679	1.07499	5.76957e-52	6.63838e-50
Ccn2	15.1025	0.691261	1.55872e-51	1.77611e-49
Mapk1ip1l	15.1017	0.557503	1.5785e-51	1.79001e-49
Fat1	15.0891	0.476233	1.90987e-51	2.15541e-49
Cdcp1	15.0425	2.08251	3.86444e-51	4.3405e-49
Plaur	15.039	0.782026	4.07707e-51	4.55763e-49
Parm1	15.0328	0.568963	4.47373e-51	4.97745e-49
Spcs3	14.9585	0.538991	1.37032e-50	1.51745e-48
Prr13	14.9344	0.449665	1.96847e-50	2.16965e-48
Arglu1	14.9094	0.492523	2.86511e-50	3.12867e-48
Mal2	14.9021	1.19296	3.19465e-50	3.47245e-48
Pdia4	14.8804	0.514421	4.41867e-50	4.78088e-48
Stat3	14.8799	0.607717	4.45172e-50	4.79464e-48
Tmbim6	14.8714	0.398293	5.05591e-50	5.42063e-48
2900097c17rik	14.8597	0.462898	6.02329e-50	6.42857e-48
Zfp36l1	14.7643	0.54015	2.48935e-49	2.64488e-47
App	14.7549	0.421336	2.86184e-49	3.02701e-47
Malat1	14.7388	0.306498	3.63279e-49	3.82529e-47
Alcam	14.7305	0.442267	4.10653e-49	4.30492e-47
Itga2	14.7206	0.624234	4.75583e-49	4.96353e-47
Selenos	14.7047	0.548562	6.01363e-49	6.24861e-47
Clu	14.6513	0.378073	1.32148e-48	1.36112e-46
Hspe1	14.626	0.352274	1.9183e-48	1.96726e-46
Hnrnph1	14.6118	0.423361	2.36224e-48	2.41204e-46
Rdh10	14.5921	0.588277	3.15387e-48	3.20648e-46
Prkcsh	14.5688	0.465289	4.43442e-48	4.48905e-46
Slc44a1	14.5661	0.63855	4.61229e-48	4.64915e-46
Cox7c	14.5372	0.342232	7.03763e-48	7.03375e-46
Tnfrsf1a	14.4994	0.54236	1.22202e-47	1.21108e-45
Cyb561	14.4951	0.742933	1.30036e-47	1.28333e-45
Nrip1	14.4774	0.493997	1.6834e-47	1.65443e-45
Phlda1	14.4379	0.477415	2.98633e-47	2.92276e-45
Larp4b	14.4223	0.524602	3.74421e-47	3.64936e-45
Actn1	14.4173	0.448957	4.03046e-47	3.89616e-45
Nek7	14.3819	0.5401	6.72093e-47	6.47047e-45
Slc12a2	14.364	0.523387	8.70719e-47	8.33414e-45
Irf2bp2	14.3635	0.440834	8.76274e-47	8.33414e-45
Litaf	14.3509	0.504423	1.0521e-46	9.96618e-45
Igsf9	14.3418	0.627038	1.19913e-46	1.12685e-44
Serinc2	14.3329	0.973194	1.36339e-46	1.27612e-44
C1galt1	14.2827	0.553126	2.8069e-46	2.61685e-44
Itgav	14.2738	0.503926	3.18516e-46	2.95781e-44
Vasp	14.2513	0.386749	4.39924e-46	4.06921e-44
Ndufa1	14.1988	0.51258	9.31434e-46	8.5154e-44
Cd74	14.1666	1.20307	1.4753e-45	1.34354e-43
Csrp1	14.1614	0.616342	1.58793e-45	1.44056e-43
M6pr	14.1498	0.548596	1.87333e-45	1.69296e-43
Mark2	14.0968	0.487775	3.97418e-45	3.57782e-43
Cfb	14.0621	0.485705	6.49043e-45	5.79886e-43
Slco3a1	14.0461	0.931119	8.13387e-45	7.23976e-43
Plat	14.044	0.558742	8.38147e-45	7.4321e-43
Xbp1	14.0224	0.499498	1.13678e-44	1.00424e-42
Plscr1	14.0051	0.459099	1.45027e-44	1.2764e-42
B4galt1	13.9702	0.64439	2.36813e-44	2.07647e-42
Myadm	13.9676	0.623176	2.45845e-44	2.14769e-42
Nomo1	13.9657	0.642872	2.52471e-44	2.19743e-42
Tmprss4	13.9201	1.98037	4.78087e-44	4.13064e-42
Pdlim5	13.9176	0.441354	4.95285e-44	4.26361e-42
Ssr1	13.9151	0.468169	5.13176e-44	4.40156e-42
S100a16	13.9084	0.446027	5.6324e-44	4.81345e-42
Ly6a	13.9039	0.785531	5.9973e-44	5.1068e-42
Mfge8	13.866	0.614608	1.01792e-43	8.63653e-42
Fhod1	13.8607	0.739664	1.09601e-43	9.23269e-42
Actb	13.8207	0.234459	1.91294e-43	1.60571e-41
Camkk2	13.8064	0.930764	2.33268e-43	1.9511e-41
Dvl1	13.7929	0.655912	2.81304e-43	2.33631e-41
Cgn	13.7908	0.659051	2.89494e-43	2.3959e-41
2023-09-09	13.7618	0.472988	4.32386e-43	3.56598e-41
Bola2	13.7523	0.473143	4.93067e-43	4.04425e-41
Pcdh1	13.7522	0.75035	4.93807e-43	4.04425e-41
Cxadr	13.7455	0.438888	5.42054e-43	4.42403e-41
Lama5	13.7443	0.511392	5.51245e-43	4.48352e-41
Srsf5	13.7197	0.406033	7.73375e-43	6.24712e-41
Impad1	13.6993	0.567817	1.02522e-42	8.22514e-41
Copz1	13.6689	0.580683	1.5572e-42	1.24507e-40
Ppp6r3	13.668	0.505364	1.57731e-42	1.25689e-40
Txndc5	13.6576	0.546257	1.81912e-42	1.4447e-40
Adam10	13.6402	0.500748	2.3096e-42	1.82807e-40
Lamc2	13.6269	0.834905	2.76927e-42	2.17729e-40
Ptprj	13.6187	0.695679	3.09854e-42	2.42808e-40
Adipor2	13.613	0.573811	3.35276e-42	2.6186e-40
Klf6	13.5808	0.485056	5.20601e-42	4.05262e-40
Ptbp3	13.5792	0.440536	5.32287e-42	4.12995e-40
Tgm2	13.5727	0.468859	5.81572e-42	4.49756e-40
Gramd4	13.5457	0.606435	8.39888e-42	6.474e-40
Tmem238	13.5423	0.548162	8.79623e-42	6.7582e-40
Nus1	13.5253	0.497037	1.10893e-41	8.49229e-40
Tm9sf3	13.5149	0.368225	1.27778e-41	9.75369e-40
Cd24a	13.5111	0.415934	1.34546e-41	1.0184e-39
Ibtk	13.511	0.524999	1.3471e-41	1.0184e-39
Cox6b1	13.4881	0.350224	1.83808e-41	1.38514e-39
Piezo1	13.4751	0.750962	2.19153e-41	1.64623e-39
Mtln	13.4654	0.543061	2.49911e-41	1.87132e-39
Ctsb	13.4383	0.399912	3.60538e-41	2.69114e-39
Tmem109	13.4337	0.720888	3.83733e-41	2.85524e-39
Sec63	13.4156	0.476636	4.89708e-41	3.63231e-39
Fosl2	13.4103	0.732885	5.26591e-41	3.89364e-39
Efhd2	13.3986	0.581329	6.16457e-41	4.53148e-39
Adam9	13.3985	0.419045	6.16697e-41	4.53148e-39
Pdgfb	13.3937	0.938222	6.58037e-41	4.82023e-39
Tacc2	13.3888	0.514725	7.0304e-41	5.13393e-39
Wnk1	13.3634	0.343904	9.8877e-41	7.19819e-39
Ece1	13.3591	0.528681	1.04861e-40	7.61034e-39
Cemip2	13.3383	0.730217	1.38511e-40	1.00216e-38
Ppa1	13.2852	0.444601	2.82102e-40	2.03484e-38
Ndufb2	13.1924	0.389952	9.70715e-40	6.95935e-38
Uap1	13.1903	0.532759	9.97994e-40	7.13324e-38
Crk	13.1857	0.452006	1.06084e-39	7.55951e-38
Tram1	13.1803	0.397792	1.13887e-39	8.09111e-38
Ddi2	13.158	0.565669	1.5317e-39	1.08169e-37
Sgms1	13.1569	0.632555	1.55398e-39	1.09414e-37
Furin	13.1414	0.607884	1.90712e-39	1.33879e-37
Ltbr	13.1305	0.518632	2.20152e-39	1.54087e-37
Hspa9	13.1247	0.331921	2.37657e-39	1.65847e-37
Crim1	13.1228	0.502021	2.43763e-39	1.69606e-37
Wnt7b	13.1189	1.20162	2.56794e-39	1.78147e-37
Bc005537	13.1143	0.513724	2.72803e-39	1.88698e-37
Il1rn	13.113	0.502859	2.77316e-39	1.91259e-37
Ndufb3	13.1113	0.342006	2.83736e-39	1.95116e-37
Pdcd6ip	13.1061	0.397365	3.0393e-39	2.08395e-37
Ier3ip1	13.0846	0.407901	4.03531e-39	2.75886e-37
Ptprk	13.0794	0.529554	4.32022e-39	2.94511e-37
Fam83e	13.0491	1.27703	6.43296e-39	4.34769e-37
Mcfd2	13.0365	0.632179	7.58666e-39	5.11276e-37
Sec23b	13.028	0.632442	8.47835e-39	5.6974e-37
Frk	13.0165	0.632527	9.86182e-39	6.60826e-37
Fut2	13.0095	1.66565	1.08032e-38	7.21857e-37
Msln	13.0067	0.472638	1.12019e-38	7.46379e-37
Mafg	12.9993	0.528285	1.23502e-38	8.20573e-37
Cd55	12.9988	1.06017	1.24281e-38	8.23434e-37
Sulf2	12.9918	1.56713	1.36259e-38	9.00263e-37
Rbm39	12.9835	0.354398	1.51764e-38	9.99904e-37
Slc37a1	12.9764	0.939695	1.66597e-38	1.09457e-36
Mt-nd4	12.9737	0.205664	1.7248e-38	1.13008e-36
Jag1	12.9682	0.782739	1.85233e-38	1.21027e-36
Romo1	12.9634	0.357414	1.97275e-38	1.2854e-36
Nfkb1	12.9614	0.488699	2.02405e-38	1.31519e-36
Ets2	12.9556	0.484598	2.1851e-38	1.41593e-36
1110008p14rik	12.9487	0.49398	2.39006e-38	1.5445e-36
Tra2b	12.9466	0.427888	2.45526e-38	1.5823e-36
Epha2	12.9135	0.649391	3.77544e-38	2.42132e-36
Itgb1	12.9011	0.387247	4.43504e-38	2.83494e-36
Heg1	12.888	0.785745	5.25887e-38	3.35246e-36
Btg1	12.862	0.395512	7.36667e-38	4.68349e-36
Slc7a1	12.8593	0.689455	7.62763e-38	4.83637e-36
Hdac7	12.8526	0.733196	8.3183e-38	5.25992e-36
C77080	12.8524	0.500317	8.34022e-38	5.25992e-36
Tmem54	12.8521	1.06906	8.37277e-38	5.26636e-36
Ckap4	12.8236	0.613685	1.2101e-37	7.59112e-36
Zfp36l2	12.8191	0.381327	1.28124e-37	8.01606e-36
Slc9a2	12.8109	1.37374	1.4249e-37	8.89127e-36
Ablim1	12.808	0.53037	1.47825e-37	9.19987e-36
Dsc2	12.7866	0.8095	1.9476e-37	1.2089e-35
Mycbp2	12.7774	0.451622	2.1928e-37	1.35752e-35
Ltbp3	12.7728	0.44145	2.32647e-37	1.43276e-35
Sypl	12.7602	0.572916	2.73526e-37	1.68012e-35
Esrra	12.7588	0.939925	2.7854e-37	1.70648e-35
Phgr1	12.756	1.19118	2.88542e-37	1.76317e-35
Brd3	12.7379	0.508035	3.64275e-37	2.21448e-35
Itga6	12.7292	0.365655	4.06792e-37	2.46658e-35
Mvp	12.7036	0.450661	5.64876e-37	3.40761e-35
Atp1a1	12.7024	0.370259	5.73366e-37	3.44999e-35
Dusp6	12.6772	0.511894	7.91471e-37	4.75023e-35
Sbno2	12.6757	0.672957	8.06406e-37	4.81537e-35
St3gal4	12.6695	0.496725	8.72776e-37	5.19853e-35
Frrs1	12.6609	0.416441	9.736e-37	5.76993e-35
Cox6a1	12.6326	0.344008	1.39632e-36	8.18901e-35
Chka	12.6324	0.469589	1.39915e-36	8.18901e-35
Clcn3	12.6314	0.403543	1.41711e-36	8.27359e-35
Zbtb7a	12.5992	0.490671	2.13392e-36	1.24279e-34
2210407c18rik	12.5888	0.726287	2.43378e-36	1.41393e-34
Dazap2	12.587	0.390356	2.48947e-36	1.44273e-34
Hbegf	12.5847	0.48678	2.56372e-36	1.48212e-34
Pum2	12.5822	0.417765	2.6445e-36	1.52508e-34
Cflar	12.5777	0.517958	2.79926e-36	1.60708e-34
G3bp1	12.5777	0.36169	2.80032e-36	1.60708e-34
Cdipt	12.5751	0.624594	2.89473e-36	1.65723e-34
Cox7a2	12.5746	0.311815	2.91308e-36	1.6637e-34
Cerk	12.5633	0.711062	3.36149e-36	1.91516e-34
Cisd1	12.557	0.554467	3.63933e-36	2.06846e-34
Ndufv3	12.5508	0.41145	3.93693e-36	2.23222e-34
Gm12840	12.5369	1.04769	4.68885e-36	2.65218e-34
Gsn	12.5152	0.432614	6.16355e-36	3.47798e-34
Eps8	12.5139	0.37414	6.2638e-36	3.52611e-34
Vipr1	12.5096	2.28953	6.61342e-36	3.71407e-34
Nfia	12.4998	0.545575	7.48638e-36	4.18439e-34
Trim28	12.4984	0.434673	7.61726e-36	4.24748e-34
Tmed7	12.4803	0.42153	9.56006e-36	5.29326e-34
Pik3r1	12.479	1.14246	9.72462e-36	5.37177e-34
Kcne3	12.4733	1.37756	1.04452e-35	5.75635e-34
Vmp1	12.4478	0.385735	1.43795e-35	7.90603e-34
Larp1	12.4437	0.438744	1.5129e-35	8.2988e-34
Gpa33	12.4336	1.28619	1.71645e-35	9.37171e-34
Car9	12.4107	0.799578	2.28598e-35	1.24238e-33
Wwc1	12.4086	0.473935	2.34641e-35	1.27229e-33
Vegfa	12.4073	0.48122	2.38592e-35	1.29075e-33
Dennd1b	12.4004	0.602687	2.60056e-35	1.40365e-33
Cers2	12.3973	0.451436	2.70413e-35	1.4529e-33
Igfbp4	12.3961	0.318481	2.74506e-35	1.47154e-33
Tmem30a	12.3848	0.474198	3.1579e-35	1.68901e-33
Inava	12.3641	0.661869	4.08672e-35	2.18085e-33
Cmpk1	12.3612	0.387099	4.23577e-35	2.25528e-33
Hnrnpa2b1	12.3527	0.31685	4.70798e-35	2.50106e-33
Tra2a	12.3241	0.426154	6.72205e-35	3.56299e-33
Etv6	12.3224	0.754136	6.86468e-35	3.63043e-33
St3gal6	12.3115	0.784385	7.85027e-35	4.14238e-33
Gsk3b	12.3037	0.358475	8.65014e-35	4.55426e-33
Mfsd4a	12.2933	1.01115	9.84193e-35	5.17019e-33
Ahr	12.2837	0.639534	1.10796e-34	5.80744e-33
Oit1	12.2817	1.69653	1.13629e-34	5.94271e-33
Slc20a2	12.2684	0.666415	1.33882e-34	6.98646e-33
Lpcat4	12.2588	1.04077	1.50648e-34	7.84399e-33
Tmc5	12.2458	1.23791	1.76836e-34	9.18727e-33
Cdh6	12.2429	0.532118	1.83362e-34	9.5054e-33
Shroom3	12.2135	0.443249	2.63457e-34	1.36275e-32
Ndst1	12.2021	0.65244	3.02923e-34	1.56346e-32
Atp2a2	12.1989	0.349528	3.15089e-34	1.62271e-32
Sgk1	12.1903	0.772926	3.50148e-34	1.79542e-32
Cotl1	12.1875	0.395228	3.62512e-34	1.85479e-32
Grn	12.1588	0.414977	5.15192e-34	2.62458e-32
Flnb	12.1482	0.395601	5.86591e-34	2.98188e-32
Diaph1	12.1432	0.463174	6.2323e-34	3.16132e-32
Mgat1	12.1378	0.554506	6.65798e-34	3.36999e-32
Rhpn2	12.1293	0.773664	7.3879e-34	3.73144e-32
Tasor	12.1173	0.616768	8.54935e-34	4.30883e-32
Birc6	12.1113	0.342096	9.20098e-34	4.61874e-32
Ewsr1	12.1113	0.343186	9.20341e-34	4.61874e-32
Gdi1	12.1059	0.758871	9.826e-34	4.92072e-32
Ehbp1l1	12.0937	0.469966	1.13969e-33	5.68328e-32
B4galt6	12.0927	0.390243	1.15488e-33	5.74688e-32
Dgkd	12.0858	0.548423	1.25514e-33	6.23262e-32
Cops9	12.084	0.362425	1.2834e-33	6.35958e-32
Il18r1	12.0831	0.783522	1.29724e-33	6.41465e-32
Selenot	12.0789	0.377099	1.36594e-33	6.74027e-32
Cdc42se1	12.0712	0.399683	1.4989e-33	7.3809e-32
Spink4	12.0515	1.78961	1.90403e-33	9.35634e-32
Lrp6	12.0368	0.43048	2.2758e-33	1.11599e-31
Onecut2	12.0248	0.379608	2.6323e-33	1.28813e-31
B230219d22rik	12.0138	0.402719	3.00558e-33	1.46775e-31
Ogdh	12.0062	0.485309	3.29639e-33	1.60645e-31
Higd1a	11.9912	0.407054	3.95099e-33	1.92148e-31
Tmem259	11.9844	0.632389	4.28783e-33	2.08101e-31
Dnajc5	11.9774	0.470297	4.67007e-33	2.25723e-31
Sord	11.9642	0.840672	5.47554e-33	2.64114e-31
Atp5mpl	11.9476	0.35186	6.68409e-33	3.2175e-31
Tnfaip3	11.9457	1.03202	6.83772e-33	3.28475e-31
Itpr3	11.9408	0.387383	7.25395e-33	3.47762e-31
Midn	11.9399	0.563955	7.32779e-33	3.50589e-31
Ctdnep1	11.9237	0.465622	8.90902e-33	4.25379e-31
Smad1	11.9147	0.418208	9.92369e-33	4.72869e-31
Atp5g3	11.9004	0.29555	1.17808e-32	5.60228e-31
Tm9sf2	11.8764	0.406513	1.56999e-32	7.45099e-31
Errfi1	11.8761	0.408348	1.57503e-32	7.45989e-31
Dag1	11.8724	0.43683	1.64696e-32	7.78495e-31
Pcna	11.855	0.465417	2.02609e-32	9.55788e-31
Tmcc1	11.8541	0.682115	2.04849e-32	9.64426e-31
Ubn2	11.8399	0.451749	2.42852e-32	1.14106e-30
Ptprf	11.8304	0.512288	2.71863e-32	1.27484e-30
Celf2	11.8297	0.710472	2.74238e-32	1.28342e-30
Usp16	11.8288	0.443194	2.77039e-32	1.29397e-30
Slc4a7	11.8071	0.53357	3.58891e-32	1.67296e-30
Slc25a3	11.7993	0.323049	3.93608e-32	1.82757e-30
Rbm47	11.7653	0.44226	5.8906e-32	2.7297e-30
Mllt6	11.7596	0.566632	6.30189e-32	2.91456e-30
Mbnl1	11.7482	0.308467	7.2157e-32	3.33066e-30
Slc1a5	11.7399	1.05338	7.95357e-32	3.66408e-30
Acsl5	11.7389	0.338927	8.04832e-32	3.7005e-30
Gprc5a	11.7314	0.765468	8.80265e-32	4.03946e-30
Ergic1	11.7274	0.440552	9.22198e-32	4.22367e-30
Rpl36al	11.7144	0.291117	1.07589e-31	4.91802e-30
Prkar2a	11.7043	0.592678	1.21114e-31	5.51492e-30
Phc2	11.7034	0.434365	1.22474e-31	5.5661e-30
Abca3	11.701	0.547937	1.25962e-31	5.71359e-30
Rplp2	11.6832	0.289851	1.55376e-31	7.03426e-30
Cpd	11.6818	0.366708	1.57884e-31	7.1341e-30
Inppl1	11.6602	0.549031	2.03659e-31	9.18491e-30
Shtn1	11.6555	0.471394	2.15124e-31	9.68345e-30
Ube2d3	11.6415	0.303745	2.53422e-31	1.13856e-29
Lnpep	11.6302	0.437196	2.89385e-31	1.29766e-29
Atp6ap1	11.62	0.747551	3.2613e-31	1.45966e-29
Clic4	11.6128	0.360575	3.54977e-31	1.58576e-29
Cluh	11.6104	0.51272	3.64876e-31	1.6269e-29
Cox5a	11.5924	0.302651	4.50508e-31	2.00493e-29
Pitpnc1	11.5719	0.758351	5.72153e-31	2.5415e-29
Spint1	11.5711	1.8285	5.77092e-31	2.55862e-29
Ier3	11.5656	0.491308	6.15259e-31	2.72272e-29
Prap1	11.5636	1.55593	6.30144e-31	2.78337e-29
Smg1	11.5606	0.394057	6.52766e-31	2.87791e-29
Basp1	11.5581	0.376445	6.71799e-31	2.95629e-29
Tia1	11.5558	0.464502	6.89972e-31	3.03061e-29
Pim1	11.5532	0.734116	7.11429e-31	3.11905e-29
Tmc4	11.5405	2.07997	8.24089e-31	3.60627e-29
Usp7	11.5376	0.373733	8.52287e-31	3.72276e-29
Fkbp4	11.5364	0.321242	8.64491e-31	3.76908e-29
Dyrk2	11.5342	0.664223	8.87282e-31	3.86131e-29
Esyt2	11.5312	0.447811	9.18523e-31	3.98991e-29
Anxa2	11.521	0.32591	1.03355e-30	4.47309e-29
Capzb	11.5088	0.320112	1.19072e-30	5.13805e-29
Bpnt1	11.5088	0.588637	1.19155e-30	5.13805e-29
Myo10	11.5075	0.40899	1.21002e-30	5.20815e-29
Rnpep	11.5034	0.570875	1.26824e-30	5.4488e-29
Ptgs2	11.4827	0.958364	1.61141e-30	6.91059e-29
Eif4g3	11.4742	0.497207	1.7791e-30	7.6159e-29
Tuba1c	11.4666	0.415351	1.94071e-30	8.29268e-29
Muc4	11.462	2.29455	2.04736e-30	8.73255e-29
Rps19	11.4527	0.23695	2.28047e-30	9.7093e-29
Magt1	11.4424	0.403518	2.56617e-30	1.08864e-28
Nucb1	11.4413	0.433997	2.59881e-30	1.10051e-28
Abcc1	11.4391	0.567628	2.66523e-30	1.12661e-28
Irf2bpl	11.4338	0.577151	2.83559e-30	1.19434e-28
Guk1	11.4264	0.39474	3.08741e-30	1.29809e-28
Atxn2l	11.42	0.521595	3.32076e-30	1.39372e-28
Lrba	11.4187	0.415686	3.37109e-30	1.41233e-28
Noc2l	11.4147	0.452361	3.53236e-30	1.47726e-28
Timm10b	11.4038	0.332894	4.001e-30	1.6703e-28
Etnk1	11.4029	0.528104	4.04395e-30	1.68524e-28
Mboat1	11.3874	0.600383	4.82935e-30	2.00899e-28
Fam20b	11.3726	0.60786	5.72511e-30	2.37743e-28
Cxcl16	11.3703	0.469507	5.87561e-30	2.43564e-28
Zc3h7a	11.37	0.440306	5.89929e-30	2.44117e-28
Ipo5	11.3694	0.413891	5.94059e-30	2.45395e-28
Abhd2	11.3669	0.47093	6.11449e-30	2.52137e-28
Bcl2	11.3552	0.598163	6.98702e-30	2.87113e-28
Ifngr1	11.3479	0.350685	7.59497e-30	3.11552e-28
Ptprs	11.3453	0.469881	7.82829e-30	3.20566e-28
Gcnt3	11.3433	0.611137	8.01002e-30	3.27439e-28
Pdia6	11.3431	0.333353	8.02793e-30	3.27604e-28
Atp13a1	11.3381	0.477654	8.49257e-30	3.45966e-28
Il18rap	11.3368	0.867709	8.62483e-30	3.50748e-28
Edem1	11.3342	0.648874	8.88006e-30	3.60506e-28
Tial1	11.333	0.499856	9.00155e-30	3.6481e-28
Gusb	11.3311	0.510722	9.20468e-30	3.72403e-28
Fuom	11.3292	0.667028	9.4041e-30	3.79819e-28
Hba-a1	11.3251	1.42723	9.85256e-30	3.97252e-28
Lrp10	11.3143	0.478568	1.11477e-29	4.4794e-28
Cnn2	11.3133	0.630715	1.12791e-29	4.52449e-28
Clptm1l	11.3099	0.494497	1.172e-29	4.69337e-28
Grcc10	11.304	0.332521	1.25305e-29	5.00945e-28
Manba	11.3015	0.690725	1.29045e-29	5.15024e-28
Pcbp1	11.2971	0.30796	1.35635e-29	5.40407e-28
Cep170b	11.2962	0.466835	1.37027e-29	5.45036e-28
Nadk	11.2929	0.369132	1.42213e-29	5.6471e-28
Psme3	11.2914	0.557722	1.44646e-29	5.73407e-28
Slc44a4	11.2848	1.3862	1.55918e-29	6.17054e-28
Il4ra	11.2745	0.649209	1.75416e-29	6.91894e-28
Aldh1a3	11.2592	0.518129	2.0854e-29	8.21175e-28
Mib1	11.2324	0.39436	2.82766e-29	1.10975e-27
Aebp2	11.2257	0.453011	3.04883e-29	1.19258e-27
Uhmk1	11.224	0.437026	3.10921e-29	1.21419e-27
Gpi1	11.2222	0.310268	3.17389e-29	1.2374e-27
Sdcbp	11.2217	0.305626	3.19197e-29	1.24239e-27
Hif1a	11.2154	0.441977	3.42709e-29	1.33171e-27
Erbb3	11.2151	1.05818	3.43917e-29	1.3342e-27
Gm11808	11.2139	0.385576	3.48437e-29	1.34952e-27
Pkp2	11.2133	0.537193	3.50904e-29	1.35685e-27
Nbeal1	11.2127	0.348229	3.53049e-29	1.36291e-27
F2rl1	11.21	0.771493	3.64063e-29	1.40313e-27
Uso1	11.2033	0.458874	3.92693e-29	1.511e-27
Apobec3	11.1973	0.493512	4.20436e-29	1.61512e-27
Tspan8	11.193	0.320302	4.41487e-29	1.69323e-27
Id2	11.1732	0.415596	5.51752e-29	2.11269e-27
Pdlim1	11.1707	0.375086	5.6755e-29	2.16966e-27
Otop3	11.1686	0.965804	5.80807e-29	2.21675e-27
Arf3	11.1681	0.427775	5.84415e-29	2.22691e-27
Tes	11.1677	0.331693	5.86543e-29	2.23142e-27
Plekha2	11.1408	0.424271	7.94077e-29	3.01609e-27
Trim8	11.1401	0.538032	8.00322e-29	3.03492e-27
Agrn	11.1338	0.407756	8.58906e-29	3.25185e-27
Purb	11.1283	0.311792	9.13697e-29	3.45375e-27
Atp8b1	11.1272	1.05945	9.25173e-29	3.49153e-27
Slc39a11	11.1264	0.963396	9.33244e-29	3.51636e-27
Slmap	11.1201	0.368044	1.00117e-28	3.76628e-27
Liph	11.1048	2.19549	1.18857e-28	4.46414e-27
Tomm70a	11.103	0.323485	1.21279e-28	4.54786e-27
Ndufa2	11.0983	0.277835	1.27808e-28	4.78511e-27
Emc1	11.0975	0.58633	1.29041e-28	4.82359e-27
Mogs	11.0942	0.841555	1.3379e-28	4.99322e-27
Rpn2	11.0912	0.32842	1.38398e-28	5.15702e-27
Med13l	11.073	0.397972	1.69611e-28	6.3101e-27
Sppl2a	11.0707	0.327635	1.73973e-28	6.46221e-27
Ndufs6	11.0652	0.292758	1.85082e-28	6.86404e-27
Selenoi	11.0593	0.473154	1.97595e-28	7.31658e-27
Nipa2	11.0311	0.494911	2.70491e-28	1.00001e-26
Metap2	11.0185	0.284155	3.11086e-28	1.14829e-26
Ctdsp2	11.0103	0.41626	3.40894e-28	1.25635e-26
Pxn	11.0074	0.459606	3.52057e-28	1.29345e-26
Mmp15	11.0058	1.04188	3.58311e-28	1.31438e-26
Uba2	11.0011	0.436336	3.7753e-28	1.38273e-26
Zcchc7	11	0.55672	3.8218e-28	1.39759e-26
Dhrs3	10.9909	0.588575	4.22684e-28	1.54332e-26
Tmem160	10.9868	0.343934	4.42531e-28	1.61329e-26
Pf4	10.9712	1.03718	5.2593e-28	1.91437e-26
Raph1	10.966	0.445371	5.56828e-28	2.02371e-26
Herc2	10.9593	0.386098	5.99481e-28	2.17538e-26
Znrf1	10.9567	0.553155	6.17415e-28	2.23701e-26
Cpne3	10.9481	0.36607	6.78207e-28	2.44975e-26
Cd164	10.9464	0.46587	6.91342e-28	2.49338e-26
Prrc2a	10.9445	0.313467	7.0616e-28	2.54293e-26
Scrib	10.9403	0.526378	7.39339e-28	2.65835e-26
Ndufb6	10.9322	0.363632	8.09057e-28	2.90019e-26
Plekha6	10.9295	0.394242	8.33392e-28	2.98289e-26
Atox1	10.9261	0.271014	8.6529e-28	3.09236e-26
Brwd1	10.9215	0.426267	9.09612e-28	3.24584e-26
Cbl	10.9081	0.621448	1.05417e-27	3.756e-26
Dad1	10.9017	0.278379	1.13076e-27	4.02279e-26
Mdn1	10.8935	0.61779	1.23782e-27	4.39706e-26
Lbp	10.8781	0.506791	1.46525e-27	5.18932e-26
Ide	10.8647	0.451616	1.69693e-27	5.98288e-26
Csnk1e	10.8624	0.513112	1.74031e-27	6.12667e-26
Prdx6	10.8623	0.311243	1.74362e-27	6.12919e-26
Cpe	10.859	0.349238	1.80728e-27	6.3435e-26
Pip5k1a	10.8538	0.477268	1.91313e-27	6.69512e-26
Dstn	10.8399	0.274648	2.22618e-27	7.76759e-26
Ctnnd1	10.8349	0.295204	2.35315e-27	8.19849e-26
Ndufc2	10.8344	0.302782	2.36408e-27	8.22443e-26
Hyou1	10.8199	0.560194	2.77147e-27	9.6275e-26
Luc7l2	10.818	0.294563	2.82896e-27	9.81276e-26
Mrps21	10.8121	0.286156	3.01816e-27	1.04537e-25
Ttc7	10.8061	0.589404	3.22115e-27	1.11403e-25
Sox4	10.792	0.345896	3.75496e-27	1.29675e-25
Man2a1	10.7824	0.40436	4.16959e-27	1.43784e-25
Actr2	10.7797	0.28872	4.29295e-27	1.47822e-25
Dgcr2	10.7696	0.428805	4.79123e-27	1.64739e-25
2023-03-06	10.7412	0.519089	6.51792e-27	2.23782e-25
Stk39	10.7304	0.712191	7.32588e-27	2.51156e-25
Magi1	10.7128	0.443361	8.86015e-27	3.03315e-25
Nfe2l1	10.7117	0.312981	8.96714e-27	3.06533e-25
Perp	10.6966	0.514325	1.05571e-26	3.60361e-25
Ces2g	10.6957	0.499297	1.06641e-26	3.63487e-25
Efr3a	10.6876	0.366063	1.16363e-26	3.96054e-25
Bsg	10.6815	0.326329	1.24204e-26	4.21751e-25
Snhg3	10.6815	0.472411	1.24271e-26	4.21751e-25
Cdk6	10.6779	0.303915	1.2916e-26	4.37716e-25
Itga3	10.6723	0.410301	1.37253e-26	4.64473e-25
Nop10	10.6645	0.284167	1.49162e-26	5.04052e-25
Dnajb11	10.6567	0.370032	1.62283e-26	5.47606e-25
Atf4	10.6499	0.361826	1.74614e-26	5.88374e-25
Tgif1	10.6476	0.491294	1.78946e-26	6.02113e-25
Arfgef1	10.6307	0.301101	2.14392e-26	7.20353e-25
Kat2b	10.6226	0.539405	2.34058e-26	7.85308e-25
Fam91a1	10.6194	0.354222	2.42179e-26	8.11403e-25
Cox8a	10.6116	0.254179	2.63219e-26	8.80644e-25
Afdn	10.6039	0.317362	2.85663e-26	9.54381e-25
Srrm2	10.603	0.285766	2.886e-26	9.62829e-25
Ero1l	10.5972	0.608634	3.07182e-26	1.02338e-24
Foxp1	10.5961	0.30915	3.10618e-26	1.03336e-24
Bcam	10.5872	0.696369	3.41506e-26	1.13452e-24
Llph	10.5843	0.317308	3.52318e-26	1.16879e-24
Lamp1	10.5824	0.30577	3.59596e-26	1.19126e-24
Sox9	10.5724	0.38247	4.00089e-26	1.32229e-24
Gkn3	10.5724	1.52167	4.00271e-26	1.32229e-24
Epn3	10.5644	0.910903	4.35622e-26	1.43706e-24
Usp6nl	10.5588	0.544689	4.6242e-26	1.52334e-24
Ndufab1	10.5552	0.274689	4.80786e-26	1.58163e-24
Gmds	10.5497	0.505197	5.09624e-26	1.67417e-24
Gnb1	10.5406	0.259635	5.616e-26	1.84235e-24
Eif2s3x	10.5366	0.301299	5.85598e-26	1.9184e-24
Lrp5	10.5341	0.546721	6.01661e-26	1.96829e-24
Tspan14	10.531	1.06822	6.21503e-26	2.03039e-24
Crebbp	10.5293	0.314018	6.33097e-26	2.0654e-24
Degs1	10.5249	0.425118	6.63599e-26	2.16192e-24
Wfdc18	10.5232	2.54968	6.7553e-26	2.19776e-24
Ndrg1	10.5135	0.384593	7.48597e-26	2.42877e-24
Rcc2	10.5068	0.34374	8.03682e-26	2.60391e-24
Itprid2	10.4789	0.507745	1.08021e-25	3.49505e-24
Rps6ka1	10.4746	0.437439	1.13002e-25	3.65121e-24
Vars	10.4513	0.329892	1.44537e-25	4.66375e-24
Kcnk1	10.4509	1.55084	1.45108e-25	4.67576e-24
Nudt3	10.4464	0.469855	1.52169e-25	4.89659e-24
Tnpo2	10.4437	0.479385	1.56605e-25	5.03249e-24
Egfr	10.4429	0.673879	1.57955e-25	5.06895e-24
Proser2	10.4293	1.02376	1.822e-25	5.83707e-24
Ai661453	10.4292	0.832867	1.82385e-25	5.83707e-24
Emc10	10.429	0.493184	1.82888e-25	5.84523e-24
Cfh	10.4277	1.94242	1.85398e-25	5.91744e-24
Tap2	10.4271	1.22186	1.86478e-25	5.94386e-24
Adcy6	10.4188	0.504481	2.03492e-25	6.47017e-24
Sipa1l3	10.4188	0.614357	2.03539e-25	6.47017e-24
Ndufaf4	10.4166	0.653932	2.08202e-25	6.60951e-24
Zdhhc18	10.4029	0.761086	2.40516e-25	7.61482e-24
Csnk1a1	10.401	0.284059	2.45295e-25	7.75573e-24
Sel1l3	10.4004	0.55037	2.46945e-25	7.79745e-24
Zcchc14	10.3997	0.409757	2.48731e-25	7.84335e-24
Otud4	10.3961	0.347026	2.58333e-25	8.13525e-24
Creb1	10.3927	0.521309	2.67623e-25	8.40537e-24
Klf5	10.3793	0.353599	3.08038e-25	9.64899e-24
Slc25a5	10.3729	0.288035	3.29401e-25	1.03045e-23
Ash1l	10.3695	0.278397	3.41221e-25	1.06601e-23
Far1	10.3636	0.321051	3.62968e-25	1.13245e-23
Dot1l	10.3613	0.689873	3.71818e-25	1.15853e-23
Nbea	10.3603	0.555923	3.75949e-25	1.16986e-23
Gsdmd	10.3572	0.461695	3.87978e-25	1.2057e-23
Reep3	10.3507	0.453991	4.15341e-25	1.28903e-23
Brd2	10.3419	0.338101	4.55374e-25	1.41142e-23
Pds5a	10.3369	0.35965	4.79802e-25	1.48518e-23
Rplp1	10.3331	0.201646	4.99342e-25	1.54364e-23
Ube3a	10.3312	0.289758	5.09453e-25	1.57284e-23
Ezr	10.3244	0.288784	5.46454e-25	1.68486e-23
Mat2a	10.3233	0.335039	5.5289e-25	1.70248e-23
Neat1	10.3022	0.333762	6.88957e-25	2.1187e-23
Wasl	10.2988	0.293776	7.13355e-25	2.19087e-23
Ssh2	10.284	0.632146	8.32198e-25	2.55254e-23
Slc35b1	10.2796	0.489948	8.7092e-25	2.66784e-23
Slk	10.2741	0.284603	9.22386e-25	2.82183e-23
Akap13	10.2733	0.291311	9.30076e-25	2.84167e-23
Gpd1	10.2707	1.00845	9.5481e-25	2.91347e-23
Tcf4	10.2689	0.366268	9.72851e-25	2.96468e-23
Pak2	10.2687	0.263542	9.74851e-25	2.96694e-23
Pmepa1	10.2675	0.306411	9.87343e-25	3.00109e-23
Gabrp	10.2671	0.511437	9.91471e-25	3.00976e-23
Mapk3	10.252	0.351411	1.1595e-24	3.51531e-23
Hipk1	10.2499	0.341687	1.18419e-24	3.58557e-23
Alkbh5	10.2472	0.397305	1.2178e-24	3.68259e-23
Fam120a	10.2438	0.313769	1.26175e-24	3.8106e-23
Pttg1ip	10.2432	0.384757	1.26979e-24	3.82998e-23
Fbl	10.2372	0.307155	1.35132e-24	4.07071e-23
Slc35f5	10.2348	0.673735	1.38436e-24	4.16491e-23
Sema3f	10.2319	0.959045	1.4268e-24	4.28712e-23
Tet3	10.2266	0.500499	1.50691e-24	4.52209e-23
Vcp	10.2216	0.268431	1.58649e-24	4.75482e-23
Mall	10.2126	0.701969	1.74098e-24	5.20462e-23
Dab2ip	10.2111	0.422991	1.7676e-24	5.27751e-23
Synj2bp	10.2009	0.319328	1.96448e-24	5.85793e-23
Capns1	10.1995	0.253204	1.99391e-24	5.93817e-23
Pdxdc1	10.1867	0.390212	2.27234e-24	6.75884e-23
Nktr	10.1863	0.3485	2.28198e-24	6.77897e-23
Ier2	10.1748	0.308629	2.56858e-24	7.61118e-23
Zbtb20	10.1648	0.304776	2.8474e-24	8.42681e-23
Bmpr2	10.1587	0.402236	3.03001e-24	8.95598e-23
Cldn7	10.158	1.16084	3.0534e-24	9.01384e-23
Skiv2l	10.1541	0.515666	3.17651e-24	9.36553e-23
Efnb2	10.1523	0.438115	3.23747e-24	9.53336e-23
Abcc3	10.1419	0.633509	3.60119e-24	1.0578e-22
Zdhhc5	10.1375	0.416307	3.76475e-24	1.10447e-22
Pa2g4	10.1324	0.32173	3.96749e-24	1.1625e-22
Mef2d	10.1239	0.449647	4.328e-24	1.26656e-22
Son	10.104	0.276326	5.30537e-24	1.54873e-22
Thbs1	10.0993	0.659065	5.56593e-24	1.62279e-22
Tuba1b	10.0991	0.284956	5.57312e-24	1.62288e-22
Susd6	10.0898	0.680102	6.12907e-24	1.78037e-22
Dlg1	10.0887	0.344906	6.19597e-24	1.79759e-22
Eif4ebp2	10.0885	0.622968	6.2137e-24	1.80052e-22
Met	10.0843	0.418106	6.48379e-24	1.87648e-22
Ssr3	10.0771	0.285511	6.97549e-24	2.01631e-22
Aco2	10.0737	0.294651	7.22065e-24	2.08462e-22
Akt1	10.07	0.331833	7.49513e-24	2.15858e-22
Srsf10	10.0687	0.297152	7.59514e-24	2.18471e-22
B4galt3	10.0669	0.711798	7.7377e-24	2.22301e-22
Ccnt2	10.0549	0.533343	8.73897e-24	2.50762e-22
Hba-a2	10.0542	1.36149	8.80512e-24	2.52353e-22
Top2b	10.0539	0.342289	8.83461e-24	2.52891e-22
Tmem63b	10.0504	0.424042	9.14834e-24	2.61554e-22
9530068e07rik	10.0388	0.315931	1.02901e-23	2.93841e-22
Lrrc8a	10.0384	0.664302	1.03377e-23	2.94843e-22
Reg1	10.037	2.1797	1.04815e-23	2.98582e-22
Ccnl2	10.0321	0.348294	1.10138e-23	3.13368e-22
Gpx1	10.0215	0.275965	1.22585e-23	3.48364e-22
Mpzl2	10.0168	0.477108	1.28585e-23	3.64535e-22
Ralbp1	10.0148	0.287494	1.31204e-23	3.71515e-22
Npepps	10.0129	0.339456	1.33764e-23	3.78309e-22
Ltf	10.0115	3.57158	1.35636e-23	3.83115e-22
Ubqln4	10.0114	0.454465	1.35788e-23	3.83115e-22
Surf4	10.0104	0.317297	1.37192e-23	3.86611e-22
Scap	10.0021	0.761917	1.49132e-23	4.1976e-22
Chp1	9.99636	0.391363	1.581e-23	4.44471e-22
Ppp1r15b	9.99229	0.447543	1.6473e-23	4.62559e-22
Fyttd1	9.99132	0.283979	1.66349e-23	4.66548e-22
Coro1c	9.98871	0.337104	1.70786e-23	4.78424e-22
Scd2	9.97836	0.300061	1.89574e-23	5.29796e-22
Atp1b1	9.94829	0.323784	2.56545e-23	7.15263e-22
Itgb5	9.94689	0.330467	2.6018e-23	7.24542e-22
Mcm2	9.94312	0.573024	2.70231e-23	7.51643e-22
Cx3cl1	9.9359	0.786499	2.90556e-23	8.07226e-22
Bace2	9.92039	1.14308	3.39409e-23	9.41841e-22
Gng12	9.92018	0.304914	3.40127e-23	9.42724e-22
Rps6ka3	9.919	0.383315	3.44171e-23	9.52813e-22
Cebpb	9.9167	0.341168	3.52211e-23	9.73928e-22
Myl6	9.91429	0.256961	3.60819e-23	9.96563e-22
Cab39	9.91256	0.322333	3.6712e-23	1.01278e-21
Cdk18	9.90945	0.920927	3.78734e-23	1.0436e-21
Ptgfrn	9.90763	0.3252	3.85693e-23	1.06153e-21
Adgrl2	9.8972	0.394334	4.28081e-23	1.17682e-21
Atp5md	9.89355	0.237304	4.44016e-23	1.21779e-21
Abcd3	9.88941	0.336721	4.62742e-23	1.26768e-21
Ucp2	9.8776	0.414209	5.20647e-23	1.42465e-21
Tgfa	9.8768	0.67149	5.24827e-23	1.43443e-21
Unc5b	9.87589	0.634146	5.29614e-23	1.44584e-21
Hspg2	9.87201	0.405301	5.50518e-23	1.50116e-21
Eif2s2	9.86844	0.255192	5.7046e-23	1.55195e-21
5330417c22rik	9.86818	1.32509	5.71938e-23	1.55418e-21
Uqcr10	9.86253	0.248668	6.05053e-23	1.64228e-21
Psmd13	9.86173	0.351945	6.09876e-23	1.65347e-21
Homer2	9.85206	0.757197	6.71514e-23	1.81848e-21
2510039o18rik	9.85075	0.54679	6.80313e-23	1.8402e-21
Rab1a	9.84541	0.294352	7.1746e-23	1.93846e-21
Twf1	9.8391	0.270296	7.63887e-23	2.06153e-21
Itga5	9.83769	0.958934	7.74657e-23	2.08821e-21
Zfp148	9.833	0.317835	8.11608e-23	2.18532e-21
Erp44	9.82747	0.412044	8.57421e-23	2.3008e-21
Ano6	9.8123	0.364793	9.96742e-23	2.66858e-21
Galnt2	9.80829	0.312995	1.03706e-22	2.77338e-21
Tmem184a	9.80682	1.28852	1.0523e-22	2.81094e-21
Sdhc	9.80466	0.353053	1.07508e-22	2.86855e-21
Sft2d2	9.80302	0.419779	1.09263e-22	2.91208e-21
Zmiz1	9.80176	0.44387	1.10637e-22	2.94538e-21
Tulp4	9.79796	0.266612	1.1488e-22	3.05143e-21
Hivep2	9.79638	0.589294	1.16695e-22	3.09617e-21
Cept1	9.7885	0.433834	1.26152e-22	3.34331e-21
Hs6st1	9.7812	0.708728	1.35586e-22	3.58931e-21
Bola3	9.77855	0.333052	1.39188e-22	3.68053e-21
Itgb6	9.77718	1.26711	1.41093e-22	3.72672e-21
Psme1	9.77061	0.285153	1.50549e-22	3.97203e-21
Fbrsl1	9.76902	0.598476	1.52927e-22	4.03026e-21
Ptpn1	9.76407	0.469731	1.60581e-22	4.22255e-21
Vps37a	9.75877	0.420016	1.69201e-22	4.44425e-21
Itga1	9.7585	0.324731	1.69637e-22	4.45076e-21
Hexa	9.75682	0.501124	1.72484e-22	4.52043e-21
Itpr1	9.74963	0.519979	1.85136e-22	4.84663e-21
Arih1	9.73889	0.422196	2.05794e-22	5.37548e-21
Plekha7	9.73834	0.657314	2.06903e-22	5.39848e-21
Bcl3	9.73486	0.563805	2.14104e-22	5.5802e-21
F3	9.73043	0.368722	2.23648e-22	5.82251e-21
Dock7	9.72656	0.418014	2.32306e-22	6.04125e-21
Glg1	9.72534	0.28906	2.35116e-22	6.10757e-21
Nxf1	9.72503	0.564037	2.35836e-22	6.11954e-21
Manf	9.7223	0.300996	2.4225e-22	6.27907e-21
Prr15l	9.72044	0.342529	2.46713e-22	6.38071e-21
Arrb1	9.71884	0.563915	2.50623e-22	6.47475e-21
Ampd2	9.71558	0.512745	2.5877e-22	6.6779e-21
Fam49b	9.71057	0.468346	2.71819e-22	7.007e-21
Usp25	9.70533	0.337454	2.86149e-22	7.36834e-21
Nipbl	9.7042	0.299469	2.89335e-22	7.44225e-21
Kifc3	9.69751	0.484183	3.08954e-22	7.9381e-21
Ankrd50	9.6974	0.347698	3.09286e-22	7.9381e-21
Ppp3r1	9.69623	0.518285	3.12845e-22	8.02074e-21
Hook2	9.69341	0.514157	3.216e-22	8.23624e-21
Ptpre	9.69167	0.409838	3.27153e-22	8.36936e-21
Gda	9.68313	0.27265	3.55657e-22	9.08872e-21
Ttc14	9.68091	0.335148	3.63451e-22	9.27784e-21
Onecut3	9.67464	0.546601	3.86447e-22	9.85418e-21
Vil1	9.66916	0.489651	4.07701e-22	1.03849e-20
Agpat5	9.66674	0.39991	4.1747e-22	1.06143e-20
Ppp1r2	9.66671	0.289046	4.17607e-22	1.06143e-20
Cdk9	9.66034	0.433684	4.44366e-22	1.12702e-20
Gm20186	9.65595	0.786978	4.63818e-22	1.17509e-20
Rai1	9.64982	0.570035	4.92401e-22	1.24616e-20
Nfatc3	9.6422	0.392831	5.30408e-22	1.34092e-20
Rc3h1	9.62781	0.31566	6.1014e-22	1.5359e-20
Srebf1	9.62523	0.494692	6.25694e-22	1.57337e-20
Micos10	9.62313	0.234586	6.38599e-22	1.60411e-20
Picalm	9.62142	0.296061	6.49312e-22	1.62929e-20
Agr2	9.61533	1.12753	6.88908e-22	1.72681e-20
Sltm	9.61115	0.303099	7.1746e-22	1.79647e-20
Letm1	9.60741	0.503666	7.43979e-22	1.86089e-20
Mllt10	9.5984	0.374161	8.11937e-22	2.02872e-20
Lrrc8d	9.59184	0.53842	8.65261e-22	2.15967e-20
Klhl2	9.58908	0.457157	8.88732e-22	2.21591e-20
Gramd1b	9.58202	0.504352	9.51692e-22	2.37039e-20
Rps26	9.57999	0.252969	9.70519e-22	2.41473e-20
Pqlc1	9.57445	0.661862	1.02396e-21	2.54502e-20
Stt3a	9.57135	0.31302	1.05516e-21	2.61981e-20
Muc13	9.57028	2.72118	1.06616e-21	2.64431e-20
Golga4	9.57017	0.28357	1.06728e-21	2.64433e-20
Hspa1b	9.57	0.63118	1.06909e-21	2.64602e-20
Ubald1	9.56635	0.59625	1.10744e-21	2.73807e-20
Ino80d	9.55123	0.369403	1.28166e-21	3.16219e-20
Cbx3	9.54948	0.247667	1.3035e-21	3.21272e-20
Zyx	9.54885	0.46846	1.31145e-21	3.22893e-20
Nfat5	9.53629	0.286612	1.48038e-21	3.63939e-20
Tnfaip2	9.53623	0.661986	1.48125e-21	3.63939e-20
Rps27l	9.53076	0.240731	1.56133e-21	3.83215e-20
Sort1	9.52989	1.17191	1.57446e-21	3.86037e-20
Mfsd5	9.52904	0.812203	1.58744e-21	3.88815e-20
Stx3	9.52644	1.23071	1.62766e-21	3.98254e-20
Phf21a	9.52263	0.491373	1.68841e-21	4.1269e-20
Ppp1cb	9.52017	0.246357	1.72903e-21	4.2218e-20
Wdr26	9.51942	0.25879	1.74152e-21	4.24791e-20
Eif3a	9.51524	0.22718	1.81292e-21	4.41749e-20
Actr3	9.51147	0.238535	1.87982e-21	4.57577e-20
Atp5h	9.50991	0.242496	1.90823e-21	4.64016e-20
Vps13a	9.50507	0.341163	1.99919e-21	4.85632e-20
Irf3	9.50213	0.553565	2.05643e-21	4.99023e-20
Arap2	9.49559	0.460667	2.18977e-21	5.30835e-20
Afg3l2	9.49244	0.385073	2.25681e-21	5.46525e-20
Jup	9.48681	0.299982	2.38212e-21	5.76277e-20
Calm3	9.48515	0.227524	2.42024e-21	5.849e-20
Ktn1	9.48033	0.444997	2.5349e-21	6.11983e-20
Ctsh	9.47926	0.277774	2.56088e-21	6.17623e-20
Parva	9.47699	0.294014	2.61726e-21	6.30575e-20
Gatad2b	9.47157	0.337145	2.7567e-21	6.62815e-20
Kdm1a	9.4682	0.286214	2.84709e-21	6.83852e-20
Atxn7l3b	9.46535	0.258814	2.92568e-21	7.02015e-20
Lrrc58	9.46268	0.260704	3.00161e-21	7.19503e-20
Rad23b	9.46211	0.279279	3.01779e-21	7.22646e-20
Trim56	9.45224	0.288471	3.31669e-21	7.93415e-20
Eva1c	9.4511	0.566046	3.35284e-21	8.0125e-20
Itgb4	9.44328	0.382848	3.6129e-21	8.62524e-20
Cant1	9.44059	0.469974	3.70673e-21	8.84032e-20
Bcar3	9.43493	0.498297	3.91252e-21	9.32169e-20
Tuba4a	9.43471	0.331979	3.92081e-21	9.33199e-20
Glis2	9.43058	0.429103	4.07842e-21	9.69735e-20
Mdh2	9.42722	0.247804	4.21122e-21	1.0003e-19
Xiap	9.42487	0.2538	4.30628e-21	1.02185e-19
Fnbp1l	9.42411	0.260547	4.3375e-21	1.02823e-19
Wbp1l	9.41525	0.409669	4.71947e-21	1.11765e-19
Mindy1	9.41099	0.397011	4.91494e-21	1.16277e-19
Tinagl1	9.40825	0.316569	5.04455e-21	1.19224e-19
Ext1	9.4063	0.375226	5.13884e-21	1.21331e-19
Herc1	9.40443	0.390478	5.23145e-21	1.23394e-19
Csde1	9.40176	0.217363	5.36594e-21	1.2644e-19
Gns	9.40095	0.500874	5.40754e-21	1.27293e-19
Iqgap2	9.39895	0.30343	5.511e-21	1.29599e-19
Gm3336	9.39436	1.96428	5.75668e-21	1.35242e-19
Rnf217	9.38945	0.543517	6.03156e-21	1.41559e-19
Cpsf6	9.38716	0.393657	6.16426e-21	1.44529e-19
Elavl1	9.37645	0.321445	6.82295e-21	1.59656e-19
Cdk2	9.37468	0.823256	6.93862e-21	1.62201e-19
Ppard	9.37291	0.620306	7.05592e-21	1.6478e-19
Palld	9.37131	0.239882	7.16376e-21	1.66968e-19
Gpd2	9.34632	0.330699	9.07525e-21	2.11311e-19
Lamtor4	9.33728	0.263898	9.88357e-21	2.29905e-19
Smad5	9.33551	0.571739	1.00502e-20	2.3355e-19
Pik3ap1	9.32469	0.619879	1.11306e-20	2.58404e-19
Plec	9.31367	0.265793	1.23486e-20	2.86399e-19
Snx10	9.3101	0.315655	1.27711e-20	2.95905e-19
Epn1	9.3013	0.412285	1.38744e-20	3.21154e-19
Luc7l3	9.30092	0.275107	1.39235e-20	3.21974e-19
H2-t23	9.29662	0.747272	1.44979e-20	3.346e-19
Slc29a1	9.29644	0.406058	1.45225e-20	3.34842e-19
Adap1	9.28231	0.827656	1.65847e-20	3.81269e-19
Tuft1	9.27394	0.516682	1.79393e-20	4.12009e-19
Lmtk2	9.26906	0.582037	1.87799e-20	4.30896e-19
Akt2	9.26393	0.390043	1.97035e-20	4.51649e-19
Syt8	9.25408	0.599348	2.16084e-20	4.94832e-19
Rock1	9.24822	0.236088	2.28265e-20	5.2222e-19
Dnmt3a	9.24655	0.501838	2.31849e-20	5.29905e-19
Rictor	9.243	0.407026	2.39675e-20	5.47262e-19
Ago2	9.23859	0.303634	2.49775e-20	5.69771e-19
Bcr	9.23222	0.553374	2.65067e-20	6.04071e-19
Atad1	9.22544	0.443993	2.82402e-20	6.42956e-19
Icmt	9.22051	0.780979	2.95694e-20	6.72568e-19
Bcar1	9.21987	0.354281	2.97458e-20	6.75929e-19
Skil	9.21609	0.293013	3.08129e-20	6.98831e-19
Sec24b	9.21369	0.400316	3.1509e-20	7.13932e-19
Mia3	9.20636	0.341664	3.37382e-20	7.63708e-19
Rab6a	9.1927	0.278277	3.83095e-20	8.66353e-19
Dnajc1	9.18383	0.384631	4.16035e-20	9.39945e-19
Cs	9.18205	0.427674	4.22978e-20	9.54715e-19
Cebpg	9.18084	0.339503	4.2776e-20	9.64587e-19
Slc39a7	9.17224	0.354841	4.63286e-20	1.0437e-18
Gpat4	9.16605	0.326244	4.90691e-20	1.10438e-18
Ndufb7	9.15333	0.22229	5.52069e-20	1.24134e-18
Rras2	9.14886	0.593167	5.75358e-20	1.29124e-18
Nisch	9.14767	0.26318	5.81729e-20	1.3043e-18
Il17rc	9.14216	0.522498	6.12152e-20	1.37121e-18
Pgap1	9.14202	0.305702	6.12988e-20	1.37178e-18
Cd47	9.14182	0.266265	6.14081e-20	1.37292e-18
Exoc5	9.14164	0.420524	6.15136e-20	1.37398e-18
Baz1a	9.13953	0.507598	6.27271e-20	1.39976e-18
Reg3b	9.13205	2.09466	6.72164e-20	1.49852e-18
Srpr	9.1309	0.281681	6.79338e-20	1.51308e-18
Noxo1	9.12703	1.45116	7.04033e-20	1.56661e-18
Serpinb5	9.12692	0.696849	7.04768e-20	1.56676e-18
Aftph	9.12546	0.416065	7.14317e-20	1.5865e-18
Hid1	9.12044	0.548587	7.48179e-20	1.66014e-18
Stk25	9.11973	0.340304	7.5311e-20	1.66951e-18
Samd4b	9.11955	0.526575	7.54363e-20	1.67072e-18
Ly75	9.11763	0.76562	7.67818e-20	1.69892e-18
Tjp3	9.11387	0.615725	7.94919e-20	1.75724e-18
Wls	9.11144	0.28173	8.12931e-20	1.79537e-18
Thoc2	9.11039	0.252929	8.20841e-20	1.81115e-18
Cxcl3	9.10437	1.33417	8.67685e-20	1.91272e-18
Ick	9.10208	0.485497	8.86195e-20	1.9517e-18
Zfp395	9.1013	0.595528	8.92538e-20	1.96383e-18
Zfp207	9.08247	0.291963	1.06137e-19	2.33313e-18
Mgat5	9.08126	0.4018	1.07327e-19	2.3571e-18
Ttc9	9.07924	0.897554	1.09332e-19	2.3989e-18
Atrnl1	9.07728	0.690026	1.11324e-19	2.44033e-18
Azin1	9.07334	0.432353	1.15426e-19	2.5279e-18
Tomm5	9.07282	0.247451	1.15976e-19	2.5376e-18
Mfsd6	9.07125	0.59763	1.17659e-19	2.56964e-18
Ndufa3	9.06805	0.288858	1.21169e-19	2.64387e-18
Kdm2a	9.06636	0.315895	1.23062e-19	2.68268e-18
Zranb2	9.06587	0.25765	1.23614e-19	2.6909e-18
Prkcd	9.06582	0.668207	1.23667e-19	2.6909e-18
Srsf2	9.06224	0.249885	1.27795e-19	2.77816e-18
Ocln	9.06018	1.13374	1.30235e-19	2.826e-18
Ndufc1	9.05549	0.233383	1.35957e-19	2.94745e-18
Ccnl1	9.05494	0.303103	1.36645e-19	2.95747e-18
Pum1	9.05492	0.275886	1.3667e-19	2.95747e-18
Pfkp	9.05279	0.478202	1.39367e-19	3.01306e-18
Tnfrsf1b	9.05015	0.704484	1.42767e-19	3.08375e-18
Golph3	9.04813	0.297226	1.45443e-19	3.13866e-18
Acox1	9.048	0.317394	1.45606e-19	3.1393e-18
Dusp16	9.04563	0.517327	1.48801e-19	3.20527e-18
Foxq1	9.04551	0.311322	1.48965e-19	3.20588e-18
Smdt1	9.04194	0.241328	1.53923e-19	3.30955e-18
Pepd	9.04098	0.372413	1.55278e-19	3.33565e-18
Tjp2	9.03848	0.288527	1.58869e-19	3.40968e-18
Mgrn1	9.03665	0.541977	1.61542e-19	3.46391e-18
Pld1	9.03027	0.469917	1.71246e-19	3.66532e-18
Numa1	9.02562	0.295838	1.78673e-19	3.82081e-18
Slc2a1	9.02324	0.581549	1.82601e-19	3.90128e-18
Ttc39b	9.02031	0.545383	1.87559e-19	4.00357e-18
Zfp36	9.01996	0.62549	1.88153e-19	4.01263e-18
Rnf145	9.01951	0.61243	1.88932e-19	4.02559e-18
St6gal1	9.01492	0.326787	1.97018e-19	4.1941e-18
Clmn	9.01392	0.589847	1.98829e-19	4.22885e-18
Rab3d	9.01191	0.442472	2.02502e-19	4.30308e-18
Rpl30	9.00882	0.175329	2.08289e-19	4.42206e-18
Arhgap1	9.00102	0.347497	2.23641e-19	4.73946e-18
Ssbp3	8.99628	0.34519	2.33503e-19	4.94401e-18
Srm	8.9939	0.411896	2.38618e-19	5.04779e-18
Gas6	8.99171	1.92601	2.43415e-19	5.14465e-18
Abcc4	8.98902	0.547709	2.4945e-19	5.26748e-18
Gse1	8.98206	0.434975	2.65757e-19	5.6068e-18
Nap1l1	8.97961	0.240506	2.71719e-19	5.72747e-18
Apob	8.97804	0.289713	2.75635e-19	5.80481e-18
Clec2d	8.97277	0.332322	2.89145e-19	6.08227e-18
Slc45a4	8.9727	0.728034	2.89325e-19	6.08227e-18
Gapvd1	8.97229	0.306311	2.90409e-19	6.09962e-18
R3hdm1	8.96925	0.302371	2.98544e-19	6.2649e-18
Ipo7	8.96563	0.301991	3.08503e-19	6.46814e-18
Jak2	8.96538	0.386459	3.09208e-19	6.47716e-18
Agps	8.96448	0.493528	3.11762e-19	6.52486e-18
Cav2	8.96424	0.358532	3.12438e-19	6.53322e-18
Slc35a4	8.96254	0.476555	3.17294e-19	6.62889e-18
Efcab14	8.96077	0.498132	3.22405e-19	6.7297e-18
Pex6	8.9573	0.610631	3.32732e-19	6.93299e-18
Ddx21	8.95127	0.361808	3.51406e-19	7.31563e-18
Pin4	8.94221	0.331602	3.81448e-19	7.92007e-18
Rbm27	8.93663	0.37079	4.01233e-19	8.32356e-18
Bag3	8.93647	0.483615	4.01815e-19	8.3283e-18
Cdc37l1	8.93358	0.383345	4.12428e-19	8.54078e-18
Sppl3	8.93062	0.374304	4.23623e-19	8.76491e-18
Rac1	8.92417	0.232775	4.49049e-19	9.28283e-18
Dlst	8.91746	0.357737	4.77113e-19	9.85435e-18
Clptm1	8.91242	0.408633	4.99288e-19	1.03033e-17
Rnf11	8.91035	0.406501	5.08708e-19	1.04885e-17
Lsm7	8.90881	0.296488	5.15831e-19	1.06261e-17
Efna5	8.90356	0.573848	5.40857e-19	1.11319e-17
Tmed10	8.90217	0.253479	5.47669e-19	1.12623e-17
Taf5l	8.89848	0.567879	5.66149e-19	1.16322e-17
Zfp598	8.89836	0.51296	5.66759e-19	1.16346e-17
Stx4a	8.88268	0.34683	6.52716e-19	1.33759e-17
Mast4	8.88158	0.50494	6.592e-19	1.3497e-17
Ap2a2	8.87612	0.335866	6.92322e-19	1.41629e-17
Bak1	8.87359	0.452298	7.08278e-19	1.44767e-17
Baz2a	8.87321	0.4299	7.10654e-19	1.45127e-17
Mcmbp	8.87218	0.484614	7.17257e-19	1.46349e-17
Sparc	8.87002	0.348155	7.31322e-19	1.4909e-17
Nfkbia	8.86771	0.463434	7.4663e-19	1.52079e-17
Ptpn18	8.86655	1.25247	7.54469e-19	1.53543e-17
C1s1	8.86303	1.26015	7.78719e-19	1.58342e-17
Marf1	8.8628	0.351223	7.80308e-19	1.58528e-17
Abhd17c	8.85813	0.454002	8.13694e-19	1.65169e-17
Angptl4	8.85714	0.743596	8.20928e-19	1.66494e-17
Rpe	8.85315	0.507213	8.5084e-19	1.72412e-17
Cox5b	8.83893	0.227186	9.66358e-19	1.95484e-17
Snrk	8.83618	0.594296	9.90436e-19	2.00109e-17
Ccdc88c	8.83613	0.625212	9.90918e-19	2.00109e-17
Leng8	8.82994	0.645853	1.04731e-18	2.11316e-17
Synpo	8.82116	0.629626	1.13282e-18	2.28375e-17
Ptk2	8.81947	0.378271	1.15005e-18	2.3165e-17
Smpd3	8.81427	0.268539	1.20468e-18	2.42448e-17
Ankrd1	8.81233	0.712171	1.22566e-18	2.46459e-17
Tpm1	8.8113	0.25072	1.23708e-18	2.48544e-17
Slc30a4	8.8081	0.534506	1.27285e-18	2.55513e-17
Ddx18	8.80522	0.324495	1.30594e-18	2.61933e-17
Ehd4	8.80055	0.57022	1.36149e-18	2.72842e-17
Fam160a2	8.79808	0.554104	1.39172e-18	2.78663e-17
Lsm8	8.79522	0.329517	1.42763e-18	2.85611e-17
Gan	8.79336	0.358778	1.45158e-18	2.90156e-17
Gcnt2	8.79068	0.497196	1.48658e-18	2.96901e-17
Ndufb11	8.78735	0.230011	1.53128e-18	3.05569e-17
Uggt1	8.78473	0.333248	1.56735e-18	3.12502e-17
Epn2	8.78463	0.360085	1.56885e-18	3.12537e-17
Gls	8.78211	0.26581	1.60442e-18	3.19354e-17
Amfr	8.77836	0.368749	1.65873e-18	3.29885e-17
Prss22	8.77754	0.958646	1.67095e-18	3.32036e-17
Casp8	8.77534	0.358589	1.70387e-18	3.38292e-17
Msl1	8.77124	0.35978	1.76711e-18	3.50554e-17
Rnf121	8.76276	0.642573	1.9052e-18	3.7763e-17
B3gnt3	8.76006	0.362303	1.95153e-18	3.86488e-17
Fzd1	8.75713	0.736571	2.00284e-18	3.96317e-17
Txndc11	8.7569	0.529856	2.00685e-18	3.96777e-17
Map2k7	8.73476	0.34621	2.4417e-18	4.8178e-17
Tm4sf5	8.73471	0.34503	2.44291e-18	4.8178e-17
Gsr	8.73257	0.229575	2.48941e-18	4.9054e-17
Slc16a1	8.73033	0.35829	2.53938e-18	4.99969e-17
Aw112010	8.72718	0.60354	2.61105e-18	5.13652e-17
Clint1	8.72637	0.234059	2.62978e-18	5.16906e-17
Kctd5	8.72618	0.43428	2.63414e-18	5.17331e-17
Pik3ca	8.71424	0.334331	2.92715e-18	5.7392e-17
Stt3b	8.71192	0.327335	2.98769e-18	5.84818e-17
Hnrnpdl	8.70838	0.243661	3.08235e-18	6.02848e-17
Adam15	8.7042	0.548221	3.19824e-18	6.24995e-17
Actr1b	8.70409	0.294292	3.20125e-18	6.25066e-17
Cltb	8.69908	0.385646	3.34585e-18	6.5168e-17
Ei24	8.69781	0.413601	3.3835e-18	6.58471e-17
Sptlc2	8.69355	0.376852	3.51283e-18	6.83075e-17
Gnaq	8.69277	0.366181	3.53701e-18	6.8721e-17
Fos	8.68909	0.409667	3.65345e-18	7.08939e-17
Fam168b	8.68905	0.288144	3.65485e-18	7.08939e-17
Sfpq	8.68812	0.234221	3.68501e-18	7.14201e-17
Hdac3	8.68676	0.420429	3.72925e-18	7.22182e-17
Bhlhe41	8.68263	1.22573	3.86714e-18	7.48272e-17
Ppp3ca	8.68159	0.262787	3.90263e-18	7.54519e-17
Gm20559	8.678	0.685925	4.02781e-18	7.78083e-17
Zfhx3	8.67562	0.247076	4.11293e-18	7.93877e-17
Luzp1	8.67504	0.278508	4.13398e-18	7.97287e-17
Epb41l4b	8.67042	0.506818	4.30538e-18	8.29665e-17
Ccdc6	8.66774	0.43837	4.40787e-18	8.48721e-17
Nt5e	8.66747	0.43521	4.41828e-18	8.50032e-17
Ganab	8.66433	0.287531	4.54188e-18	8.7302e-17
Snd1	8.66424	0.250692	4.54517e-18	8.7302e-17
Zdhhc21	8.66319	0.618856	4.58744e-18	8.80423e-17
Gcc2	8.65164	0.300638	5.07668e-18	9.72734e-17
Igf1r	8.64872	0.535609	5.20815e-18	9.97116e-17
Rnf213	8.64761	0.376037	5.2588e-18	1.006e-16
Pabpc1	8.64511	0.217604	5.37535e-18	1.02746e-16
Grk2	8.64024	0.515381	5.60961e-18	1.07137e-16
Epas1	8.63728	1.11916	5.75657e-18	1.09855e-16
Lamb3	8.63654	0.698102	5.7942e-18	1.10483e-16
Bicd1	8.63222	0.347795	6.01711e-18	1.14641e-16
Clip1	8.63147	0.35241	6.0569e-18	1.15306e-16
Larp4	8.62726	0.255631	6.28367e-18	1.1943e-16
Pabpc4	8.62667	0.327806	6.31645e-18	1.19957e-16
Tlnrd1	8.61642	0.627353	6.90777e-18	1.3087e-16
Kalrn	8.61017	0.889577	7.29522e-18	1.381e-16
Relch	8.60978	0.583228	7.3199e-18	1.38456e-16
Smim15	8.6058	0.317044	7.57873e-18	1.43237e-16
Ube2z	8.60538	0.3019	7.60628e-18	1.43642e-16
Ikbkb	8.6031	0.289023	7.75904e-18	1.4641e-16
Nucb2	8.59746	0.448675	8.15028e-18	1.5367e-16
Arrdc1	8.58468	0.719194	9.1092e-18	1.71612e-16
Abhd13	8.57988	0.529054	9.49729e-18	1.78781e-16
Stard7	8.5795	0.517789	9.52864e-18	1.79228e-16
Tsnax	8.57604	0.347346	9.81968e-18	1.84555e-16
Plekhg3	8.57553	0.492055	9.86301e-18	1.85222e-16
Lratd1	8.57377	1.15243	1.00154e-17	1.87933e-16
St14	8.56807	2.88131	1.05239e-17	1.9727e-16
Clcn4	8.568	0.524514	1.05296e-17	1.9727e-16
Mau2	8.56723	0.38478	1.06005e-17	1.9844e-16
Maz	8.56147	0.418663	1.11442e-17	2.08452e-16
Ppip5k2	8.55968	0.278525	1.13183e-17	2.11542e-16
Mkln1	8.55751	0.336133	1.15334e-17	2.15391e-16
Ankrd10	8.55733	0.458436	1.15516e-17	2.1556e-16
St3gal5	8.55499	0.342022	1.17882e-17	2.19802e-16
Tufm	8.54803	0.394282	1.25207e-17	2.33275e-16
Xpot	8.54791	0.381031	1.25332e-17	2.33323e-16
Smyd2	8.54649	0.424025	1.26887e-17	2.36009e-16
Maged1	8.54641	0.294994	1.26975e-17	2.36009e-16
Uqcrc2	8.54564	0.313322	1.27829e-17	2.3741e-16
Ecpas	8.54116	0.404849	1.32879e-17	2.46594e-16
Khdc4	8.5402	0.378366	1.33986e-17	2.48454e-16
Eif3b	8.53487	0.212519	1.40312e-17	2.59979e-16
Ppan	8.5309	0.483961	1.45212e-17	2.68848e-16
Kif5b	8.52814	0.206118	1.48726e-17	2.74921e-16
Tbl1x	8.52613	0.271073	1.51326e-17	2.79508e-16
Ubqln1	8.52463	0.318394	1.53293e-17	2.8292e-16
Pam	8.52368	0.269958	1.54562e-17	2.85039e-16
Stxbp1	8.51975	0.560933	1.59897e-17	2.94647e-16
U2surp	8.51622	0.246621	1.64842e-17	3.03523e-16
Clock	8.51492	0.338782	1.66701e-17	3.06706e-16
4930402h24rik	8.51379	0.2932	1.68339e-17	3.09479e-16
Cyb5r1	8.50053	0.517501	1.88721e-17	3.46409e-16
Lmo7	8.49682	0.316796	1.94851e-17	3.57383e-16
Abca1	8.49482	1.45786	1.98236e-17	3.63309e-16
Urah	8.49437	0.811296	1.99013e-17	3.6445e-16
Irak1	8.4884	0.404007	2.09499e-17	3.83356e-16
Rbms3	8.48452	1.31843	2.16616e-17	3.96072e-16
Rif1	8.48014	0.351015	2.24921e-17	4.10939e-16
Smad4	8.47644	0.266477	2.32183e-17	4.23878e-16
Kdm5a	8.46662	0.269325	2.52616e-17	4.60824e-16
Srp9	8.46061	0.224751	2.65991e-17	4.84848e-16
Bdh1	8.45688	0.584776	2.74625e-17	5.00199e-16
Fbxl14	8.4547	0.649273	2.79806e-17	5.09242e-16
Syncrip	8.45049	0.233642	2.90087e-17	5.27546e-16
Ddr1	8.44302	0.295315	3.09255e-17	5.61972e-16
Galnt4	8.44199	0.609381	3.11989e-17	5.66505e-16
Map2k3	8.43787	0.411974	3.23166e-17	5.86347e-16
Atxn1	8.4358	0.508841	3.2894e-17	5.96366e-16
Pkn2	8.4335	0.21668	3.35465e-17	6.07727e-16
Galnt1	8.43161	0.244403	3.40931e-17	6.17156e-16
Nav2	8.43095	0.64893	3.42867e-17	6.20184e-16
Ncstn	8.43002	0.418609	3.45613e-17	6.24673e-16
Trib1	8.42776	0.504931	3.52344e-17	6.36351e-16
Rab11fip1	8.42027	0.532991	3.75624e-17	6.77877e-16
Ikzf2	8.41972	0.660159	3.77401e-17	6.80562e-16
Kdm7a	8.41895	0.529252	3.7988e-17	6.8451e-16
2200002d01rik	8.41875	0.219592	3.80517e-17	6.85135e-16
Scamp2	8.40882	0.480115	4.14172e-17	7.44594e-16
Phip	8.40725	0.273692	4.19731e-17	7.54014e-16
Dhx15	8.40111	0.237987	4.42275e-17	7.93908e-16
Sec11c	8.39727	0.245344	4.56964e-17	8.19652e-16
Fubp1	8.39609	0.245462	4.61595e-17	8.27328e-16
Usf2	8.39572	0.393139	4.63062e-17	8.29327e-16
Ndufaf8	8.38942	0.254748	4.88534e-17	8.74283e-16
Sgms2	8.38817	0.291654	4.93757e-17	8.8296e-16
Zdhhc3	8.38701	0.452211	4.98678e-17	8.91084e-16
Psmb9	8.37814	0.880994	5.3772e-17	9.60121e-16
Rc3h2	8.37738	0.314091	5.41169e-17	9.65548e-16
Ubr5	8.37467	0.227214	5.53779e-17	9.87301e-16
Gtf2h1	8.37107	0.432555	5.70978e-17	1.01719e-15
Golt1b	8.37064	0.401875	5.73042e-17	1.0201e-15
Ripk4	8.36831	0.502975	5.84492e-17	1.0397e-15
Pcbp2	8.3674	0.22911	5.89033e-17	1.04699e-15
Timm13	8.3653	0.222243	5.99614e-17	1.06499e-15
Bicc1	8.36503	0.273885	6.01001e-17	1.06665e-15
Aph1a	8.36008	0.302036	6.26738e-17	1.11149e-15
Atp6v1b2	8.35858	0.257784	6.34782e-17	1.12491e-15
Rbck1	8.35713	0.43439	6.42612e-17	1.13793e-15
Sdha	8.35704	0.290864	6.43119e-17	1.13798e-15
Nfkb2	8.34883	0.427791	6.89423e-17	1.219e-15
Brd4	8.34194	0.271417	7.30822e-17	1.29123e-15
Insr	8.33584	0.405643	7.69482e-17	1.35852e-15
Erap1	8.32948	0.616715	8.11979e-17	1.43247e-15
Brd1	8.31718	0.263877	9.00834e-17	1.58804e-15
Sf3b3	8.30931	0.244473	9.62632e-17	1.69571e-15
Cttnbp2nl	8.30695	0.424804	9.81968e-17	1.72848e-15
Chordc1	8.30677	0.32822	9.83429e-17	1.72976e-15
Cuta	8.29864	0.233695	1.05315e-16	1.85101e-15
Slc33a1	8.2957	0.394608	1.07946e-16	1.89584e-15
Chpf	8.29395	0.645704	1.09551e-16	1.92118e-15
Prrc2b	8.29027	0.26771	1.12994e-16	1.98008e-15
Chd7	8.2901	0.747437	1.13151e-16	1.98137e-15
Tff2	8.2865	0.986228	1.1663e-16	2.04077e-15
Tmem45b	8.2775	0.630534	1.25788e-16	2.19937e-15
Lpgat1	8.27008	0.227949	1.33868e-16	2.33775e-15
Nop53	8.27005	0.307505	1.339e-16	2.33775e-15
Bop1	8.26656	0.419214	1.37875e-16	2.40537e-15
Zfp703	8.26274	0.40766	1.42366e-16	2.48004e-15
Eaf1	8.26044	0.675678	1.45136e-16	2.52644e-15
Dram1	8.25419	0.521213	1.52935e-16	2.66024e-15
Cela1	8.25005	1.23415	1.58323e-16	2.75193e-15
Ttc13	8.24712	0.4434	1.62263e-16	2.81833e-15
Slc25a36	8.24246	0.584818	1.68704e-16	2.92805e-15
Tollip	8.24063	0.5607	1.71304e-16	2.97098e-15
C2	8.23619	0.672812	1.77789e-16	3.0812e-15
Pptc7	8.23437	0.556607	1.8051e-16	3.12606e-15
Smim11	8.23218	0.238863	1.83829e-16	3.1812e-15
Zzz3	8.22829	0.273104	1.8991e-16	3.28403e-15
Ube2d2a	8.21883	0.234877	2.05506e-16	3.54851e-15
Zbtb38	8.21568	0.298654	2.10971e-16	3.64021e-15
Msl2	8.215	0.539611	2.12166e-16	3.65815e-15
Cers6	8.21119	0.503126	2.19015e-16	3.77349e-15
Elk3	8.20449	0.410573	2.31569e-16	3.98397e-15
Vav2	8.20344	0.411847	2.33601e-16	4.01599e-15
Slc16a6	8.20281	0.90816	2.34823e-16	4.03406e-15
P4hb	8.20208	0.254214	2.36273e-16	4.05602e-15
Pcnp	8.20019	0.221262	2.40011e-16	4.11718e-15
Bdp1	8.19905	0.433886	2.42301e-16	4.15044e-15
Cd14	8.19418	0.30374	2.52296e-16	4.31538e-15
Rap1gap	8.19264	0.353736	2.5555e-16	4.36787e-15
Ptpa	8.19036	0.286227	2.60438e-16	4.44819e-15
Slc30a5	8.18339	0.448606	2.7596e-16	4.70989e-15
Smad3	8.1823	0.431517	2.78482e-16	4.74949e-15
Znrf2	8.18155	0.469893	2.80204e-16	4.77541e-15
Lmbrd2	8.18014	0.416041	2.83501e-16	4.82812e-15
Gstt3	8.17328	0.681205	3.00125e-16	5.10754e-15
Atp6v1a	8.17294	0.214527	3.00968e-16	5.1182e-15
Wars	8.17165	0.478087	3.042e-16	5.16944e-15
Atp11a	8.16606	0.819859	3.18624e-16	5.41065e-15
Farsb	8.15777	0.391129	3.41267e-16	5.79098e-15
Nbeal2	8.13932	0.571035	3.975e-16	6.74036e-15
Mbtd1	8.13869	0.354506	3.99594e-16	6.77099e-15
G3bp2	8.13712	0.220571	4.04801e-16	6.8543e-15
Chn2	8.13571	0.436997	4.09539e-16	6.92956e-15
Tmem8	8.13433	1.48762	4.14224e-16	7.0038e-15
Mecom	8.1285	0.274228	4.34634e-16	7.33313e-15
Tgfbr2	8.12621	0.495362	4.42913e-16	7.46748e-15
H6pd	8.12577	0.372307	4.44545e-16	7.48964e-15
Cp	8.12535	0.285464	4.4606e-16	7.50979e-15
Ghitm	8.12333	0.247648	4.53548e-16	7.62498e-15
Tmed2	8.12294	0.228192	4.55005e-16	7.64402e-15
Arpc4	8.11998	0.248135	4.66253e-16	7.8274e-15
Syvn1	8.11729	0.717283	4.76704e-16	7.99716e-15
Ano8	8.11487	0.468921	4.86315e-16	8.14682e-15
Csnk2a1	8.11439	0.202005	4.88221e-16	8.17294e-15
Etf1	8.10346	0.22278	5.342e-16	8.9363e-15
Wdr77	8.09863	0.375674	5.55804e-16	9.2911e-15
Abi1	8.09801	0.298193	5.58654e-16	9.33214e-15
St3gal1	8.09517	0.647645	5.71835e-16	9.54556e-15
Smox	8.09471	0.98452	5.74003e-16	9.57497e-15
Nop58	8.09335	0.238036	5.80468e-16	9.67596e-15
Gm14636	8.08578	0.735106	6.17659e-16	1.02887e-14
Cggbp1	8.08197	0.21285	6.37303e-16	1.06022e-14
Lypla2	8.08195	0.480375	6.37384e-16	1.06022e-14
Pkp3	8.081	1.10752	6.42393e-16	1.0678e-14
Utrn	8.08064	0.198642	6.44264e-16	1.07016e-14
Rassf3	8.07596	0.347997	6.69466e-16	1.11124e-14
Ddah1	8.07484	0.250068	6.7563e-16	1.11989e-14
Patj	8.07415	0.603067	6.79458e-16	1.12545e-14
Cd276	8.07282	0.640175	6.86918e-16	1.13692e-14
Lemd2	8.07274	0.528892	6.87346e-16	1.13692e-14
Plcd3	8.07251	0.700691	6.88657e-16	1.13829e-14
Smarcd2	8.06818	0.537434	7.13562e-16	1.17863e-14
Il17re	8.06215	1.34944	7.49646e-16	1.2365e-14
Rps9	8.06057	0.197191	7.59398e-16	1.25171e-14
Rab27b	8.05872	0.254194	7.7099e-16	1.26993e-14
Riok3	8.05863	0.242893	7.71566e-16	1.26999e-14
Suclg2	8.05775	0.303615	7.77101e-16	1.27666e-14
Pear1	8.05773	0.386574	7.77245e-16	1.27666e-14
Naa15	8.05307	0.224288	8.07426e-16	1.32531e-14
Fkbp9	8.05225	0.354129	8.1286e-16	1.33331e-14
Rnf128	8.05078	0.357369	8.22661e-16	1.34797e-14
Atrx	8.05074	0.215298	8.22941e-16	1.34797e-14
Smagp	8.05047	0.869952	8.24805e-16	1.35008e-14
Mgat3	8.04697	0.338624	8.48719e-16	1.38826e-14
Mapk13	8.04659	2.27048	8.51351e-16	1.3916e-14
Ppfia1	8.04009	0.256726	8.97715e-16	1.46536e-14
Kcmf1	8.03693	0.269628	9.21205e-16	1.50266e-14
Cdc42bpa	8.03194	0.353117	9.59457e-16	1.5629e-14
Man2a2	8.03048	0.683931	9.70926e-16	1.58049e-14
Ssx2ip	8.02965	0.456926	9.77478e-16	1.59005e-14
Rtn4	8.02816	0.240356	9.8948e-16	1.60847e-14
Slc30a7	8.02223	0.448489	1.03839e-15	1.68681e-14
Ndufa6	8.02	0.207008	1.05743e-15	1.71656e-14
Cd2ap	8.01931	0.215819	1.06341e-15	1.7239e-14
B930095g15rik	8.01862	0.894978	1.06938e-15	1.73237e-14
P4ha2	8.01581	0.634871	1.09411e-15	1.77123e-14
Gm16286	8.00885	0.273435	1.15787e-15	1.87187e-14
Myo9b	8.00708	0.358381	1.17464e-15	1.89768e-14
Nfic	8.00555	0.320762	1.18929e-15	1.92004e-14
Pgk1	8.00207	0.219219	1.22348e-15	1.97254e-14
Secisbp2l	7.9971	0.36955	1.27386e-15	2.05236e-14
Pten	7.98899	0.24502	1.36051e-15	2.19046e-14
Arid2	7.98195	0.458549	1.44037e-15	2.31746e-14
Myc	7.98012	0.423513	1.46192e-15	2.35054e-14
Larp1b	7.97334	0.390868	1.54437e-15	2.48141e-14
Sorbs2	7.97239	0.376604	1.55638e-15	2.49899e-14
Tnks2	7.97022	0.208314	1.58398e-15	2.54159e-14
Tnfrsf11a	7.96933	0.678095	1.59536e-15	2.55583e-14
Tmod3	7.96927	0.242641	1.59611e-15	2.55583e-14
Ltbp2	7.96762	1.00318	1.61758e-15	2.58847e-14
Epha4	7.96224	0.752197	1.68946e-15	2.70165e-14
Egln3	7.96106	0.578983	1.7057e-15	2.72577e-14
Arhgef1	7.95908	0.415561	1.73325e-15	2.76791e-14
Ranbp2	7.95795	0.243467	1.74907e-15	2.79129e-14
Prpf38b	7.95266	0.225118	1.82543e-15	2.91118e-14
Arhgap5	7.94864	0.211499	1.88566e-15	3.00521e-14
Arhgap44	7.94547	0.687346	1.93461e-15	3.08113e-14
Fam53b	7.94508	0.722511	1.9407e-15	3.08876e-14
Kmt2d	7.94067	0.38335	2.011e-15	3.19847e-14
Ccn1	7.93866	0.731869	2.04376e-15	3.2484e-14
Fkbp11	7.93402	0.297707	2.12169e-15	3.36998e-14
Oxr1	7.931	0.299716	2.17388e-15	3.45057e-14
Mfsd14b	7.92658	0.736984	2.25268e-15	3.57083e-14
Lrp1	7.92234	0.279347	2.33091e-15	3.69236e-14
Ctbp2	7.91823	0.384022	2.4092e-15	3.81382e-14
Pip5k1b	7.91666	0.592973	2.43973e-15	3.85955e-14
Pum3	7.91375	0.276811	2.49741e-15	3.94815e-14
Nacc1	7.9098	0.309342	2.57809e-15	4.07297e-14
Ankrd17	7.90904	0.226115	2.59382e-15	4.09507e-14
Thap12	7.90498	0.36037	2.67967e-15	4.22778e-14
Lcor	7.90427	0.315428	2.69509e-15	4.24927e-14
Tm9sf4	7.89954	0.278657	2.79939e-15	4.41077e-14
Rbm28	7.89697	0.299474	2.85756e-15	4.49942e-14
Mtpn	7.89432	0.203599	2.919e-15	4.59309e-14
Acvr1b	7.8937	0.631882	2.93354e-15	4.61289e-14
Ehd3	7.89123	0.920006	2.99232e-15	4.70219e-14
Fgfr1op2	7.88819	0.232478	3.06599e-15	4.81475e-14
Etv3	7.8864	0.509882	3.11037e-15	4.8812e-14
Scarf2	7.88099	0.491607	3.24794e-15	5.0903e-14
Ldlrap1	7.87143	0.395124	3.50615e-15	5.49134e-14
Vopp1	7.87069	0.946038	3.52678e-15	5.51999e-14
Nr2f6	7.86947	0.242304	3.56136e-15	5.57041e-14
Plod3	7.86663	0.380832	3.64319e-15	5.69462e-14
Golga7	7.86175	0.290416	3.78803e-15	5.91319e-14
Psmb8	7.85974	0.413461	3.84935e-15	6.00494e-14
Acer3	7.85205	0.455468	4.093e-15	6.3808e-14
Oga	7.85081	0.215026	4.13348e-15	6.43965e-14
Srsf11	7.84083	0.212522	4.47577e-15	6.96831e-14
Osbpl3	7.84039	0.322005	4.49157e-15	6.9883e-14
Lrp2	7.83754	0.888679	4.5947e-15	7.14404e-14
Papola	7.83728	0.241513	4.60397e-15	7.15375e-14
Cdc25a	7.83343	0.669899	4.74722e-15	7.37148e-14
Ehd1	7.83051	0.409809	4.85892e-15	7.53996e-14
Cnnm4	7.82957	0.602637	4.89556e-15	7.59183e-14
Ehf	7.82887	0.241451	4.92291e-15	7.62921e-14
Myo1d	7.82643	0.296433	5.01917e-15	7.77329e-14
Csnk1g3	7.81845	0.265652	5.3478e-15	8.2768e-14
Abce1	7.81018	0.218715	5.71056e-15	8.82666e-14
Cop1	7.80646	0.267423	5.88185e-15	9.08547e-14
Plekhh3	7.80141	0.569577	6.12187e-15	9.45004e-14
Mmut	7.79678	0.466821	6.35092e-15	9.7972e-14
Strn3	7.79218	0.304319	6.58643e-15	1.01539e-13
Rwdd1	7.7879	0.229251	6.81299e-15	1.04963e-13
Mrs2	7.78686	0.770453	6.8693e-15	1.05761e-13
Fam107b	7.78472	0.279794	6.98681e-15	1.075e-13
Por	7.78381	0.332385	7.03729e-15	1.08206e-13
Raf1	7.78348	0.317294	7.05589e-15	1.08422e-13
Spry2	7.78173	0.898497	7.1542e-15	1.09861e-13
Safb2	7.77564	0.286606	7.50663e-15	1.15198e-13
Scand1	7.77204	0.208007	7.72342e-15	1.18448e-13
S100g	7.77077	0.632603	7.80089e-15	1.19558e-13
Pdxk	7.76795	0.431688	7.9769e-15	1.22176e-13
S100a14	7.76404	1.04765	8.22663e-15	1.25919e-13
F5	7.76365	1.14846	8.25198e-15	1.26225e-13
Atrn	7.76299	0.403314	8.29508e-15	1.26802e-13
Col4a3bp	7.76156	0.294751	8.38908e-15	1.28156e-13
Pex26	7.76024	0.779168	8.4771e-15	1.29379e-13
B3gnt2	7.76019	0.372182	8.48007e-15	1.29379e-13
Snhg20	7.75536	0.43913	8.80913e-15	1.34312e-13
Prkci	7.75463	0.297758	8.86021e-15	1.35004e-13
Cyfip1	7.75413	0.223181	8.89527e-15	1.3545e-13
Pccb	7.75298	0.786029	8.97584e-15	1.36589e-13
Insig2	7.74589	0.419711	9.49167e-15	1.44346e-13
Kdelr2	7.74325	0.249879	9.69045e-15	1.47256e-13
Arid1a	7.73626	0.269004	1.02386e-14	1.55403e-13
Cnot3	7.73277	0.364767	1.0523e-14	1.59619e-13
Hectd1	7.7298	0.236949	1.07712e-14	1.63278e-13
Eif3c	7.7253	0.18417	1.11591e-14	1.6905e-13
Atp5j	7.72381	0.190786	1.12901e-14	1.70924e-13
Tnrc6b	7.72295	0.265437	1.13666e-14	1.71972e-13
4930523c07rik	7.71994	0.338716	1.16383e-14	1.75857e-13
Taok1	7.71488	0.201539	1.21095e-14	1.82742e-13
Pigs	7.71144	0.320739	1.24404e-14	1.87616e-13
Col16a1	7.71038	1.10778	1.25446e-14	1.89067e-13
Mpc2	7.70778	0.236108	1.28022e-14	1.92827e-13
Sgsm3	7.70494	0.438662	1.30904e-14	1.97041e-13
Cnot4	7.70416	0.292696	1.31706e-14	1.98121e-13
Tspan9	7.70085	0.707006	1.3516e-14	2.03188e-13
Tnfrsf21	7.70042	0.374843	1.35623e-14	2.03754e-13
Kmt2a	7.69874	0.247726	1.3741e-14	2.06307e-13
Tns4	7.6985	0.64337	1.37671e-14	2.06568e-13
Emsy	7.6909	0.475201	1.46103e-14	2.1908e-13
Map7d1	7.68959	0.317525	1.47613e-14	2.21203e-13
Aamp	7.68832	0.217594	1.49076e-14	2.23254e-13
Slit2	7.68624	0.389049	1.51523e-14	2.26774e-13
Bmp1	7.68333	0.623766	1.55011e-14	2.31848e-13
Nup62	7.68199	0.510523	1.56637e-14	2.34132e-13
Srsf1	7.6801	0.187334	1.58967e-14	2.37463e-13
Ms4a8a	7.67971	0.722705	1.59447e-14	2.3803e-13
Cmas	7.67838	0.281282	1.61111e-14	2.40362e-13
Klf3	7.67773	0.237728	1.61932e-14	2.41434e-13
Zfc3h1	7.67687	0.382854	1.63017e-14	2.42898e-13
Txn2	7.67397	0.254359	1.66748e-14	2.48301e-13
Rxrb	7.67216	0.480017	1.69129e-14	2.51687e-13
Slc10a7	7.66677	0.584161	1.76386e-14	2.62322e-13
Pbx1	7.66059	0.233179	1.85077e-14	2.75073e-13
Schip1	7.65985	0.478673	1.86152e-14	2.76497e-13
Eif5b	7.65275	0.197027	1.96723e-14	2.92014e-13
Tbc1d14	7.6488	0.444182	2.02869e-14	3.00759e-13
Tsr1	7.64809	0.326825	2.03978e-14	3.02213e-13
Klf10	7.64768	0.464819	2.04641e-14	3.03004e-13
Pard3	7.64716	0.287265	2.05464e-14	3.04033e-13
Ivns1abp	7.64614	0.208121	2.07111e-14	3.06277e-13
Tmf1	7.64294	0.268442	2.12314e-14	3.13775e-13
Wapl	7.64112	0.249026	2.15335e-14	3.1804e-13
Zbtb44	7.63955	0.364598	2.17978e-14	3.21743e-13
Atl3	7.6372	0.308574	2.21992e-14	3.27462e-13
Gmfg	7.6371	0.574425	2.22168e-14	3.27517e-13
Ilvbl	7.63363	0.50574	2.28229e-14	3.36033e-13
Cbfa2t3	7.63173	1.20296	2.31634e-14	3.40833e-13
Wipf2	7.63117	0.561003	2.32629e-14	3.42084e-13
Tor1aip2	7.63098	0.241338	2.32984e-14	3.42392e-13
Hells	7.62045	0.497381	2.5279e-14	3.71268e-13
Gnl3	7.61631	0.294452	2.61022e-14	3.8312e-13
B3gat3	7.60773	0.405636	2.78945e-14	4.09171e-13
Cpsf7	7.60704	0.386194	2.80448e-14	4.1112e-13
Atp6v0a2	7.60419	0.377616	2.86691e-14	4.20012e-13
Uba1	7.60342	0.198135	2.88403e-14	4.22257e-13
Snhg5	7.60309	0.784119	2.89132e-14	4.23062e-13
Mbp	7.60254	0.414834	2.90376e-14	4.24619e-13
Ldha	7.60183	0.216146	2.91977e-14	4.26695e-13
Tmc6	7.59989	0.648853	2.96379e-14	4.32859e-13
Csnk2a2	7.59945	0.247093	2.97396e-14	4.34076e-13
Phc3	7.59936	0.409506	2.97608e-14	4.34117e-13
Rai14	7.59773	0.341031	3.01365e-14	4.39327e-13
Fam171a1	7.59372	0.505567	3.10855e-14	4.52881e-13
Cdca7	7.59277	0.454025	3.13141e-14	4.5593e-13
Mapk14	7.59188	0.357421	3.15292e-14	4.58778e-13
Shb	7.59131	0.523196	3.16685e-14	4.6052e-13
2900026a02rik	7.58759	0.302814	3.25906e-14	4.73638e-13
Retreg3	7.5835	0.544342	3.36343e-14	4.88505e-13
Pkp4	7.57897	0.142354	3.48299e-14	5.05247e-13
Cmtm6	7.57789	0.559795	3.51218e-14	5.09168e-13
Mthfd2	7.57768	0.666408	3.51779e-14	5.09669e-13
Lrpprc	7.57078	0.288963	3.70991e-14	5.37174e-13
Tnpo3	7.56178	0.279648	3.97588e-14	5.74979e-13
Ncln	7.56094	0.393638	4.00157e-14	5.7834e-13
Pcyox1	7.54109	0.36978	4.66072e-14	6.72781e-13
Cux1	7.53829	0.210102	4.76165e-14	6.8693e-13
Paxbp1	7.53673	0.328645	4.81909e-14	6.94792e-13
Khdrbs1	7.53384	0.197777	4.9268e-14	7.09454e-13
Emc7	7.53155	0.276312	5.01403e-14	7.21574e-13
Dcp2	7.52411	0.354201	5.30823e-14	7.63446e-13
Cdt1	7.52343	0.71286	5.33571e-14	7.66932e-13
Odc1	7.52242	0.209413	5.3771e-14	7.72409e-13
Fam53c	7.51735	0.545322	5.5896e-14	8.01958e-13
Tmem135	7.50493	0.471333	6.14607e-14	8.81261e-13
Mon2	7.5023	0.330355	6.27096e-14	8.98621e-13
Txnrd1	7.50136	0.184496	6.3158e-14	9.04497e-13
Pick1	7.49997	0.54855	6.38347e-14	9.13634e-13
Klf7	7.49925	0.30224	6.41833e-14	9.18066e-13
Rpl13a	7.49804	0.219031	6.47813e-14	9.26059e-13
Zfand3	7.49334	0.300503	6.71409e-14	9.58627e-13
Pdcd11	7.48024	0.320894	7.41855e-14	1.05857e-12
Itsn2	7.47996	0.256852	7.43461e-14	1.06022e-12
Tle3	7.47951	0.417836	7.45988e-14	1.06318e-12
Polr2l	7.47864	0.412613	7.50976e-14	1.06964e-12
Dnajc21	7.47391	0.270412	7.78478e-14	1.10815e-12
Nrp2	7.47192	0.433115	7.90326e-14	1.12433e-12
Ppp1r9b	7.46939	0.463814	8.05657e-14	1.14545e-12
Mob4	7.46816	0.259973	8.13225e-14	1.15551e-12
Ptdss1	7.46682	0.624509	8.21545e-14	1.16663e-12
Smg5	7.46377	0.344107	8.4082e-14	1.19329e-12
Pla2g4a	7.46188	0.429877	8.52967e-14	1.2098e-12
Senp5	7.45986	0.344464	8.66118e-14	1.22771e-12
Ccnd3	7.4552	0.2897	8.97316e-14	1.27117e-12
Capn5	7.45247	0.284707	9.16085e-14	1.29698e-12
Creb3l2	7.45233	0.293813	9.17078e-14	1.29761e-12
Snhg8	7.45171	0.23999	9.21391e-14	1.30293e-12
Iffo2	7.43438	0.363825	1.0506e-13	1.48475e-12
Rnf44	7.43122	0.491718	1.07597e-13	1.5197e-12
Sntb2	7.42696	0.503138	1.11125e-13	1.56859e-12
Tmem245	7.42562	0.381349	1.12252e-13	1.58355e-12
B3galnt2	7.42528	0.539539	1.12546e-13	1.58674e-12
Tap1	7.42012	1.15946	1.17014e-13	1.64777e-12
Mier1	7.41541	0.272475	1.21247e-13	1.7056e-12
Ddhd1	7.41532	0.75627	1.21335e-13	1.7056e-12
Casz1	7.41531	0.772976	1.21338e-13	1.7056e-12
Fryl	7.41482	0.265011	1.21788e-13	1.7109e-12
Cldn3	7.41122	1.49936	1.2514e-13	1.75695e-12
Rcbtb1	7.40704	0.431931	1.29149e-13	1.81108e-12
Mtus1	7.40309	0.339354	1.33054e-13	1.86474e-12
Macf1	7.4019	0.234216	1.34247e-13	1.88033e-12
Sgpp2	7.39934	0.379578	1.36865e-13	1.91473e-12
Nr1h2	7.39818	0.326369	1.38061e-13	1.93032e-12
Slain2	7.39767	0.305298	1.38591e-13	1.93657e-12
Klf9	7.3964	0.29959	1.39929e-13	1.95412e-12
Sdhd	7.39511	0.273958	1.41289e-13	1.97195e-12
Gpbp1l1	7.39401	0.313282	1.42466e-13	1.98719e-12
Pwwp3a	7.39362	0.470832	1.4289e-13	1.99192e-12
Ppp2r1a	7.3929	0.253014	1.43658e-13	2.00145e-12
Cbfb	7.38923	0.256258	1.47685e-13	2.05634e-12
9930021j03rik	7.38361	0.367434	1.54052e-13	2.14373e-12
Adam8	7.38304	0.996631	1.54716e-13	2.1517e-12
Fam234a	7.38015	0.335536	1.58108e-13	2.19758e-12
Gja1	7.37911	0.433839	1.59348e-13	2.21351e-12
Pik3c2a	7.37594	0.200345	1.63184e-13	2.26546e-12
Ptges3	7.37554	0.192133	1.63677e-13	2.27097e-12
Dusp11	7.37402	0.207094	1.65557e-13	2.29571e-12
Efnb1	7.37018	0.477651	1.70401e-13	2.36148e-12
Itfg1	7.36117	0.27312	1.82309e-13	2.52355e-12
Smurf1	7.36063	0.38456	1.83045e-13	2.53224e-12
Slc35c2	7.35715	0.593287	1.87879e-13	2.5976e-12
Pnisr	7.35531	0.315767	1.9048e-13	2.63201e-12
Trabd	7.35433	0.386493	1.91889e-13	2.64993e-12
Crtc2	7.35087	0.635662	1.96919e-13	2.7165e-12
Cd38	7.35086	0.440096	1.96939e-13	2.7165e-12
Tspan7	7.35069	0.399662	1.97185e-13	2.71829e-12
Ppm1k	7.34324	0.817939	2.08484e-13	2.87237e-12
Vps54	7.34082	0.443854	2.12289e-13	2.92309e-12
Ifi203	7.33958	0.354208	2.1426e-13	2.94851e-12
Cdhr5	7.33895	0.503329	2.15273e-13	2.96073e-12
Copg1	7.33437	0.221076	2.22764e-13	3.06196e-12
Usp34	7.33273	0.188765	2.25508e-13	3.09788e-12
Limk2	7.33216	0.470754	2.26476e-13	3.10936e-12
Cyld	7.33091	0.249701	2.28594e-13	3.13663e-12
Fbxw11	7.32954	0.496221	2.30937e-13	3.16692e-12
Arl4c	7.32921	0.27184	2.31507e-13	3.17289e-12
Zfp217	7.32584	0.507849	2.374e-13	3.25178e-12
Atf6	7.32559	0.392723	2.37854e-13	3.2561e-12
Naaladl2	7.32357	0.572966	2.41451e-13	3.30343e-12
Sec61b	7.32165	0.198752	2.44933e-13	3.34913e-12
Zfp263	7.31604	0.453998	2.55389e-13	3.48805e-12
Ski	7.31554	0.238755	2.56341e-13	3.49902e-12
Kpna1	7.31505	0.373323	2.57294e-13	3.51e-12
Acta2	7.31434	1.19064	2.5865e-13	3.52646e-12
Cbx6	7.31308	0.400365	2.61083e-13	3.55758e-12
Cfl1	7.31235	0.228298	2.62506e-13	3.5749e-12
Clcn2	7.31214	0.802656	2.62917e-13	3.57843e-12
Gkn1	7.31201	1.1074	2.63166e-13	3.57976e-12
Memo1	7.31112	0.327103	2.64918e-13	3.59944e-12
Rps24	7.30624	0.165853	2.7472e-13	3.73047e-12
Nupr1	7.30502	0.244688	2.77227e-13	3.76235e-12
Sbno1	7.30486	0.189159	2.77547e-13	3.76452e-12
Hsd11b2	7.30126	1.48619	2.85089e-13	3.86238e-12
Preb	7.30112	0.347948	2.85385e-13	3.86416e-12
Ppp3cb	7.29759	0.37152	2.92969e-13	3.96458e-12
Mansc1	7.29553	1.43217	2.97476e-13	4.02326e-12
Rabl6	7.29027	0.227625	3.09339e-13	4.18131e-12
Pprc1	7.28843	0.570826	3.13589e-13	4.23632e-12
Banp	7.28545	0.467973	3.20598e-13	4.32853e-12
Cttn	7.28362	0.187279	3.24976e-13	4.38513e-12
Slc16a3	7.27609	0.668418	3.43647e-13	4.63442e-12
Mrpl36	7.276	0.321219	3.43854e-13	4.63457e-12
Fam126b	7.27404	0.665988	3.48904e-13	4.69994e-12
Rnf19b	7.26649	0.478083	3.68961e-13	4.96161e-12
Hk1	7.26032	0.238498	3.86184e-13	5.19027e-12
Tor1aip1	7.2602	0.2859	3.86523e-13	5.19186e-12
Gmfb	7.25989	0.30566	3.87392e-13	5.20058e-12
Snrpd3	7.2539	0.192514	4.04927e-13	5.43288e-12
Erbb2	7.25276	0.379704	4.08356e-13	5.47578e-12
Taf2	7.25233	0.370558	4.09663e-13	5.49018e-12
Tmtc2	7.24945	0.779107	4.1847e-13	5.60185e-12
Wdr89	7.24729	0.243035	4.25192e-13	5.6886e-12
Rbm26	7.24669	0.306092	4.2709e-13	5.71075e-12
Xpo6	7.24604	0.446102	4.29145e-13	5.73498e-12
Gm49336	7.24493	0.383379	4.32678e-13	5.77892e-12
Slc7a2	7.24284	1.21048	4.39383e-13	5.86515e-12
4833439l19rik	7.23935	0.483413	4.50842e-13	6.01472e-12
Bst2	7.23674	0.219632	4.59583e-13	6.12785e-12
Rp9	7.23611	0.229344	4.6173e-13	6.153e-12
Lratd2	7.23503	0.221931	4.65411e-13	6.19613e-12
Sema4b	7.23501	0.52667	4.65491e-13	6.19613e-12
Amotl1	7.23157	0.718945	4.77457e-13	6.35182e-12
Bmpr1a	7.22656	0.413589	4.95366e-13	6.58636e-12
Cry1	7.22592	1.12137	4.9771e-13	6.61039e-12
Esf1	7.22592	0.236164	4.97734e-13	6.61039e-12
Mlxip	7.22283	0.515324	5.09179e-13	6.75478e-12
Wbp11	7.22168	0.220552	5.13497e-13	6.80824e-12
Gga1	7.22108	0.411547	5.15754e-13	6.83432e-12
Rab10	7.21932	0.205536	5.22468e-13	6.91552e-12
Pbxip1	7.2182	0.279984	5.2682e-13	6.96921e-12
Ilrun	7.21533	0.201147	5.38019e-13	7.11338e-12
Chic2	7.21465	0.212153	5.40734e-13	7.14526e-12
Nes	7.21445	0.261627	5.41536e-13	7.15186e-12
Lmo4	7.21256	0.210715	5.49076e-13	7.24737e-12
Tcf12	7.21065	0.335118	5.56867e-13	7.34609e-12
Muc3a	7.20787	2.10505	5.68349e-13	7.49337e-12
Atp5a1	7.20361	0.181025	5.86406e-13	7.72713e-12
Fam57a	7.19575	0.677369	6.2117e-13	8.18065e-12
Snx13	7.19528	0.38577	6.23345e-13	8.20471e-12
Uck2	7.19165	0.335881	6.40143e-13	8.41642e-12
Eloc	7.19129	0.192699	6.41838e-13	8.434e-12
Kmt2c	7.19111	0.235949	6.4266e-13	8.4401e-12
Spns2	7.18736	0.636497	6.60585e-13	8.67069e-12
Napa	7.18456	0.307203	6.74243e-13	8.84504e-12
Pdcd4	7.18082	0.325597	6.92959e-13	9.08551e-12
Ydjc	7.18057	0.640749	6.94236e-13	9.09719e-12
Foxn2	7.17989	0.467042	6.9769e-13	9.13738e-12
Mrpl33	7.17871	0.194117	7.03736e-13	9.21144e-12
Tprn	7.17508	0.800251	7.22624e-13	9.45343e-12
Polr2m	7.17476	0.231394	7.24356e-13	9.47084e-12
Parp8	7.17202	0.469361	7.39004e-13	9.65701e-12
Senp1	7.17012	0.404834	7.49334e-13	9.78115e-12
Sinhcaf	7.16933	0.265342	7.53654e-13	9.8321e-12
Pan3	7.1632	0.360884	7.88169e-13	1.02767e-11
Eea1	7.15804	0.206982	8.18376e-13	1.06647e-11
Cndp2	7.15674	0.617342	8.26177e-13	1.07604e-11
Mybbp1a	7.15641	0.164494	8.28169e-13	1.07804e-11
Gys1	7.15008	0.500419	8.67279e-13	1.12832e-11
Ctsc	7.14937	0.364675	8.71766e-13	1.13354e-11
Slc38a10	7.14871	0.28033	8.75987e-13	1.1384e-11
Prkab1	7.14743	0.27216	8.84193e-13	1.14843e-11
Tmem131	7.14567	0.292464	8.95554e-13	1.16191e-11
Bcl2l2	7.14479	0.818049	9.01354e-13	1.16879e-11
P4ha1	7.1431	0.351535	9.12493e-13	1.18258e-11
Ccnt1	7.13745	0.337075	9.50765e-13	1.23083e-11
Coa5	7.13574	0.357908	9.62687e-13	1.24558e-11
Taok3	7.13501	0.252767	9.6783e-13	1.25155e-11
Sidt2	7.1349	0.522167	9.68575e-13	1.25182e-11
Usp47	7.13273	0.21571	9.83991e-13	1.27105e-11
Atf7	7.13122	0.329273	9.94841e-13	1.28436e-11
Cdc42ep3	7.13034	0.916291	1.00123e-12	1.29191e-11
Icam1	7.12968	0.396896	1.00599e-12	1.29734e-11
Nop56	7.12846	0.255212	1.01495e-12	1.30817e-11
Klf4	7.12838	0.389128	1.01558e-12	1.30827e-11
Tbc1d1	7.12741	0.318387	1.02273e-12	1.31677e-11
Gjb1	7.12517	0.575135	1.03949e-12	1.33761e-11
Hypk	7.12181	0.200959	1.06516e-12	1.3699e-11
Eif2ak3	7.11946	0.398412	1.08351e-12	1.39274e-11
Nr2c2	7.11761	0.362016	1.09811e-12	1.41073e-11
Pycard	7.11172	0.774272	1.14605e-12	1.47072e-11
Trio	7.10593	0.362174	1.19511e-12	1.53285e-11
Vcam1	7.10445	0.295674	1.20806e-12	1.54862e-11
Kdm6b	7.10424	0.356701	1.20986e-12	1.55008e-11
Nfe2l2	7.10297	0.217385	1.22108e-12	1.5636e-11
Usp4	7.10169	0.46958	1.23239e-12	1.57723e-11
Nop2	7.09891	0.369539	1.25748e-12	1.60847e-11
Ndufa11	7.0963	0.173654	1.28146e-12	1.63825e-11
9130008f23rik	7.09599	0.336345	1.28426e-12	1.64094e-11
Rab11a	7.09253	0.227261	1.31682e-12	1.68163e-11
Pde7a	7.09112	0.342321	1.33027e-12	1.6979e-11
Marveld3	7.08963	0.800097	1.34471e-12	1.7154e-11
Mia2	7.08503	0.197513	1.39017e-12	1.77243e-11
Areg	7.07955	0.631562	1.44624e-12	1.84292e-11
Araf	7.07652	0.363332	1.47819e-12	1.88262e-11
Hnrnpl	7.07591	0.20495	1.48469e-12	1.88988e-11
Cox14	7.07529	0.179883	1.49131e-12	1.89647e-11
Creb3l1	7.07528	0.819324	1.49148e-12	1.89647e-11
Tut4	7.0726	0.281637	1.52059e-12	1.93244e-11
Zc3h7b	7.07218	0.438864	1.52514e-12	1.93718e-11
Pfkfb3	7.06762	0.523159	1.57608e-12	2.00081e-11
Szrd1	7.06716	0.203601	1.5814e-12	2.00649e-11
Map2k1	7.06447	0.371701	1.61226e-12	2.04454e-11
Serpine1	7.05717	0.818305	1.69922e-12	2.15366e-11
Birc2	7.0515	0.494579	1.77002e-12	2.24218e-11
Epb41	7.05023	0.322413	1.78629e-12	2.26157e-11
Ptges	7.04493	0.398111	1.85552e-12	2.34797e-11
Acap2	7.04441	0.25254	1.86251e-12	2.35555e-11
Vps4b	7.03963	0.193269	1.92744e-12	2.43636e-11
4632427e13rik	7.0392	0.386966	1.93346e-12	2.44266e-11
Slc35e1	7.03863	0.486138	1.94143e-12	2.45142e-11
Ccny	7.03341	0.342721	2.01552e-12	2.54361e-11
Paqr8	7.03005	0.636339	2.06464e-12	2.60281e-11
Frmd4b	7.02984	0.394404	2.06776e-12	2.60535e-11
Adam17	7.02859	0.408607	2.08631e-12	2.62733e-11
Abracl	7.0274	0.205583	2.10423e-12	2.64848e-11
Lrrc8b	7.02703	0.487132	2.10976e-12	2.65402e-11
Glyr1	7.02449	0.192834	2.14846e-12	2.70127e-11
Acsm3	7.02346	1.00806	2.1644e-12	2.71986e-11
Tma7	7.02272	0.176759	2.17596e-12	2.73293e-11
Tnni2	7.01971	0.853261	2.2233e-12	2.7909e-11
Egln2	7.01214	0.322771	2.34707e-12	2.94001e-11
Fam3c	7.01107	0.284819	2.3651e-12	2.96102e-11
Zdhhc20	7.01014	0.298714	2.38086e-12	2.97759e-11
Chd4	7.00431	0.173561	2.4821e-12	3.10255e-11
Glul	7.0017	0.274445	2.52873e-12	3.15917e-11
Fermt2	7.00118	0.46159	2.53812e-12	3.16922e-11
Mettl1	6.99973	0.453279	2.56451e-12	3.20049e-11
Mdm2	6.99837	0.409803	2.58951e-12	3.22997e-11
Dennd2d	6.99346	0.602858	2.6819e-12	3.33992e-11
Tm9sf1	6.98932	0.480289	2.76229e-12	3.4359e-11
Tcf7l2	6.98926	0.309906	2.76334e-12	3.4359e-11
Ist1	6.98749	0.363593	2.79839e-12	3.47414e-11
Shoc2	6.98749	0.27943	2.79852e-12	3.47414e-11
Mnt	6.98685	0.509352	2.81136e-12	3.48824e-11
Asns	6.98519	0.59913	2.8447e-12	3.5259e-11
Suco	6.98136	0.366096	2.9234e-12	3.61965e-11
Ldhd	6.98029	0.464757	2.94569e-12	3.64533e-11
Zfp451	6.97909	0.324163	2.97093e-12	3.67464e-11
Ranbp3	6.96488	0.429478	3.2868e-12	4.06107e-11
Gna13	6.96311	0.257086	3.32835e-12	4.11025e-11
Wsb1	6.95896	0.317584	3.42798e-12	4.23108e-11
Pcgf6	6.95195	0.409868	3.60281e-12	4.44453e-11
Acvr1	6.94612	0.453505	3.7548e-12	4.62888e-11
Myo7a	6.94606	0.34029	3.75617e-12	4.62888e-11
Tmem123	6.94239	0.617875	3.85533e-12	4.74612e-11
Hbb-bt	6.94229	1.28555	3.85797e-12	4.74689e-11
Rnf103	6.93876	0.437881	3.95555e-12	4.86442e-11
Tm7sf3	6.93573	0.448073	4.0413e-12	4.96729e-11
Fam129b	6.93558	0.246187	4.04552e-12	4.96988e-11
Egln1	6.9336	0.23748	4.10262e-12	5.03478e-11
Nrp1	6.93289	0.294569	4.12317e-12	5.05737e-11
Cdkn1a	6.93256	0.70511	4.13294e-12	5.06672e-11
Rrp8	6.92874	0.503019	4.24599e-12	5.20261e-11
Tcf20	6.92809	0.305427	4.2655e-12	5.22253e-11
Rap1gds1	6.92805	0.271988	4.26668e-12	5.22253e-11
Npc1	6.9264	0.330436	4.31678e-12	5.27908e-11
Zfp445	6.92638	0.320413	4.31736e-12	5.27908e-11
Srgn	6.92432	1.05474	4.38062e-12	5.35366e-11
Asb7	6.92337	0.567708	4.41025e-12	5.38639e-11
Ppargc1b	6.92331	1.60434	4.41197e-12	5.38639e-11
Pdzd8	6.9215	0.266048	4.46888e-12	5.45159e-11
Kirrel	6.92146	0.47438	4.46999e-12	5.45159e-11
Ryk	6.91906	0.325191	4.54655e-12	5.53923e-11
Spin1	6.91705	0.297096	4.61152e-12	5.61258e-11
Sardh	6.91556	0.353757	4.66025e-12	5.66897e-11
Enah	6.91267	0.752006	4.75631e-12	5.78283e-11
Slc16a2	6.90443	0.772726	5.0404e-12	6.12193e-11
Pfkl	6.90416	0.279386	5.05017e-12	6.13064e-11
Rbm25	6.90362	0.171276	5.06926e-12	6.15065e-11
Steap4	6.9012	0.966211	5.15646e-12	6.25323e-11
Ggnbp2	6.89607	0.237759	5.3461e-12	6.47988e-11
Ankrd28	6.89558	0.371518	5.36454e-12	6.49889e-11
Nptn	6.8936	0.282662	5.43973e-12	6.5866e-11
Fcgbp	6.8934	3.76388	5.44728e-12	6.59236e-11
F2r	6.89155	0.622124	5.51862e-12	6.67422e-11
N4bp1	6.88897	0.273869	5.61978e-12	6.79066e-11
Llgl2	6.88808	0.449431	5.65509e-12	6.82983e-11
Il6st	6.88375	0.398858	5.82958e-12	7.03337e-11
Paqr4	6.88326	0.900043	5.84966e-12	7.05398e-11
Ctdspl	6.88252	0.337892	5.88018e-12	7.08716e-11
Tfdp1	6.88019	0.272557	5.97727e-12	7.20035e-11
Dgcr8	6.88012	0.427891	5.98019e-12	7.20035e-11
Wwp1	6.87865	0.352455	6.04238e-12	7.2678e-11
Src	6.87741	0.373619	6.09513e-12	7.32751e-11
Ermp1	6.87414	0.595886	6.23633e-12	7.49344e-11
Rbfox2	6.86514	0.280092	6.6425e-12	7.97336e-11
Stk38l	6.86419	0.468787	6.68697e-12	8.01859e-11
Ndel1	6.86385	0.321844	6.70314e-12	8.03389e-11
Fam43a	6.86143	0.514625	6.81728e-12	8.16654e-11
Gorasp2	6.85818	0.2473	6.9741e-12	8.35015e-11
Atp1b3	6.85602	0.269964	7.08033e-12	8.47305e-11
Samd8	6.85357	0.55292	7.203e-12	8.61547e-11
Cnot6	6.85252	0.185988	7.25578e-12	8.67026e-11
Pja2	6.85252	0.267982	7.25615e-12	8.67026e-11
Senp2	6.84781	0.257049	7.4989e-12	8.95578e-11
Mef2a	6.84414	0.239726	7.69369e-12	9.18376e-11
Jmjd1c	6.84216	0.272996	7.80075e-12	9.30684e-11
Tcirg1	6.83919	0.596151	7.96435e-12	9.49722e-11
Zmynd8	6.83769	0.209427	8.04816e-12	9.59232e-11
Mrps12	6.83457	0.199869	8.22535e-12	9.79361e-11
Cmc1	6.82868	0.232785	8.57017e-12	1.01939e-10
Ccdc141	6.82819	0.559563	8.59929e-12	1.02234e-10
Nr3c1	6.82649	0.247982	8.70187e-12	1.03349e-10
Gm47283	6.82473	0.319371	8.80915e-12	1.0457e-10
Rnf114	6.81628	0.410234	9.34273e-12	1.10849e-10
Ankrd13c	6.81329	0.243091	9.53915e-12	1.13122e-10
Mcm6	6.81221	0.311349	9.61084e-12	1.13915e-10
Ccdc25	6.80669	0.270901	9.98699e-12	1.18314e-10
Acadvl	6.80582	0.238343	1.00472e-11	1.18967e-10
Arrdc3	6.80569	0.623957	1.00568e-11	1.19021e-10
Peli1	6.80484	0.470379	1.01159e-11	1.196e-10
Slc39a14	6.80214	0.502117	1.03076e-11	1.21746e-10
Smg7	6.79938	0.355773	1.05072e-11	1.24021e-10
Tsg101	6.79933	0.284492	1.05108e-11	1.24021e-10
Hibadh	6.79837	0.241245	1.05808e-11	1.24785e-10
Elovl7	6.79488	0.423438	1.08403e-11	1.27782e-10
Hdac4	6.79326	0.491226	1.09629e-11	1.29162e-10
Ccdc47	6.79232	0.193076	1.10341e-11	1.29935e-10
Vcl	6.78994	0.287642	1.12179e-11	1.32034e-10
Slc25a37	6.78108	0.472755	1.19277e-11	1.40319e-10
Entr1	6.77979	0.403503	1.20353e-11	1.41514e-10
Jade1	6.779	0.272202	1.21008e-11	1.42213e-10
Rasal2	6.77798	0.431575	1.21866e-11	1.4315e-10
Mcc	6.77685	0.452674	1.22828e-11	1.44208e-10
Khsrp	6.77658	0.200265	1.23054e-11	1.44402e-10
Eif4g2	6.77608	0.207261	1.2348e-11	1.4483e-10
Tbc1d20	6.77342	0.33947	1.25769e-11	1.47441e-10
Slc25a22	6.76889	0.845754	1.29776e-11	1.52062e-10
Klhl24	6.76614	0.22707	1.32265e-11	1.54902e-10
Sema4a	6.75648	0.306636	1.41383e-11	1.65499e-10
Rnf4	6.75371	0.227516	1.44117e-11	1.68615e-10
Kansl2	6.75346	0.290202	1.44363e-11	1.6882e-10
Minpp1	6.74656	0.334031	1.51393e-11	1.76866e-10
Atp6v1e1	6.74635	0.188267	1.51615e-11	1.77037e-10
Impdh1	6.74429	0.425546	1.53782e-11	1.79478e-10
Scarb2	6.73823	0.244706	1.60333e-11	1.87031e-10
Dop1a	6.73562	0.631281	1.63236e-11	1.90323e-10
Map2k2	6.73468	0.221736	1.64294e-11	1.91462e-10
Cyba	6.73158	0.204538	1.67836e-11	1.95493e-10
Cstb	6.72637	0.168432	1.7395e-11	2.02415e-10
Lgmn	6.72507	0.414018	1.75508e-11	2.04127e-10
Atic	6.72483	0.254798	1.75803e-11	2.0437e-10
Flna	6.72359	0.180379	1.77304e-11	2.06013e-10
Celsr1	6.72335	0.420708	1.77592e-11	2.06246e-10
Pgc	6.71988	1.56629	1.81869e-11	2.11109e-10
Fbxw7	6.71468	0.347471	1.88477e-11	2.18672e-10
Atp2c1	6.71319	0.39354	1.90418e-11	2.20816e-10
Med13	6.71231	0.234737	1.9157e-11	2.22042e-10
Cyc1	6.70907	0.176397	1.95863e-11	2.26907e-10
Gsk3a	6.70496	0.457353	2.01459e-11	2.33228e-10
Psme2	6.70492	0.203214	2.01517e-11	2.33228e-10
Pag1	6.70446	1.22083	2.02153e-11	2.33849e-10
Col27a1	6.70286	0.406629	2.0438e-11	2.36309e-10
Tcea1	6.70204	0.145111	2.05525e-11	2.374e-10
Sec23ip	6.70079	0.371276	2.07302e-11	2.39336e-10
Pwwp2b	6.69908	0.468464	2.09739e-11	2.42031e-10
Ap2s1	6.69746	0.189246	2.12068e-11	2.44479e-10
Xpnpep1	6.69596	0.295045	2.14263e-11	2.46889e-10
Rbp1	6.69556	0.214087	2.14843e-11	2.47437e-10
Cspp1	6.69547	0.304518	2.14986e-11	2.4748e-10
Mcpt4	6.69433	0.77205	2.16655e-11	2.4928e-10
Rps13	6.69398	0.138874	2.17177e-11	2.49759e-10
Arf1	6.68748	0.160028	2.27052e-11	2.60989e-10
Sh3rf1	6.68431	0.205073	2.32015e-11	2.66433e-10
Alkbh1	6.68338	0.586783	2.33488e-11	2.67995e-10
Hsd17b4	6.67913	0.263373	2.40357e-11	2.75744e-10
Tcf3	6.6733	0.239294	2.5012e-11	2.86666e-10
Cmtm8	6.66828	0.315986	2.58827e-11	2.96213e-10
Matr3	6.6661	0.174214	2.62691e-11	3.0049e-10
Shf	6.66496	0.682737	2.64735e-11	3.02681e-10
Tmem248	6.66216	0.341059	2.69829e-11	3.08355e-10
Ythdf1	6.65877	0.301446	2.76134e-11	3.15408e-10
Zfp652	6.65729	0.295523	2.78921e-11	3.18437e-10
Ndufb4	6.65603	0.165328	2.81326e-11	3.21027e-10
Slc39a10	6.65529	0.275933	2.82745e-11	3.22491e-10
Fxr2	6.64736	0.324092	2.98404e-11	3.40022e-10
Atg16l1	6.64582	0.451357	3.01537e-11	3.43426e-10
Metap1	6.64485	0.33437	3.03535e-11	3.45534e-10
Rundc1	6.64455	0.563661	3.04145e-11	3.46001e-10
Pgs1	6.6445	0.464636	3.04238e-11	3.46001e-10
Rnf152	6.64345	0.348073	3.06423e-11	3.48318e-10
Cpeb4	6.64186	0.503692	3.09756e-11	3.51768e-10
Pcgf3	6.63195	0.284654	3.31272e-11	3.7584e-10
Klf13	6.62915	0.244866	3.37621e-11	3.82675e-10
Rxylt1	6.62435	0.44629	3.48774e-11	3.94937e-10
Atad3a	6.61935	0.264524	3.60778e-11	4.08137e-10
Cdk16	6.61862	0.343671	3.62577e-11	4.09976e-10
Ctsa	6.61775	0.223996	3.64702e-11	4.12181e-10
Rela	6.61541	0.237639	3.70533e-11	4.18571e-10
Crybg1	6.61482	0.222537	3.71998e-11	4.20025e-10
Cd63	6.61271	0.192509	3.77352e-11	4.25866e-10
Ttll12	6.6123	0.338692	3.78392e-11	4.26835e-10
Pikfyve	6.60668	0.43645	3.93035e-11	4.43142e-10
Nsd2	6.60409	0.263618	3.99978e-11	4.50754e-10
Ugp2	6.60325	0.189934	4.02239e-11	4.53085e-10
Hnrnpa0	6.6028	0.172666	4.03456e-11	4.54239e-10
Dnajc11	6.60265	0.348545	4.03868e-11	4.54486e-10
Fbxo11	6.60221	0.237855	4.05078e-11	4.5563e-10
Rgmb	6.60125	0.646664	4.0771e-11	4.58154e-10
Slc25a15	6.60109	0.619851	4.08155e-11	4.58436e-10
Cdip1	6.59913	0.37709	4.13569e-11	4.64295e-10
Hsd3b7	6.59891	0.452242	4.14182e-11	4.64763e-10
Get4	6.59866	0.274644	4.14898e-11	4.65345e-10
Slc20a1	6.59379	0.483003	4.28739e-11	4.8064e-10
Camsap3	6.58467	0.629355	4.55895e-11	5.10598e-10
Tbl1xr1	6.5833	0.217167	4.60114e-11	5.15079e-10
Sel1l	6.5774	0.294307	4.7874e-11	5.35675e-10
Chd8	6.57716	0.279415	4.79524e-11	5.36298e-10
Qtrt2	6.57554	0.400479	4.84784e-11	5.41924e-10
Dmkn	6.57079	1.71741	5.00496e-11	5.59224e-10
Kcnq1	6.57027	0.736852	5.02257e-11	5.60925e-10
Tns1	6.56506	0.598588	5.20131e-11	5.80338e-10
Rybp	6.56276	0.327883	5.28211e-11	5.89073e-10
Fem1b	6.5625	0.333522	5.29119e-11	5.89807e-10
Srsf6	6.55908	0.163523	5.41405e-11	6.03218e-10
Sh3bp4	6.55692	0.283656	5.49294e-11	6.11142e-10
Zcrb1	6.55083	0.160678	5.72164e-11	6.36286e-10
Fbxo28	6.54718	0.322351	5.86321e-11	6.51723e-10
Mapk8	6.54685	0.641643	5.87618e-11	6.52857e-10
Eif3j1	6.54619	0.215946	5.9025e-11	6.55472e-10
Ipmk	6.54424	0.699814	5.9798e-11	6.63744e-10
Rabggtb	6.53947	0.255054	6.17357e-11	6.84607e-10
C1ra	6.53895	1.03485	6.19538e-11	6.86703e-10
Tmem127	6.53723	0.417332	6.26672e-11	6.94284e-10
Cdk11b	6.53649	0.162536	6.29779e-11	6.97399e-10
Npm3	6.53123	0.215298	6.52319e-11	7.2202e-10
Pls1	6.52911	0.251539	6.61622e-11	7.31973e-10
Ddx39b	6.52825	0.192985	6.65421e-11	7.35831e-10
Timm10	6.52732	0.267526	6.69568e-11	7.40071e-10
Mpzl3	6.52564	0.807227	6.77101e-11	7.48046e-10
Styk1	6.51436	0.572038	7.30004e-11	8.05738e-10
Arhgef16	6.51335	0.448093	7.3494e-11	8.10805e-10
Rab11b	6.51319	0.239726	7.35711e-11	8.11277e-10
Ac149090.1	6.51237	0.164132	7.39738e-11	8.15336e-10
Map4k3	6.51215	0.283196	7.40831e-11	8.16159e-10
Tnfrsf10b	6.51049	0.646164	7.49052e-11	8.24831e-10
Dock5	6.50938	0.304016	7.54604e-11	8.30394e-10
Mga	6.50934	0.23315	7.54808e-11	8.30394e-10
Fcsk	6.50909	0.614182	7.5605e-11	8.31373e-10
Smarca5	6.50844	0.169019	7.59363e-11	8.34627e-10
Ak2	6.50831	0.216151	7.60008e-11	8.34947e-10
Herpud1	6.50683	0.209236	7.67545e-11	8.42834e-10
Atf6b	6.50662	0.44377	7.68622e-11	8.43624e-10
Dcaf15	6.50296	0.633898	7.87544e-11	8.63991e-10
Maco1	6.50078	0.243255	7.9906e-11	8.76217e-10
Gtpbp4	6.49795	0.262338	8.14209e-11	8.92413e-10
Stat1	6.49525	0.677658	8.28975e-11	9.08176e-10
Tkt	6.49443	0.160909	8.33466e-11	9.12672e-10
Chuk	6.49419	0.331548	8.34824e-11	9.13735e-10
Trim26	6.48802	0.312978	8.69726e-11	9.50613e-10
Aspa	6.48683	0.62291	8.76603e-11	9.57685e-10
Bc003965	6.48631	0.236678	8.79654e-11	9.60575e-10
Klhl22	6.48581	0.379737	8.82537e-11	9.63276e-10
Tmem9b	6.48463	0.695233	8.89518e-11	9.70447e-10
Btbd7	6.48335	0.210633	8.97091e-11	9.78257e-10
Ctps	6.48275	0.465974	9.00661e-11	9.81696e-10
Yes1	6.48216	0.274981	9.04191e-11	9.85087e-10
Ppp4r2	6.48157	0.169796	9.07717e-11	9.88473e-10
Ppp6r1	6.47836	0.383927	9.27269e-11	1.0093e-09
Stk40	6.47808	0.673634	9.28989e-11	1.0107e-09
Arhgef12	6.47728	0.200332	9.33891e-11	1.01557e-09
Fam162a	6.47312	0.19192	9.59979e-11	1.04346e-09
Copa	6.47197	0.185173	9.67304e-11	1.05094e-09
Carmil1	6.46944	0.412112	9.83648e-11	1.0682e-09
Cnot1	6.46479	0.153821	1.01437e-10	1.10105e-09
Sympk	6.46081	0.267605	1.04147e-10	1.12995e-09
Bnip3l	6.45844	0.162841	1.05788e-10	1.14723e-09
Yars	6.45677	0.439908	1.06961e-10	1.15942e-09
Eepd1	6.45619	0.420428	1.07374e-10	1.16336e-09
Neu1	6.45534	0.395954	1.07977e-10	1.16935e-09
Wsb2	6.45305	0.264836	1.09623e-10	1.18609e-09
Uxs1	6.45234	0.461832	1.10139e-10	1.19113e-09
Smurf2	6.45079	0.319496	1.11269e-10	1.20279e-09
Rcor1	6.44862	0.252431	1.12874e-10	1.21959e-09
Limd1	6.44569	0.234214	1.15079e-10	1.24285e-09
Degs2	6.44291	1.20318	1.17202e-10	1.26519e-09
Nbl1	6.4408	0.391841	1.18846e-10	1.28235e-09
Zc3hav1	6.43568	0.279945	1.22922e-10	1.32512e-09
Pigm	6.43412	0.54463	1.24189e-10	1.33755e-09
Pafah2	6.43264	0.385597	1.25409e-10	1.35008e-09
Crebl2	6.43206	0.627343	1.25889e-10	1.35462e-09
Tead1	6.43125	0.218906	1.26557e-10	1.3612e-09
0610040j01rik	6.43105	0.57518	1.26722e-10	1.36235e-09
Pcnx3	6.43092	0.402149	1.26834e-10	1.36293e-09
Sar1a	6.43057	0.178612	1.27125e-10	1.36513e-09
Prmt3	6.42714	0.50213	1.30025e-10	1.39468e-09
Gmppa	6.42704	0.411806	1.30112e-10	1.39498e-09
Yap1	6.42639	0.237268	1.30672e-10	1.40034e-09
Wdr83os	6.42447	0.172406	1.32329e-10	1.41682e-09
Cog3	6.42164	0.682678	1.34818e-10	1.44281e-09
Phf14	6.42018	0.180753	1.36113e-10	1.45535e-09
Med14	6.41961	0.449201	1.36626e-10	1.46017e-09
Spen	6.41953	0.241323	1.36698e-10	1.46028e-09
Anxa7	6.41795	0.212433	1.38123e-10	1.47484e-09
Phlpp1	6.41723	0.509787	1.38774e-10	1.48111e-09
Wdr43	6.4166	0.2143	1.39348e-10	1.48657e-09
Pdpk1	6.41549	0.292635	1.40368e-10	1.49677e-09
Emc3	6.40622	0.230901	1.49169e-10	1.58918e-09
Ing4	6.401	0.249282	1.5436e-10	1.64374e-09
Slc12a7	6.40041	0.367315	1.54963e-10	1.64942e-09
Fbxl3	6.39923	0.312133	1.56162e-10	1.66143e-09
Glrx2	6.3974	0.21095	1.58046e-10	1.68071e-09
Pigu	6.39375	0.400776	1.61866e-10	1.71979e-09
Cad	6.39153	0.302785	1.64239e-10	1.74421e-09
Gatad2a	6.3902	0.197114	1.65673e-10	1.75865e-09
Sat1	6.39003	0.189669	1.65848e-10	1.75972e-09
Dync1h1	6.38976	0.153717	1.6615e-10	1.76213e-09
Erc1	6.38932	0.271859	1.66623e-10	1.76636e-09
Gjb3	6.3835	0.360447	1.73085e-10	1.83321e-09
Tob2	6.38138	0.363246	1.75495e-10	1.8579e-09
Psmg4	6.37831	0.245075	1.7905e-10	1.89383e-09
Strn4	6.37774	0.408627	1.79723e-10	1.90011e-09
Fstl1	6.37534	1.02574	1.82561e-10	1.92924e-09
Aak1	6.37449	0.288464	1.83569e-10	1.93903e-09
Nck2	6.37283	0.389813	1.85573e-10	1.95931e-09
Fto	6.37171	0.334469	1.86931e-10	1.97201e-09
Arhgef10l	6.3717	0.392688	1.86942e-10	1.97201e-09
Asxl2	6.37142	0.303631	1.87287e-10	1.97476e-09
Mcm3	6.36801	0.428698	1.91501e-10	2.01829e-09
Gak	6.36775	0.21343	1.91815e-10	2.0207e-09
Aig1	6.36721	0.347168	1.92504e-10	2.02705e-09
Hira	6.36471	0.347307	1.95662e-10	2.05938e-09
Prag1	6.3635	0.304388	1.97206e-10	2.07471e-09
Sos1	6.36041	0.361051	2.01221e-10	2.11601e-09
Specc1	6.35841	0.24223	2.03846e-10	2.14265e-09
Gclc	6.3562	0.17795	2.06803e-10	2.17276e-09
Akr1b3	6.35506	0.246254	2.08349e-10	2.18804e-09
Rasa2	6.35425	0.295584	2.0944e-10	2.19768e-09
Tcerg1	6.35424	0.213745	2.09454e-10	2.19768e-09
Bcl9l	6.35117	0.413947	2.1368e-10	2.24102e-09
Sft2d1	6.34793	0.353623	2.18234e-10	2.28777e-09
Pbrm1	6.34782	0.19451	2.18388e-10	2.28837e-09
Uri1	6.34362	0.250283	2.24432e-10	2.35066e-09
Foxp4	6.34344	0.366141	2.24692e-10	2.35234e-09
Gch1	6.33957	0.329583	2.30407e-10	2.41003e-09
Uba3	6.33791	0.246213	2.32906e-10	2.43508e-09
Wnt4	6.33461	0.299153	2.37943e-10	2.48665e-09
Adgra1	6.33202	1.82965	2.41969e-10	2.5276e-09
Tns3	6.33116	0.23743	2.4332e-10	2.54059e-09
Usp19	6.3214	0.285841	2.59202e-10	2.70522e-09
Ccl6	6.31997	1.21997	2.61619e-10	2.72924e-09
Nlk	6.31846	0.42138	2.64174e-10	2.75467e-09
Ttyh2	6.31784	0.573187	2.65251e-10	2.76468e-09
Ern1	6.31442	0.536103	2.7118e-10	2.82523e-09
Ptprd	6.31429	0.419741	2.71402e-10	2.8263e-09
Cdc14a	6.31356	0.494549	2.72691e-10	2.83847e-09
Ints6	6.30618	0.329203	2.86011e-10	2.9758e-09
Ahcyl2	6.30256	0.217384	2.92767e-10	3.04475e-09
Nfya	6.30127	0.317386	2.95211e-10	3.06882e-09
Bahd1	6.30014	0.602143	2.97368e-10	3.08988e-09
Zfp106	6.29918	0.126894	2.99219e-10	3.10774e-09
Cdk17	6.29841	0.563919	3.00715e-10	3.12191e-09
Smpdl3a	6.29818	1.84144	3.01156e-10	3.12511e-09
Als2cl	6.29634	0.424319	3.0475e-10	3.16101e-09
Arhgef3	6.29501	0.502575	3.07374e-10	3.18683e-09
Dusp5	6.29411	0.69719	3.09165e-10	3.20258e-09
Thsd4	6.29402	0.43056	3.09349e-10	3.20308e-09
[truncated: 21,589 more rows]
