# Supplementary material for: Reshaping the Tumor Microenvironment of KRASG12D Pancreatic Ductal Adenocarcinoma with Combined SOS1 and MEK Inhibition for Improved Immunotherapy Response
Source: Cancer Res Commun. 2024 Jun 21;4(6):1548–60. doi: 10.1158/2767-9764.CRC-24-0172 (PMC11191876; doi:10.1158/2767-9764.CRC-24-0172)
Supplement: Supplementary Table 2 [file crc-24-0172-s02.xlsx]

## Sheet: Table 2
Supplementary Table 2: Differential expression analysis comparing TC4 SOS1i+MEKi treated tumor cells and TC4 vehicle treated tumor cells
names	scores	logfoldchanges	pvals	pvals_adj
Mt-nd1	58.6794	0.804061	0	0
Sod1	57.4353	1.12444	0	0
Mt-nd4	56.9113	0.750108	0	0
Rpl23a	55.0068	0.780888	0	0
Rpl41	54.0046	0.57813	0	0
Mt-nd3	53.9299	1.04879	0	0
Mmp14	50.4344	1.33368	0	0
Cp	50.0766	1.19937	0	0
Rpl37a	49.4921	0.499231	0	0
Celf1	48.7663	1.04694	0	0
Rps15	47.7463	0.730061	0	0
Fndc3b	46.2694	1.03612	0	0
Ddx3x	46.1667	0.895584	0	0
C3	43.8404	1.11021	0	0
Sdc4	43.6181	0.822577	0	0
Rpn1	43.4972	0.89261	0	0
Rbms1	43.003	0.892537	0	0
Cdh1	42.812	0.777517	0	0
Hnrnpa2b1	42.8095	0.685849	0	0
Tapbp	42.4091	1.06956	0	0
Ywhaz	41.8408	0.690959	0	0
Hspa5	41.2958	0.752897	0	0
Vcp	41.2748	0.770397	0	0
Colgalt1	41.1854	0.852349	0	0
Slc6a6	41.1028	0.877804	0	0
Wls	41.0841	1.01085	0	0
Rock2	40.5009	0.816088	0	0
Sema3c	40.4818	1.18039	0	0
Gfpt1	40.3288	0.965774	0	0
Psap	40.2868	0.812925	0	0
Crim1	40.2649	1.06037	0	0
App	40.1461	0.911257	0	0
Mt-co1	40.0912	0.448335	0	0
Dync1i2	39.7464	0.772986	0	0
Eif5b	39.7187	0.739867	0	0
Mt-nd5	39.502	0.712124	0	0
Aplp2	39.456	0.934136	0	0
Samd5	39.3764	1.08534	0	0
Man2a1	39.2233	1.12491	0	0
Cd2ap	39.2204	0.63583	0	0
Mindy1	39.2122	0.935162	0	0
Zfhx3	39.1908	0.87013	0	0
Fus	39.1745	0.857453	0	0
H2-k1	39.1553	1.04802	0	0
Snrnp70	39.1311	0.790618	0	0
Slc39a1	39.0056	0.897016	0	0
Csde1	38.9709	0.653488	0	0
Nfib	38.9068	0.886612	0	0
Ddx17	38.8388	0.777514	0	0
Bcl2l1	38.7958	1.1451	0	0
Acsl4	38.7148	0.801479	0	0
Hdac7	38.7054	1.15361	0	0
Cd44	38.6956	0.787309	0	0
Atp1a1	38.5272	0.67769	0	0
Rrbp1	38.3317	0.641616	0	0
Tardbp	38.2659	0.813129	0	0
Actn1	38.1977	0.765204	0	0
Ptp4a2	38.1552	0.723408	0	0
Itgb1	38.0933	0.644616	0	0
Itpripl2	38.0277	0.785374	0	0
Wnk1	37.9757	0.737385	0	0
Wdr1	37.9613	0.887052	0	0
Larp4b	37.9568	0.842646	0	0
Ahnak	37.8923	0.679114	0	0
Msi2	37.7638	0.818731	0	0
Gm20186	37.7573	1.23827	0	0
Mecom	37.6084	0.923334	0	3.03228e-307
Actn4	37.5964	0.775995	0	4.72151e-307
Eif2s2	37.5757	0.6473	0	1.02028e-306
Rps28	37.5547	0.43119	0	2.20926e-306
Slc38a2	37.4751	0.789349	2.34006e-307	4.34607e-305
Bicc1	37.4611	0.828572	3.96092e-307	7.29893e-305
Lpp	37.4311	0.772725	1.21753e-306	2.20906e-304
Atp2a2	37.232	0.737476	2.0696e-303	3.72638e-301
Eif3a	37.1864	0.626739	1.13182e-302	2.02245e-300
Canx	37.0404	0.640735	2.56713e-300	4.51872e-298
Mbnl1	37.0215	0.761997	5.16546e-300	9.02501e-298
Gm12840	36.9089	0.971201	3.33091e-298	5.73476e-296
Cdk6	36.7833	0.889427	3.41931e-296	5.8443e-294
Slc4a4	36.7333	0.819688	2.15113e-295	3.65027e-293
Alcam	36.5242	0.76602	4.58106e-292	7.7181e-290
Smarca5	36.4692	0.637196	3.41819e-291	5.71808e-289
Zbtb7a	36.4234	1.06085	1.81249e-290	3.01064e-288
Zbtb20	36.3735	0.791485	1.11686e-289	1.84219e-287
Xbp1	36.2463	0.922315	1.13819e-287	1.85148e-285
Atp13a3	36.2113	0.916737	4.03851e-287	6.52441e-285
Eif4g1	36.1411	0.648155	5.13161e-286	8.23396e-284
Xist	36.1112	0.82134	1.51175e-285	2.39313e-283
Gda	36.0927	0.918507	2.94885e-285	4.63696e-283
Purb	36.0117	0.710524	5.4941e-284	8.58207e-282
Dstn	35.9582	0.573704	3.76686e-283	5.84533e-281
Gatad2b	35.8907	0.852508	4.27375e-282	6.54577e-280
Nfkbiz	35.8228	1.01795	4.87375e-281	7.41659e-279
Npnt	35.8	0.72704	1.10421e-280	1.66955e-278
Ap2b1	35.7835	0.803238	1.99465e-280	2.99668e-278
Clic4	35.7593	0.840425	4.73775e-280	7.07274e-278
Pigt	35.5756	0.917297	3.34278e-277	4.95888e-275
Palld	35.4972	0.748432	5.43069e-276	8.00585e-274
Tead1	35.4608	0.890445	1.97909e-275	2.89943e-273
Mt-nd2	35.4457	0.464844	3.37392e-275	4.91239e-273
Pip5k1a	35.4414	0.901937	3.93936e-275	5.70047e-273
Stat3	35.3623	0.84767	6.49637e-274	9.34329e-272
Sec61a1	35.1457	0.67968	1.35246e-270	1.93336e-268
Golim4	35.0806	0.729861	1.33424e-269	1.89583e-267
Hnrnpa3	35.0584	0.553672	2.89973e-269	4.09556e-267
B2m	35.0547	0.825354	3.30164e-269	4.63547e-267
Cnot6	35.0499	0.871396	3.91345e-269	5.46193e-267
Hspa9	34.9725	0.585045	5.899e-268	8.18468e-266
Pkp4	34.9165	0.740009	4.17276e-267	5.75572e-265
Hbegf	34.6858	0.998357	1.29209e-263	1.76164e-261
Myh9	34.6811	0.659642	1.51788e-263	2.05761e-261
Irf2bp2	34.6581	0.721285	3.37296e-263	4.54617e-261
2900097c17rik	34.6281	0.713442	9.54719e-263	1.27949e-260
Med13l	34.583	0.999957	4.54531e-262	6.02304e-260
Qsox1	34.5276	0.792205	3.08938e-261	4.07091e-259
Por	34.5195	0.799504	4.09074e-261	5.36046e-259
Gm26917	34.5019	0.910902	7.50113e-261	9.77509e-259
Rps21	34.4119	0.388518	1.67585e-259	2.17188e-257
Esyt2	34.4042	0.872228	2.17842e-259	2.80778e-257
Pdlim5	34.314	0.817089	4.84635e-258	6.21255e-256
Tnks2	34.2486	0.693567	4.58315e-257	5.84339e-255
Tcf4	34.2392	0.861088	6.32599e-257	8.02211e-255
Cpd	34.2132	0.793735	1.54058e-256	1.94319e-254
Galnt1	34.2038	0.742077	2.12363e-256	2.65027e-254
Tra2b	34.1833	0.828129	4.28621e-256	5.32099e-254
Nfia	34.1698	0.983772	6.80536e-256	8.40408e-254
Ash1l	34.1551	0.690947	1.12508e-255	1.38215e-253
Ccnd2	34.069	0.719716	2.12292e-254	2.59447e-252
Atrx	34.0659	0.630574	2.36205e-254	2.87184e-252
Pabpc1	33.9535	0.478253	1.08214e-252	1.30895e-250
Gpat4	33.9521	0.858909	1.13402e-252	1.36471e-250
Taok1	33.9198	0.742905	3.40498e-252	4.07682e-250
Actr2	33.9016	0.722815	6.30022e-252	7.50521e-250
Raph1	33.7693	0.951885	5.56487e-250	6.56293e-248
Hk2	33.6633	0.842227	1.99326e-248	2.32748e-246
Wwc1	33.6573	0.871499	2.43475e-248	2.82899e-246
Ppp3ca	33.5906	0.796225	2.30408e-247	2.66404e-245
Rps6ka3	33.3289	0.811675	1.47431e-243	1.67993e-241
Fosl2	33.3259	1.03344	1.62882e-243	1.84706e-241
Eif3j1	33.306	0.805725	3.15702e-243	3.5629e-241
Kcnq1ot1	33.2757	0.862068	8.66576e-243	9.7333e-241
Sptbn1	33.2615	0.601632	1.39107e-242	1.55503e-240
Gcnt2	33.231	0.906103	3.84025e-242	4.27264e-240
Smpd3	33.2016	0.710958	1.01952e-241	1.12899e-239
Frrs1	33.1883	0.666184	1.58828e-241	1.7506e-239
Cxcl5	33.1592	1.4385	4.16904e-241	4.57373e-239
Strn3	33.1436	0.873591	7.00393e-241	7.64822e-239
Cdh6	33.1431	0.73893	7.10814e-241	7.72625e-239
B4galt6	33.1121	0.721702	1.98708e-240	2.14996e-238
Rbm25	33.1027	0.662141	2.71461e-240	2.92372e-238
Smad1	33.1007	0.802156	2.907e-240	3.1167e-238
Onecut2	33.0816	0.661072	5.47077e-240	5.83887e-238
Kif5b	33.0631	0.578103	1.00848e-239	1.07149e-237
Tm9sf3	33.0526	0.591541	1.42896e-239	1.51143e-237
Ckap4	33.051	0.962771	1.50312e-239	1.58277e-237
Slc7a1	33.0258	1.05171	3.45945e-239	3.62658e-237
Flna	33.0199	0.592867	4.21444e-239	4.39849e-237
Nfe2l1	33.001	0.746278	7.8686e-239	8.17606e-237
Atp5mpl	32.9204	0.646559	1.12376e-237	1.16255e-235
Psmd1	32.8784	0.733438	4.47699e-237	4.59125e-235
Bc005537	32.8448	0.712485	1.35245e-236	1.38096e-234
Slc39a4	32.8162	0.862724	3.45409e-236	3.49664e-234
Tnpo3	32.7244	0.738335	7.02397e-235	7.0801e-233
Mat2a	32.6939	0.734541	1.90484e-234	1.91189e-232
Map2k7	32.6717	0.833726	3.93861e-234	3.93644e-232
Ogt	32.6674	0.824801	4.54329e-234	4.52163e-232
Nbeal1	32.6542	0.775097	6.996e-234	6.93339e-232
Iqgap1	32.6524	0.577481	7.40274e-234	7.3058e-232
Zfp106	32.6292	0.631034	1.5816e-233	1.55439e-231
Ubn2	32.6064	0.802573	3.3294e-233	3.25853e-231
Mob1a	32.5228	0.703985	5.07231e-232	4.92348e-230
Ywhab	32.409	0.593725	2.04846e-230	1.98021e-228
Atp2b1	32.3093	0.717449	5.17267e-229	4.97991e-227
Aebp2	32.287	0.82046	1.06359e-228	1.01566e-226
Dync1h1	32.2743	0.62004	1.60475e-228	1.52626e-226
Mtdh	32.252	0.580315	3.30245e-228	3.12831e-226
Glg1	32.2188	0.667002	9.61276e-228	9.06944e-226
Arfgef1	32.2094	0.711909	1.3054e-227	1.22672e-225
Tgm2	32.2055	0.725885	1.47752e-227	1.38294e-225
Trib1	32.1488	0.975671	9.16916e-227	8.54833e-225
Mafg	32.1281	0.821597	1.78524e-226	1.65781e-224
Gdi1	32.1261	0.893672	1.90329e-226	1.7605e-224
Fnbp1l	32.1071	0.706743	3.51251e-226	3.22372e-224
Foxp1	32.0618	0.674099	1.50575e-225	1.37659e-223
Usp34	32.0314	0.630263	3.98515e-225	3.62925e-223
Ptbp3	31.9835	0.797797	1.85216e-224	1.68026e-222
Sbno1	31.9517	0.664625	5.12046e-224	4.62744e-222
Luc7l2	31.9481	0.653187	5.7433e-224	5.1705e-222
Nisch	31.929	0.609095	1.0565e-223	9.47517e-222
Fam120a	31.9034	0.693208	2.39718e-223	2.14176e-221
Mib1	31.898	0.715662	2.84652e-223	2.53362e-221
Myo10	31.8651	0.808387	8.13111e-223	7.2101e-221
Gsk3b	31.8048	0.677466	5.55633e-222	4.90851e-220
Ide	31.8028	0.788704	5.91378e-222	5.20479e-220
Lrrc58	31.7946	0.660372	7.68641e-222	6.73975e-220
Mbnl2	31.7633	0.694086	2.07883e-221	1.80935e-219
Sorbs2	31.7234	0.987047	7.39477e-221	6.41251e-219
Arglu1	31.673	0.687491	3.66007e-220	3.16227e-218
Ano6	31.6542	0.717094	6.64914e-220	5.72384e-218
Tpm3	31.6271	0.510588	1.56532e-219	1.34258e-217
Zfp36l1	31.6092	0.753287	2.76255e-219	2.36088e-217
Pcbp2	31.6074	0.546011	2.92445e-219	2.49022e-217
Rock1	31.5976	0.607777	3.98516e-219	3.38122e-217
Mtss1	31.58	0.849351	6.93835e-219	5.86577e-217
Tnpo2	31.5608	0.773536	1.27448e-218	1.07361e-216
Bhlhe40	31.5452	0.816701	2.08398e-218	1.74928e-216
Ogdh	31.5029	0.913431	7.91607e-218	6.59775e-216
Midn	31.4989	0.915955	8.98123e-218	7.45916e-216
Hspg2	31.4302	0.935326	7.83024e-217	6.48042e-215
Dennd1b	31.4271	0.944773	8.63462e-217	7.12114e-215
Psme4	31.4219	0.751767	1.01562e-216	8.34681e-215
Lcn2	31.4011	1.12615	1.95498e-216	1.60111e-214
Clu	31.4004	0.524262	1.99834e-216	1.63096e-214
Nipbl	31.3653	0.667712	6.01595e-216	4.87623e-214
Kmt2a	31.3566	0.685515	7.89971e-216	6.38118e-214
Atp6ap1	31.2868	0.768326	7.05902e-215	5.68263e-213
Nfix	31.2769	0.649995	9.62243e-215	7.71987e-213
Rplp2	31.2665	0.355758	1.33421e-214	1.06678e-212
Ces2g	31.2535	1.01953	1.99838e-214	1.59242e-212
Pds5a	31.2528	0.767438	2.04773e-214	1.62625e-212
Ptprs	31.2392	0.659389	3.13062e-214	2.47792e-212
Selenot	31.2036	0.617986	9.51138e-214	7.50317e-212
Rbm47	31.187	0.870841	1.60061e-213	1.25846e-211
Hnrnph1	31.1736	0.604904	2.43264e-213	1.90627e-211
Lbp	31.17	0.99316	2.72026e-213	2.12459e-211
Igfbp4	31.1557	0.584926	4.24845e-213	3.3072e-211
Uba1	31.1422	0.575121	6.46229e-213	5.01402e-211
Dhx15	31.1223	0.66672	1.20295e-212	9.30293e-211
Lrba	31.1219	0.873694	1.21764e-212	9.38574e-211
Ndst1	31.089	0.795437	3.39359e-212	2.60732e-210
Slc4a7	31.0783	0.957468	4.72705e-212	3.62003e-210
Prpf38b	31.0743	0.673386	5.35534e-212	4.08791e-210
Ttc3	31.0606	0.691252	8.19656e-212	6.23652e-210
Usp9x	31.052	0.587503	1.0722e-211	8.1318e-210
Sfpq	31.0474	0.609422	1.2385e-211	9.36301e-210
Ppp6r3	30.9786	0.688673	1.04636e-210	7.88511e-209
Mrpl52	30.9738	0.549041	1.2144e-210	9.12232e-209
Vcam1	30.9537	0.7301	2.2633e-210	1.69475e-208
Pum2	30.9353	0.638601	4.00699e-210	2.99091e-208
Gramd4	30.9158	0.777033	7.32536e-210	5.45058e-208
Romo1	30.8938	0.54788	1.4483e-209	1.07425e-207
Sec23b	30.8908	0.929635	1.58557e-209	1.17238e-207
Pld1	30.8687	1.04318	3.14731e-209	2.31986e-207
Setx	30.8536	0.793581	5.01562e-209	3.68547e-207
F11r	30.8352	0.683938	8.85671e-209	6.48768e-207
Klf3	30.8173	0.712578	1.53653e-208	1.12205e-206
Cebpz	30.7747	0.637124	5.70795e-208	4.15535e-206
Taok3	30.7697	0.867944	6.67283e-208	4.84283e-206
Arap2	30.7664	1.08791	7.38587e-208	5.34388e-206
Magt1	30.7617	0.690072	8.52869e-208	6.15187e-206
Itga2	30.7526	0.862732	1.12724e-207	8.08155e-206
Brd3	30.7514	0.737628	1.16982e-207	8.36141e-206
Cox6a1	30.7333	0.591597	2.0429e-207	1.45577e-205
Klf9	30.7082	0.677054	4.42493e-207	3.1437e-205
Slc12a2	30.7062	0.730856	4.70241e-207	3.33081e-205
Gapvd1	30.6846	0.777845	9.14773e-207	6.4601e-205
P4hb	30.6719	0.546694	1.35034e-206	9.50759e-205
Metap2	30.6517	0.553399	2.50833e-206	1.76083e-204
Copz1	30.6052	0.758231	1.04334e-205	7.30247e-204
Sox4	30.6039	0.609194	1.08578e-205	7.57698e-204
Map4k4	30.5379	0.688731	8.18519e-205	5.69511e-203
Myo18a	30.5274	0.677101	1.12751e-204	7.82195e-203
Bptf	30.5206	0.658161	1.38743e-204	9.59689e-203
Pbx1	30.5035	0.685019	2.34055e-204	1.61423e-202
Atp5k	30.5031	0.567015	2.371e-204	1.63046e-202
Rbfox2	30.4424	0.842264	1.50907e-203	1.03472e-201
Atp1b1	30.4275	0.714169	2.37535e-203	1.62398e-201
Cbl	30.3978	0.761599	5.87569e-203	4.00549e-201
Kdm5a	30.3977	0.660912	5.89851e-203	4.00946e-201
Phf21a	30.391	0.857052	7.21381e-203	4.88943e-201
Pbrm1	30.384	0.602567	8.94856e-203	6.04784e-201
Cavin1	30.3746	0.560791	1.19048e-202	8.02279e-201
Nfat5	30.3323	0.683275	4.30185e-202	2.89082e-200
Brd4	30.3303	0.672356	4.57049e-202	3.06262e-200
Camk2d	30.3073	0.638914	9.19878e-202	6.14651e-200
F2rl1	30.2834	1.27306	1.89513e-201	1.26272e-199
Akap13	30.2715	0.74287	2.71963e-201	1.80191e-199
Rc3h1	30.2632	0.726935	3.49473e-201	2.30897e-199
Rictor	30.2155	0.777022	1.48447e-200	9.78047e-199
Prom1	30.2074	1.05742	1.89252e-200	1.24342e-198
Dazap2	30.2035	0.5918	2.13008e-200	1.39562e-198
Afdn	30.2023	0.65407	2.21029e-200	1.44416e-198
Lnpep	30.1736	0.722339	5.26229e-200	3.42877e-198
Susd6	30.153	1.04355	9.78426e-200	6.35761e-198
Kat6a	30.1297	0.813753	1.97902e-199	1.28239e-197
B230219d22rik	30.1206	0.611953	2.60519e-199	1.68352e-197
Adam10	30.1058	0.652067	4.07127e-199	2.62374e-197
Vps37a	30.0876	0.737709	7.04572e-199	4.52827e-197
Lamp1	30.0738	0.514289	1.06539e-198	6.82861e-197
Rpl38	30.0737	0.375177	1.06932e-198	6.83527e-197
Kdm2a	30.0573	0.639478	1.75474e-198	1.11862e-196
Hipk1	30.0525	0.678514	2.02763e-198	1.2891e-196
Bicd1	30.0365	1.02067	3.27966e-198	2.07392e-196
St13	30.0297	0.469731	4.02377e-198	2.53766e-196
Xiap	30.0253	0.693686	4.59187e-198	2.88823e-196
Mycbp2	30.0196	0.689034	5.44792e-198	3.41756e-196
Ppp3r1	30.019	0.868878	5.54464e-198	3.469e-196
Diaph1	29.9885	0.723102	1.38564e-197	8.62349e-196
Naa15	29.9852	0.647701	1.53215e-197	9.5102e-196
Ibtk	29.9493	0.735023	4.49158e-197	2.78066e-195
Rbm39	29.9229	0.519945	9.91182e-197	6.12016e-195
Tut7	29.8965	0.724894	2.18229e-196	1.34046e-194
Cxadr	29.8062	0.66339	3.24877e-195	1.99036e-193
Phip	29.7611	0.697138	1.24705e-194	7.62023e-193
Chka	29.7434	0.717885	2.11336e-194	1.28806e-192
Pcbp1	29.7392	0.522303	2.39318e-194	1.45484e-192
Skil	29.7278	0.670438	3.36142e-194	2.03819e-192
Tmem63b	29.7208	0.736316	4.13397e-194	2.50021e-192
H13	29.7049	0.57949	6.63503e-194	4.00257e-192
Kat2b	29.695	0.938813	8.9039e-194	5.35756e-192
Bmpr2	29.6905	0.72647	1.01893e-193	6.11542e-192
Amfr	29.6779	0.687696	1.48264e-193	8.87587e-192
Rc3h2	29.6663	0.797668	2.09147e-193	1.2489e-191
Hyou1	29.6461	0.919138	3.80405e-193	2.26581e-191
Cops9	29.6325	0.637129	5.70513e-193	3.38959e-191
Cd24a	29.6198	0.579973	8.31999e-193	4.93074e-191
Plekha2	29.5838	0.728685	2.41257e-192	1.4262e-190
B4galt1	29.5731	0.768033	3.30985e-192	1.94687e-190
Nxf1	29.5726	0.846234	3.36537e-192	1.9746e-190
Larp4	29.5057	0.645098	2.4299e-191	1.42218e-189
Cltc	29.4747	0.56305	6.08202e-191	3.55091e-189
Nrip1	29.4658	0.733488	7.9044e-191	4.60348e-189
Nfkb1	29.4596	0.754114	9.48542e-191	5.51065e-189
Ndrg1	29.4502	0.707105	1.25195e-190	7.25545e-189
Errfi1	29.445	0.837198	1.45693e-190	8.42269e-189
Usp7	29.4377	0.686249	1.80763e-190	1.04246e-188
Luc7l3	29.4109	0.595142	3.98026e-190	2.28424e-188
Eif3b	29.4099	0.564163	4.09778e-190	2.34598e-188
Dag1	29.4028	0.630669	5.05808e-190	2.88874e-188
Lasp1	29.3936	0.589811	6.63106e-190	3.77794e-188
Hnrnpab	29.3825	0.542879	9.17915e-190	5.21708e-188
Car2	29.3579	1.00963	1.89187e-189	1.07268e-187
Phldb2	29.3565	0.629961	1.97601e-189	1.1177e-187
Hipk2	29.3487	0.719338	2.47964e-189	1.39922e-187
Pkd2	29.3299	0.885646	4.31348e-189	2.42821e-187
Ctsd	29.3072	0.526582	8.40882e-189	4.72235e-187
Cox17	29.3011	0.558856	1.00471e-188	5.62903e-187
Tnrc6b	29.3005	0.686941	1.02115e-188	5.70755e-187
Tnrc6a	29.2992	0.677322	1.0628e-188	5.9263e-187
Zfp148	29.2906	0.682193	1.36687e-188	7.60384e-187
Crebbp	29.2783	0.692904	1.95919e-188	1.08733e-186
Met	29.264	0.920501	2.98105e-188	1.65056e-186
Zmynd8	29.2471	0.671806	4.8885e-188	2.69404e-186
Nek7	29.2091	0.709059	1.48586e-187	8.16945e-186
Kdm6b	29.1792	0.907671	3.558e-187	1.95169e-185
Tab2	29.1767	0.796524	3.83588e-187	2.09923e-185
Ktn1	29.139	0.63397	1.15111e-186	6.28502e-185
Ankrd17	29.1313	0.615594	1.44022e-186	7.84538e-185
Atf7	29.0884	1.02857	5.0363e-186	2.73713e-184
Hdgf	29.0693	0.497091	8.77899e-186	4.76023e-184
Epn2	29.0504	0.740354	1.52199e-185	8.23377e-184
Myrf	29.011	0.608837	4.77647e-185	2.57809e-183
Chd3	28.9934	0.541335	7.95813e-185	4.28558e-183
Twf1	28.9932	0.565975	8.01332e-185	4.30547e-183
St3gal4	28.9821	0.713122	1.1049e-184	5.92303e-183
Sypl	28.9782	0.715578	1.23823e-184	6.62272e-183
Rab6a	28.9683	0.636554	1.6528e-184	8.82003e-183
Pdgfb	28.9654	0.972849	1.7962e-184	9.56368e-183
Ralbp1	28.953	0.590479	2.57159e-184	1.36613e-182
Eif2s3x	28.9272	0.58521	5.43237e-184	2.8794e-182
Rbpj	28.9242	0.775023	5.92424e-184	3.13307e-182
Mia3	28.9224	0.747564	6.24174e-184	3.2936e-182
Clcn3	28.9162	0.598514	7.46248e-184	3.92896e-182
Plec	28.9066	0.551319	9.87569e-184	5.18793e-182
Tacc2	28.8972	0.70165	1.29423e-183	6.78379e-182
Actg1	28.881	0.36473	2.06648e-183	1.08076e-181
Mybbp1a	28.8738	0.594373	2.54485e-183	1.32799e-181
Tasor	28.8459	0.80152	5.70262e-183	2.95621e-181
Kmt2e	28.843	0.661365	6.20334e-183	3.20873e-181
Sdha	28.8318	0.622507	8.57674e-183	4.42669e-181
Sh3d19	28.83	0.575256	9.03471e-183	4.65288e-181
Dnajc3	28.8272	0.624127	9.77998e-183	5.02572e-181
Osmr	28.821	0.938235	1.16929e-182	5.99567e-181
Sox9	28.8176	0.870574	1.29096e-182	6.60516e-181
Dhx9	28.8162	0.612792	1.34451e-182	6.86427e-181
Tcf7l2	28.7948	0.708935	2.48871e-182	1.26784e-180
Il6st	28.7947	0.865386	2.5006e-182	1.27116e-180
Itgav	28.7766	0.653186	4.21458e-182	2.13783e-180
Setd5	28.772	0.696723	4.81332e-182	2.4363e-180
M6pr	28.7378	0.690435	1.28605e-181	6.49552e-180
Ctnnd1	28.6954	0.55243	4.35667e-181	2.19574e-179
Hook3	28.686	0.629995	5.70842e-181	2.87089e-179
Hnrnpdl	28.6803	0.615034	6.7223e-181	3.3736e-179
Ccnl1	28.6651	0.650198	1.03932e-180	5.20478e-179
Mt-nd4l	28.6604	0.527194	1.18941e-180	5.94379e-179
Cgnl1	28.6523	0.629673	1.4999e-180	7.47954e-179
Galnt7	28.6497	0.718591	1.61553e-180	8.03914e-179
Ap2a2	28.6221	0.689746	3.56808e-180	1.77127e-178
Khsrp	28.622	0.642174	3.57453e-180	1.77127e-178
Gpd2	28.6148	0.713936	4.40054e-180	2.17601e-178
Rps26	28.6004	0.426766	6.64173e-180	3.27737e-178
Ep300	28.6003	0.680209	6.66355e-180	3.28128e-178
Zfp516	28.535	0.82218	4.30625e-179	2.11168e-177
Rps29	28.531	0.344411	4.82771e-179	2.36247e-177
Spred2	28.5292	0.931943	5.08977e-179	2.48556e-177
Ggnbp2	28.5267	0.640855	5.46684e-179	2.66418e-177
Csnk1a1	28.5193	0.504775	6.74906e-179	3.28227e-177
Etnk1	28.5099	0.79297	8.82411e-179	4.2738e-177
Fubp1	28.4995	0.644702	1.18923e-178	5.74801e-177
Birc6	28.4754	0.563225	2.36271e-178	1.13966e-176
Zcchc14	28.4702	0.662299	2.74357e-178	1.32067e-176
Wac	28.4666	0.643531	3.03954e-178	1.46016e-176
Itm2c	28.454	0.652797	4.34817e-178	2.08456e-176
Tcea1	28.4431	0.620589	5.93564e-178	2.83984e-176
Wwc2	28.4327	0.59525	7.98202e-178	3.81117e-176
Ndufa2	28.4122	0.433145	1.43094e-177	6.81848e-176
Tbl1x	28.3792	0.560572	3.6519e-177	1.73664e-175
Wdr26	28.3783	0.591037	3.74214e-177	1.77597e-175
Ccnt1	28.3746	0.819479	4.1639e-177	1.97217e-175
Hsp90b1	28.37	0.51737	4.74871e-177	2.24465e-175
St3gal5	28.3542	0.747475	7.42397e-177	3.50218e-175
Gls	28.3499	0.634854	8.39787e-177	3.95371e-175
Syncrip	28.3405	0.54243	1.09742e-176	5.15636e-175
Ets2	28.3145	0.710018	2.28831e-176	1.07305e-174
Efr3a	28.3042	0.648083	3.07183e-176	1.4376e-174
Itpr3	28.2965	0.602901	3.81996e-176	1.78419e-174
Efnb2	28.2922	0.676051	4.31246e-176	2.01024e-174
Tuba1b	28.279	0.579906	6.27003e-176	2.91699e-174
Cct6a	28.2756	0.499901	6.90645e-176	3.20674e-174
Zmiz1	28.231	0.652327	2.43623e-175	1.12895e-173
Mapk1ip1l	28.2248	0.603848	2.89978e-175	1.34112e-173
Pkn2	28.2214	0.568832	3.19296e-175	1.47382e-173
Tmcc1	28.1969	0.864154	6.3767e-175	2.93764e-173
Tmem30a	28.176	0.740823	1.15176e-174	5.29563e-173
Galnt2	28.1717	0.608224	1.29845e-174	5.95848e-173
Il13ra1	28.1529	1.01616	2.20728e-174	1.01094e-172
Tgoln1	28.1496	0.603293	2.42357e-174	1.10784e-172
Cbx5	28.1472	0.513194	2.59667e-174	1.18468e-172
Ptgfrn	28.1345	0.615793	3.7058e-174	1.68743e-172
Gan	28.1058	0.80989	8.31009e-174	3.77669e-172
Mt-atp8	28.1024	0.516616	9.16476e-174	4.1571e-172
Etf1	28.1014	0.560528	9.42485e-174	4.26687e-172
Insr	28.0914	0.812758	1.24896e-173	5.64351e-172
2023-03-07	28.0556	0.657953	3.41201e-173	1.5388e-171
Fto	28.0514	0.801426	3.84329e-173	1.72999e-171
Sh3pxd2a	28.0307	0.780937	6.86704e-173	3.0852e-171
Calr	28.0066	0.455928	1.35127e-172	6.05939e-171
Sec63	27.9908	0.624916	2.10462e-172	9.41967e-171
Cep170b	27.9684	0.740159	3.93383e-172	1.75733e-170
Csnk1e	27.953	0.635501	6.0601e-172	2.69697e-170
Ptpn12	27.9454	0.766272	7.50139e-172	3.33211e-170
Synpo	27.9165	1.05604	1.68301e-171	7.46186e-170
Clptm1l	27.9138	0.701461	1.8136e-171	8.0258e-170
Arl4c	27.9109	0.624561	1.9663e-171	8.68523e-170
Mkln1	27.8823	0.628647	4.37353e-171	1.92819e-169
Parm1	27.8754	0.673153	5.3097e-171	2.33656e-169
Tulp4	27.8696	0.56127	6.24163e-171	2.74155e-169
Plxnb2	27.8375	0.529734	1.52455e-170	6.68395e-169
Schip1	27.8284	0.896321	1.96711e-170	8.60819e-169
Rb1cc1	27.8175	0.67308	2.66313e-170	1.16325e-168
Mt-co3	27.795	0.293647	4.98357e-170	2.16877e-168
Zmynd11	27.7874	0.626468	6.16576e-170	2.6783e-168
Serpinb9	27.7864	0.763261	6.34041e-170	2.7491e-168
Map3k2	27.7544	0.643001	1.54363e-169	6.68065e-168
Snx10	27.7372	0.616647	2.48748e-169	1.07458e-167
Twsg1	27.7332	0.672955	2.77625e-169	1.19714e-167
Tob2	27.7074	0.794914	5.68775e-169	2.44812e-167
Brd2	27.6996	0.550864	7.05806e-169	3.0324e-167
Irak1	27.6887	0.595195	9.54889e-169	4.09509e-167
Phf20l1	27.6873	0.675833	9.92874e-169	4.25026e-167
Efnb1	27.6844	0.698878	1.07617e-168	4.59848e-167
Atp6v1b2	27.6823	0.584135	1.14086e-168	4.8661e-167
Abcd3	27.6773	0.617453	1.30966e-168	5.57601e-167
Ccdc25	27.6714	0.667686	1.5416e-168	6.55165e-167
Eps8	27.6714	0.657292	1.54495e-168	6.55408e-167
Lmo4	27.6594	0.621059	2.15146e-168	9.1107e-167
Creb3l2	27.6531	0.682715	2.56214e-168	1.08303e-166
Sgms2	27.6327	0.80483	4.51079e-168	1.90333e-166
Chpf	27.6167	1.17952	7.01419e-168	2.95435e-166
Npepps	27.6109	0.605779	8.22757e-168	3.45924e-166
Efna5	27.6007	0.925997	1.09239e-167	4.58473e-166
Psme3	27.5978	0.807233	1.18138e-167	4.94942e-166
Ythdc1	27.5721	0.592264	2.40311e-167	1.005e-165
Safb2	27.5695	0.670095	2.58169e-167	1.07778e-165
Neat1	27.5551	0.720614	3.84605e-167	1.60277e-165
Tm9sf2	27.5446	0.588112	5.13762e-167	2.13723e-165
Magi1	27.5338	0.697996	6.91878e-167	2.87312e-165
Tnpo1	27.5275	0.601635	8.22565e-167	3.40383e-165
Ankrd11	27.5122	0.519096	1.25454e-166	5.18227e-165
Arhgef12	27.511	0.550673	1.29767e-166	5.35107e-165
Steap2	27.4947	0.673912	2.03298e-166	8.36858e-165
Ubr5	27.4717	0.536123	3.82515e-166	1.57184e-164
Bclaf1	27.4564	0.585964	5.82483e-166	2.3894e-164
Slmap	27.4523	0.617718	6.52078e-166	2.67024e-164
Pik3c2a	27.4486	0.612973	7.22852e-166	2.95492e-164
Tmf1	27.4126	0.719905	1.94091e-165	7.92045e-164
Tmem109	27.4105	0.735282	2.05396e-165	8.3673e-164
Smad5	27.3932	0.81582	3.30273e-165	1.34313e-163
Zranb2	27.3903	0.531876	3.58232e-165	1.45432e-163
Mllt6	27.3828	0.812594	4.3984e-165	1.78256e-163
Pbxip1	27.3809	0.711129	4.62763e-165	1.87225e-163
Tcf25	27.3727	0.439502	5.80512e-165	2.34461e-163
Rbm27	27.3577	0.730793	8.73391e-165	3.52148e-163
Spg7	27.3513	0.639064	1.04171e-164	4.19296e-163
Crk	27.3289	0.62801	1.92422e-164	7.73196e-163
Prkcsh	27.3261	0.542461	2.07706e-164	8.33191e-163
Ago2	27.3201	0.611763	2.44567e-164	9.79389e-163
Pard3	27.3029	0.652349	3.91455e-164	1.56496e-162
Sltm	27.2977	0.574765	4.51134e-164	1.80049e-162
Otud7b	27.2958	0.682282	4.76367e-164	1.89799e-162
Pdcd6ip	27.2858	0.52257	6.24827e-164	2.48529e-162
Vps13a	27.2857	0.808681	6.2691e-164	2.48938e-162
Tuba1c	27.2772	0.635972	7.901e-164	3.13212e-162
Macf1	27.2614	0.605857	1.21697e-163	4.81622e-162
Ranbp2	27.234	0.606076	2.56915e-163	1.01505e-161
Numa1	27.2308	0.645383	2.80906e-163	1.10798e-161
Ist1	27.2305	0.74739	2.83246e-163	1.11535e-161
Sema3e	27.2304	0.734455	2.83792e-163	1.11563e-161
Cbx6	27.2152	0.5956	4.2889e-163	1.68323e-161
Tia1	27.2145	0.62388	4.37677e-163	1.71487e-161
Exoc5	27.1976	0.707204	6.92647e-163	2.70936e-161
Mapre1	27.1901	0.544196	8.50769e-163	3.32237e-161
Abcc4	27.1876	0.815572	9.10469e-163	3.54963e-161
Lmo7	27.1812	0.668309	1.08266e-162	4.20915e-161
Cflar	27.1812	0.703611	1.08321e-162	4.20915e-161
Mau2	27.1699	0.762129	1.47218e-162	5.71124e-161
Wapl	27.1651	0.544495	1.67938e-162	6.50435e-161
Ptprf	27.1342	0.744664	3.89255e-162	1.50514e-160
Alkbh5	27.13	0.677637	4.35686e-162	1.68192e-160
Ahcyl1	27.1216	0.653926	5.48491e-162	2.11393e-160
Kdm1a	27.1113	0.659408	7.23937e-162	2.78556e-160
Pik3ca	27.1028	0.640848	9.12659e-162	3.50601e-160
Hectd1	27.1004	0.54143	9.73672e-162	3.73431e-160
Pum1	27.0999	0.622237	9.86634e-162	3.77788e-160
Lrp10	27.0884	0.630777	1.34928e-161	5.15809e-160
Scaf11	27.0798	0.476873	1.70115e-161	6.49273e-160
Lrp6	27.0699	0.619492	2.22896e-161	8.49346e-160
Nus1	27.0638	0.694102	2.63053e-161	1.00075e-159
Nrp1	27.0584	0.740522	3.04077e-161	1.15495e-159
Mga	27.0325	0.72651	6.13092e-161	2.32492e-159
Apobec3	27.0316	0.691236	6.29282e-161	2.38248e-159
Uso1	27.0287	0.732875	6.80758e-161	2.57324e-159
Lgals9	27.0199	0.623529	8.6196e-161	3.25297e-159
Get4	27.0198	0.906306	8.64261e-161	3.25644e-159
Larp1	27.007	0.638596	1.22456e-160	4.60664e-159
Nudt3	26.9957	0.67786	1.65856e-160	6.22938e-159
Ssr1	26.9904	0.560854	1.91509e-160	7.18142e-159
Nktr	26.9726	0.609306	3.09975e-160	1.16054e-158
Cdipt	26.9542	0.721459	5.08668e-160	1.90142e-158
Nmt2	26.9392	0.732579	7.6306e-160	2.84783e-158
Hnrnpul2	26.9349	0.490436	8.56287e-160	3.19072e-158
Ubqln1	26.9266	0.679005	1.07304e-159	3.9921e-158
Slc35a3	26.9182	0.992729	1.34393e-159	4.99203e-158
Sec31a	26.9161	0.546897	1.4217e-159	5.27257e-158
Appbp2	26.8694	0.640048	5.00304e-159	1.85254e-157
Aftph	26.8534	0.750183	7.704e-159	2.84818e-157
Ssbp3	26.8489	0.730203	8.68057e-159	3.2042e-157
Ablim1	26.8386	1.17004	1.14725e-158	4.22816e-157
Furin	26.8232	0.694317	1.7324e-158	6.37473e-157
Ikbkb	26.817	0.615491	2.04651e-158	7.51884e-157
Nufip2	26.8068	0.614182	2.69521e-158	9.88676e-157
Cbx3	26.7792	0.467104	5.64168e-158	2.06631e-156
Shroom3	26.7561	0.78025	1.04831e-157	3.83356e-156
Hnrnpk	26.7525	0.41713	1.15355e-157	4.21189e-156
R3hdm4	26.7413	0.896416	1.56068e-157	5.6896e-156
Pcm1	26.7354	0.579407	1.82695e-157	6.65005e-156
Camkk2	26.7036	1.17451	4.28016e-157	1.55556e-155
Cspp1	26.6984	0.851125	4.91386e-157	1.78313e-155
Otud4	26.6964	0.547852	5.17684e-157	1.87567e-155
Zdhhc20	26.6898	0.631201	6.18539e-157	2.23765e-155
Ddi2	26.6863	0.868435	6.78492e-157	2.45078e-155
Plekhb2	26.65	0.757859	1.78975e-156	6.45486e-155
Mex3a	26.638	0.739519	2.46553e-156	8.87854e-155
Runx1	26.6158	0.586286	4.45142e-156	1.60054e-154
Son	26.6073	0.478705	5.59463e-156	2.00853e-154
Snhg8	26.6063	0.582497	5.74375e-156	2.05893e-154
Clip1	26.6018	0.650628	6.4788e-156	2.3189e-154
Frmd6	26.6014	1.07124	6.53994e-156	2.33724e-154
Ikzf2	26.5996	0.942617	6.85913e-156	2.4476e-154
Khdrbs1	26.5924	0.555905	8.30122e-156	2.95772e-154
Rbm28	26.5832	0.676493	1.06124e-155	3.7698e-154
Ssrp1	26.5822	0.550012	1.09029e-155	3.86716e-154
Polr1a	26.5752	0.739828	1.31324e-155	4.65095e-154
Ube3a	26.575	0.518955	1.3194e-155	4.66576e-154
Pdcd11	26.5682	0.71021	1.58408e-155	5.585e-154
Rapgef6	26.562	0.712088	1.8661e-155	6.56949e-154
Mbtd1	26.5541	0.741892	2.30463e-155	8.10125e-154
Foxa2	26.5433	0.646477	3.06834e-155	1.07698e-153
Top2b	26.5281	0.589472	4.5932e-155	1.6098e-153
Tnfaip2	26.5138	1.08685	6.72615e-155	2.35385e-153
Cdc37l1	26.5072	0.73695	7.99931e-155	2.79526e-153
Nop58	26.5059	0.621398	8.29521e-155	2.89437e-153
Lamc1	26.4984	0.656623	1.01142e-154	3.52383e-153
Etl4	26.4924	0.697971	1.18573e-154	4.12504e-153
Psmd2	26.4909	0.508294	1.23286e-154	4.28269e-153
Prrc2b	26.439	0.559402	4.88247e-154	1.69357e-152
Ppp2r5e	26.4112	0.687842	1.02e-153	3.52766e-152
Sf3b3	26.4103	0.528045	1.04279e-153	3.6012e-152
Prpf4b	26.4011	0.605023	1.3305e-153	4.58808e-152
Cfb	26.3988	0.619738	1.41275e-153	4.86461e-152
Map1b	26.3823	0.619364	2.18791e-153	7.52277e-152
2023-03-06	26.3677	0.70792	3.21336e-153	1.10325e-151
Top1	26.3652	0.492615	3.43204e-153	1.17662e-151
Ankrd13c	26.3629	0.648886	3.65553e-153	1.25142e-151
Trio	26.3497	0.750168	5.1671e-153	1.76633e-151
Dnajc5	26.3374	0.611914	7.16282e-153	2.445e-151
Tet3	26.3223	0.749856	1.06703e-152	3.63699e-151
Trim56	26.3154	0.707593	1.27958e-152	4.35518e-151
Abl2	26.3144	0.813164	1.31174e-152	4.45821e-151
Sgms1	26.3098	0.956068	1.48221e-152	5.03033e-151
Nemf	26.3052	0.620236	1.67273e-152	5.66879e-151
Hnrnpm	26.3028	0.454732	1.78117e-152	6.02762e-151
Selenoi	26.2954	0.668698	2.16552e-152	7.31778e-151
Rabl6	26.2684	0.695159	4.41068e-152	1.48834e-150
Dst	26.2636	0.614295	4.99976e-152	1.68471e-150
Klf5	26.2545	0.547195	6.34567e-152	2.13517e-150
Wdr43	26.2482	0.631372	7.50262e-152	2.52086e-150
Ezr	26.2323	0.42885	1.13726e-151	3.81574e-150
Cyld	26.2196	0.638699	1.58874e-151	5.32296e-150
Rnf6	26.2163	0.624952	1.73324e-151	5.79884e-150
Cttn	26.2111	0.501732	1.98502e-151	6.63183e-150
Impad1	26.2108	0.744522	2.00131e-151	6.67677e-150
Cemip2	26.2081	0.731985	2.15081e-151	7.16541e-150
Lcor	26.2078	0.7584	2.16334e-151	7.197e-150
G3bp2	26.2006	0.520488	2.61361e-151	8.6827e-150
Shoc2	26.1939	0.654248	3.11644e-151	1.03386e-149
Smim15	26.1932	0.601024	3.17579e-151	1.05207e-149
4930402h24rik	26.185	0.673517	3.93666e-151	1.3023e-149
Scrib	26.1533	0.74714	9.0444e-151	2.98782e-149
Gatad2a	26.145	0.601542	1.1223e-150	3.70233e-149
Tfe3	26.1117	0.850891	2.68833e-150	8.85609e-149
Myof	26.1003	0.496261	3.61762e-150	1.19008e-148
Golga4	26.0974	0.555627	3.90062e-150	1.28139e-148
Ncl	26.0755	0.437649	6.90763e-150	2.26607e-148
Csnk2a1	26.0711	0.46668	7.74696e-150	2.53788e-148
Klf6	26.064	0.632562	9.33684e-150	3.05448e-148
Dnm1l	26.0517	0.680997	1.28603e-149	4.19728e-148
Trim8	26.0517	0.726937	1.28657e-149	4.19728e-148
Grn	26.0309	0.579625	2.21456e-149	7.21474e-148
Mt-cytb	26.0252	0.258795	2.56793e-149	8.35445e-148
Thra	26.0175	0.748395	3.13841e-149	1.01964e-147
Trim28	26.0112	0.522036	3.70394e-149	1.20172e-147
Itga3	25.9886	0.630784	6.65777e-149	2.1571e-147
Fhod1	25.9857	0.812463	7.18369e-149	2.3243e-147
Dnajc10	25.9838	0.628392	7.54069e-149	2.43647e-147
Plod3	25.9722	0.804685	1.02071e-148	3.29352e-147
Abi1	25.9708	0.639585	1.05882e-148	3.4118e-147
Zfp703	25.9511	0.76114	1.76774e-148	5.68836e-147
Tcf20	25.9505	0.78532	1.79455e-148	5.76677e-147
Cnot1	25.9503	0.490986	1.80598e-148	5.79561e-147
Rpl13a	25.9335	0.271071	2.79336e-148	8.95204e-147
Huwe1	25.9027	0.470972	6.20811e-148	1.98685e-146
Ddx18	25.9005	0.624404	6.57971e-148	2.10292e-146
Tes	25.8982	0.558867	6.97641e-148	2.22669e-146
Ppp3cb	25.8944	0.79138	7.70444e-148	2.45574e-146
Slk	25.8921	0.520245	8.16819e-148	2.60004e-146
Ext1	25.8771	0.646675	1.20451e-147	3.82894e-146
Bdp1	25.8694	0.772989	1.47241e-147	4.67426e-146
Spag9	25.8532	0.548454	2.23819e-147	7.09574e-146
Tsc22d2	25.8466	0.806655	2.65981e-147	8.42108e-146
Rtn4	25.844	0.4847	2.84431e-147	8.99312e-146
2023-09-11	25.8424	0.732946	2.96365e-147	9.35791e-146
Serinc3	25.8326	0.595176	3.8162e-147	1.20338e-145
Krit1	25.8317	0.739118	3.909e-147	1.231e-145
Ddx6	25.8308	0.479827	3.99926e-147	1.25774e-145
Brd7	25.8259	0.585567	4.53796e-147	1.42526e-145
Uggt1	25.8218	0.802017	5.04395e-147	1.58207e-145
Rprd2	25.8176	0.633039	5.62689e-147	1.76257e-145
Eif4a2	25.7807	0.509567	1.46078e-146	4.56969e-145
Oga	25.7763	0.564425	1.6356e-146	5.10979e-145
Ino80d	25.7617	0.664799	2.38368e-146	7.43702e-145
N4bp2l2	25.755	0.584452	2.83457e-146	8.82044e-145
Cyb561	25.7445	0.747085	3.71193e-146	1.15353e-144
Fbxl5	25.721	0.615645	6.81437e-146	2.11488e-144
Scara3	25.7198	0.669069	7.02816e-146	2.17836e-144
Btg1	25.7162	0.532055	7.69521e-146	2.38198e-144
Zc3h7b	25.7056	0.750514	1.01293e-145	3.13131e-144
Zzz3	25.7044	0.66332	1.04399e-145	3.22313e-144
Zfp207	25.6906	0.543815	1.48895e-145	4.59082e-144
Vps4b	25.6814	0.640207	1.88543e-145	5.8057e-144
Pdia4	25.6805	0.572729	1.93201e-145	5.94138e-144
Ptpa	25.6743	0.57552	2.26285e-145	6.94973e-144
Csnk2a2	25.6637	0.56227	2.97649e-145	9.12957e-144
C1galt1	25.6511	0.570504	4.11353e-145	1.26008e-143
Adcy6	25.6487	0.695294	4.37284e-145	1.33777e-143
Slc5a3	25.6387	0.946043	5.65587e-145	1.72804e-143
Sh3rf1	25.6271	0.596925	7.60885e-145	2.32173e-143
1110008p14rik	25.6174	0.641915	9.7732e-145	2.9783e-143
Serp1	25.6148	0.478109	1.04425e-144	3.17815e-143
Clint1	25.6006	0.53957	1.50259e-144	4.56721e-143
Myef2	25.6002	0.64485	1.5158e-144	4.60145e-143
Gcn1	25.5996	0.677195	1.54085e-144	4.67146e-143
Morf4l2	25.5917	0.472945	1.88603e-144	5.71064e-143
Gnl3	25.5901	0.566167	1.96529e-144	5.943e-143
Abce1	25.5804	0.526755	2.52071e-144	7.61282e-143
Ubr4	25.575	0.61493	2.89288e-144	8.72562e-143
Spcs3	25.5653	0.539037	3.711e-144	1.1179e-142
Bcam	25.553	0.752366	5.09059e-144	1.53153e-142
Tshz1	25.5497	0.771797	5.53802e-144	1.66402e-142
Dlst	25.5392	0.603678	7.23367e-144	2.17075e-142
Socs5	25.5379	0.769143	7.48094e-144	2.2421e-142
Dnajb6	25.5352	0.499083	8.01697e-144	2.3997e-142
Cdk11b	25.5318	0.633884	8.753e-144	2.61669e-142
Hnrnpl	25.5284	0.567884	9.53261e-144	2.84615e-142
Kmt5a	25.525	0.529188	1.04137e-143	3.1053e-142
Gtf3c2	25.5173	0.759169	1.2663e-143	3.77125e-142
Gstm1	25.515	0.571106	1.34529e-143	4.00144e-142
Il4ra	25.5078	0.764697	1.61619e-143	4.80115e-142
Zfp395	25.5033	0.73972	1.81177e-143	5.37536e-142
Kansl2	25.5014	0.606573	1.90295e-143	5.63882e-142
Vegfa	25.4981	0.58068	2.06902e-143	6.12319e-142
Glis2	25.4948	0.770178	2.25066e-143	6.65243e-142
Resf1	25.4932	0.570561	2.34294e-143	6.91653e-142
Tra2a	25.4906	0.533558	2.50802e-143	7.3946e-142
Zc3h7a	25.4868	0.702646	2.76036e-143	8.12842e-142
Uqcr11	25.4804	0.453809	3.25261e-143	9.56601e-142
4833439l19rik	25.4797	0.808732	3.30672e-143	9.71301e-142
Slc30a9	25.4761	0.653722	3.63306e-143	1.06583e-141
Ank1	25.4697	0.673619	4.27142e-143	1.25155e-141
Dock7	25.4674	0.761139	4.532e-143	1.32626e-141
Itch	25.4542	0.691345	6.34061e-143	1.85323e-141
Cdc42se1	25.4498	0.524495	7.09408e-143	2.07089e-141
Pea15a	25.441	0.619057	8.88646e-143	2.59092e-141
Cpsf6	25.4098	0.631766	1.96724e-142	5.72149e-141
Cdc42bpa	25.3922	0.691824	3.07804e-142	8.9411e-141
Atxn2	25.3793	0.659544	4.27434e-142	1.23856e-140
Sparc	25.3746	0.567398	4.81415e-142	1.39327e-140
Heg1	25.3697	0.819908	5.45061e-142	1.5736e-140
Zfp451	25.3691	0.748409	5.52751e-142	1.59386e-140
Clcn5	25.3631	0.738029	6.43626e-142	1.85363e-140
Dnmt3a	25.3623	0.823268	6.56739e-142	1.88909e-140
2900026a02rik	25.3615	0.909884	6.71817e-142	1.9301e-140
Clk1	25.3524	0.693232	8.46113e-142	2.42789e-140
Rab1a	25.3518	0.53742	8.59059e-142	2.46204e-140
Cpsf2	25.3338	0.693466	1.35454e-141	3.87737e-140
Abcc1	25.3283	0.795856	1.55839e-141	4.45485e-140
Meis2	25.3283	0.524119	1.56006e-141	4.45485e-140
St3gal1	25.3136	0.882327	2.26522e-141	6.46066e-140
Tram1	25.3089	0.510237	2.55102e-141	7.26703e-140
Chd4	25.297	0.435902	3.45019e-141	9.81659e-140
Brwd1	25.2837	0.735447	4.83179e-141	1.3731e-139
Dnajc1	25.2758	0.621077	5.89413e-141	1.67298e-139
Ttc13	25.2692	0.775212	6.97646e-141	1.97781e-139
Hes1	25.2576	0.620152	9.33352e-141	2.64285e-139
Tsc22d4	25.2488	0.59232	1.16654e-140	3.29919e-139
Azin1	25.2454	0.730536	1.27326e-140	3.59671e-139
Mex3c	25.2364	0.550518	1.5972e-140	4.50635e-139
Hnrnph2	25.2296	0.534429	1.89539e-140	5.34128e-139
Msl1	25.2251	0.615744	2.12573e-140	5.98325e-139
Fxr1	25.2245	0.45571	2.158e-140	6.06683e-139
Pds5b	25.2161	0.703761	2.66834e-140	7.49262e-139
Syne2	25.2078	0.550736	3.28945e-140	9.21477e-139
Ergic1	25.2019	0.557146	3.8188e-140	1.06849e-138
Gcc2	25.1848	0.636354	5.87908e-140	1.64301e-138
Rela	25.1844	0.538694	5.93473e-140	1.6566e-138
Ythdf1	25.1772	0.673057	7.11442e-140	1.98354e-138
Cmas	25.1765	0.642232	7.2499e-140	2.01893e-138
Ankrd12	25.162	0.736722	1.04332e-139	2.90199e-138
Ltbr	25.1578	0.610061	1.16228e-139	3.22906e-138
Nmt1	25.1575	0.695996	1.1692e-139	3.24447e-138
Mef2d	25.1515	0.646686	1.35986e-139	3.7691e-138
Atp6v0a1	25.1494	0.642818	1.43362e-139	3.96888e-138
Qk	25.1365	0.493616	1.98337e-139	5.48439e-138
Enah	25.1239	0.689317	2.72549e-139	7.51885e-138
2023-09-09	25.1124	0.548138	3.64104e-139	1.00329e-137
Ptprk	25.1056	0.652116	4.31684e-139	1.18811e-137
Ralgapa2	25.0936	0.592506	5.8412e-139	1.60579e-137
Cald1	25.0885	0.587586	6.63595e-139	1.82214e-137
Slc4a2	25.0844	0.65106	7.36342e-139	2.01955e-137
Rnf4	25.0837	0.564225	7.49132e-139	2.05224e-137
Tmx3	25.076	0.661243	9.09295e-139	2.48811e-137
Pim1	25.0719	0.873041	1.00773e-138	2.75428e-137
Tmbim1	25.0597	0.65873	1.37015e-138	3.74047e-137
Ddx21	25.0553	0.76801	1.52822e-138	4.1672e-137
Elavl1	25.0497	0.533837	1.7605e-138	4.79504e-137
Uqcrq	25.0374	0.439207	2.39424e-138	6.50611e-137
Fryl	25.0354	0.787448	2.51764e-138	6.83354e-137
Tcerg1	25.0096	0.541651	4.80988e-138	1.30403e-136
Dock4	25.0055	0.970829	5.33305e-138	1.44421e-136
Apc	25.0049	0.587369	5.40773e-138	1.46275e-136
Adgrl2	24.9988	0.608844	6.29657e-138	1.70123e-136
Ctnna1	24.9935	0.421198	7.19527e-138	1.94182e-136
Slc39a10	24.9896	0.618797	7.93406e-138	2.13875e-136
N4bp1	24.9816	0.64968	9.69328e-138	2.60999e-136
Psmc1	24.9747	0.540181	1.15252e-137	3.09972e-136
Bcl2	24.9708	0.749154	1.27031e-137	3.41263e-136
Ubqln4	24.9631	0.564366	1.53717e-137	4.12484e-136
Baz1b	24.962	0.548364	1.58349e-137	4.2443e-136
Zbtb18	24.9581	0.91543	1.74623e-137	4.67518e-136
Asxl2	24.9563	0.790373	1.82622e-137	4.88378e-136
Psmc3	24.9528	0.482004	1.98975e-137	5.31509e-136
Ywhag	24.9476	0.506021	2.26451e-137	6.04219e-136
Sdc1	24.9375	0.487778	2.92071e-137	7.78426e-136
Mark2	24.9244	0.498802	4.04556e-137	1.07701e-135
Eif4ebp2	24.9172	0.939169	4.84885e-137	1.2894e-135
Slc20a2	24.894	0.636466	8.63268e-137	2.29301e-135
Syt11	24.8925	0.816648	8.96709e-137	2.37915e-135
Mob1b	24.8881	0.632304	1.00097e-136	2.65279e-135
Kif1c	24.8655	0.532316	1.75583e-136	4.64812e-135
Kmt2d	24.8587	0.762433	2.08441e-136	5.51176e-135
Khdc4	24.8545	0.627386	2.31322e-136	6.10995e-135
Wsb1	24.8464	0.766815	2.82864e-136	7.46298e-135
Irf2bpl	24.8461	0.636144	2.85112e-136	7.5139e-135
Kmt2c	24.835	0.712244	3.75973e-136	9.88637e-135
Scd2	24.8262	0.481685	4.68024e-136	1.22932e-134
Mapk6	24.8158	0.791558	6.05363e-136	1.58829e-134
Prpf40a	24.797	0.461746	9.65146e-136	2.52943e-134
Nomo1	24.7968	0.713893	9.71744e-136	2.5439e-134
Pak2	24.792	0.470576	1.09306e-135	2.85831e-134
Ints6	24.7761	0.779758	1.62232e-135	4.23762e-134
Inava	24.7673	0.711304	2.0164e-135	5.26116e-134
Glud1	24.7421	0.450967	3.77148e-135	9.82961e-134
Mast4	24.7115	0.823783	8.04313e-135	2.09396e-133
Ipo8	24.7068	0.715491	9.03448e-135	2.34946e-133
Sbno2	24.7065	0.758755	9.10354e-135	2.36482e-133
Chd9	24.6977	0.734329	1.13333e-134	2.93789e-133
Tuft1	24.6976	0.905008	1.13345e-134	2.93789e-133
Arf3	24.6968	0.518377	1.15778e-134	2.99765e-133
Cd74	24.6946	1.1392	1.22162e-134	3.15946e-133
Med13	24.6894	0.717743	1.39045e-134	3.59217e-133
Herc2	24.671	0.619216	2.19343e-134	5.66045e-133
Herc1	24.6675	0.679095	2.38825e-134	6.15648e-133
Fam91a1	24.6667	0.488898	2.43905e-134	6.28056e-133
Fem1b	24.6622	0.613152	2.72271e-134	7.00333e-133
Col4a3bp	24.6613	0.58661	2.78302e-134	7.15067e-133
Cab39	24.646	0.567571	4.05829e-134	1.0416e-132
Rsrc2	24.643	0.521406	4.37124e-134	1.1207e-132
Gclc	24.6199	0.589948	7.73419e-134	1.98074e-132
Fn1	24.5989	0.539156	1.2983e-133	3.32138e-132
Arhgap5	24.5934	0.494684	1.48718e-133	3.80044e-132
Spred1	24.5892	0.611935	1.64945e-133	4.21056e-132
Limd1	24.5886	0.557243	1.67149e-133	4.2622e-132
Ccnt2	24.5817	0.76382	1.98103e-133	5.04606e-132
Add1	24.5565	0.552617	3.68773e-133	9.37313e-132
Tor1aip1	24.5536	0.658361	3.96055e-133	1.00557e-131
Lrif1	24.5486	0.771066	4.47129e-133	1.13403e-131
Mfge8	24.5464	0.563731	4.71982e-133	1.19577e-131
Sec62	24.5409	0.445045	5.41136e-133	1.3695e-131
Ubl3	24.5305	0.541885	6.98096e-133	1.76484e-131
Zfp91	24.5243	0.450312	8.13043e-133	2.05324e-131
Utrn	24.5239	0.587068	8.2079e-133	2.07058e-131
Nfe2l2	24.5193	0.499999	9.20177e-133	2.31883e-131
Hspa4l	24.5155	0.557881	1.01059e-132	2.54394e-131
Msl2	24.5097	0.849945	1.16435e-132	2.92789e-131
Tomm70a	24.5075	0.544013	1.23002e-132	3.08971e-131
Txnrd1	24.4995	0.551933	1.49623e-132	3.75442e-131
Rbm6	24.498	0.664126	1.55277e-132	3.89215e-131
Arid2	24.4948	0.626373	1.67646e-132	4.19772e-131
Surf4	24.4947	0.485531	1.68201e-132	4.20715e-131
Pde7a	24.4942	0.721476	1.70269e-132	4.25438e-131
Itga6	24.4838	0.530042	2.197e-132	5.48368e-131
Fam129a	24.4789	0.551453	2.4797e-132	6.18274e-131
Pdcd4	24.4698	0.643213	3.09645e-132	7.71235e-131
Elp2	24.4647	0.755475	3.51066e-132	8.7348e-131
Adgrg6	24.4589	1.01307	4.04705e-132	1.00588e-130
B4galt3	24.4538	0.892572	4.58449e-132	1.13826e-130
Pcgf3	24.451	0.649125	4.90555e-132	1.21669e-130
Ewsr1	24.4441	0.453206	5.815e-132	1.44074e-130
Clock	24.441	0.65029	6.27875e-132	1.55401e-130
Fat1	24.417	0.491327	1.12861e-131	2.7904e-130
Wdr77	24.4066	0.644985	1.45382e-131	3.5907e-130
Ece1	24.3971	0.814724	1.83499e-131	4.52739e-130
Trip11	24.3928	0.611207	2.04047e-131	5.0291e-130
Kdm6a	24.3658	0.674373	3.94298e-131	9.70804e-130
Gsn	24.361	0.476429	4.43259e-131	1.09021e-129
Mical2	24.3567	0.564185	4.92708e-131	1.21057e-129
Matr3	24.3479	0.463055	6.1016e-131	1.49759e-129
Fyttd1	24.341	0.552253	7.22687e-131	1.77194e-129
Mfsd5	24.3302	0.910679	9.40029e-131	2.30244e-129
Gspt1	24.3278	0.490011	9.96231e-131	2.43756e-129
Tfrc	24.3082	0.988674	1.60511e-130	3.92329e-129
Cux1	24.2975	0.518863	2.08289e-130	5.08058e-129
Csnk1g3	24.2872	0.519108	2.6756e-130	6.51956e-129
Nfatc3	24.2725	0.547817	3.82765e-130	9.31711e-129
Thoc2	24.263	0.540432	4.81804e-130	1.17158e-128
Igsf9	24.2516	0.659211	6.35297e-130	1.54323e-128
Taf1d	24.2411	0.565779	8.20289e-130	1.99055e-128
Flot2	24.2404	0.619928	8.35763e-130	2.02602e-128
Usp6nl	24.2365	0.741058	9.17625e-130	2.22218e-128
Gse1	24.2339	0.649752	9.78196e-130	2.36643e-128
Zfp871	24.2251	0.676118	1.21147e-129	2.92776e-128
Dmxl1	24.2235	0.566302	1.25942e-129	3.04054e-128
G3bp1	24.2203	0.439637	1.36057e-129	3.28136e-128
Sh3bgrl	24.2045	0.445204	1.99445e-129	4.80522e-128
Srsf5	24.1914	0.47316	2.73771e-129	6.58922e-128
Arid1a	24.159	0.607869	6.01207e-129	1.44553e-127
Prkca	24.1528	0.781103	6.96997e-129	1.67414e-127
Tns3	24.1464	0.660817	8.14756e-129	1.955e-127
Rasa2	24.1439	0.770117	8.65004e-129	2.07346e-127
Myo1b	24.1242	0.606998	1.39432e-128	3.33887e-127
Sel1l3	24.1226	0.890829	1.44793e-128	3.46373e-127
Heatr3	24.102	0.666651	2.38286e-128	5.69447e-127
Hsp90aa1	24.0964	0.398319	2.72562e-128	6.507e-127
Ppp4r3b	24.0964	0.550362	2.72903e-128	6.50857e-127
Arid4b	24.0939	0.51203	2.89516e-128	6.89778e-127
Eif4g3	24.0928	0.797383	2.97687e-128	7.08531e-127
Bcl9l	24.088	0.606915	3.33951e-128	7.94042e-127
Ptges3	24.0792	0.46595	4.13294e-128	9.81709e-127
Zcchc7	24.0751	0.72334	4.55326e-128	1.08046e-126
Shtn1	24.0603	0.848214	6.51453e-128	1.5443e-126
Bmpr1a	24.049	0.643719	8.54769e-128	2.02424e-126
Mtcl1	24.0305	0.683653	1.33631e-127	3.16144e-126
Gnl1	24.0234	0.680957	1.5831e-127	3.74155e-126
Smg5	24.0202	0.777081	1.709e-127	4.03505e-126
Atf4	24.0104	0.464723	2.16459e-127	5.10561e-126
Tkt	24.0049	0.430929	2.47097e-127	5.82245e-126
Ncor1	23.9991	0.451223	2.84255e-127	6.69134e-126
Wt1	23.998	0.669697	2.91784e-127	6.86173e-126
Skp1a	23.9902	0.45006	3.52181e-127	8.27379e-126
Ammecr1	23.9693	0.512601	5.80794e-127	1.3631e-125
Parva	23.9567	0.5062	7.86516e-127	1.84409e-125
Plat	23.9468	0.589256	9.97365e-127	2.33613e-125
Tmem127	23.9392	0.749744	1.19595e-126	2.79849e-125
Sec24b	23.9386	0.627043	1.21385e-126	2.83757e-125
Srsf2	23.9337	0.453915	1.36564e-126	3.18923e-125
Fam98b	23.9296	0.843156	1.50709e-126	3.51609e-125
Ccar1	23.927	0.501656	1.60259e-126	3.73521e-125
Dlg1	23.9169	0.613688	2.04414e-126	4.75495e-125
Samd4b	23.9138	0.712051	2.20158e-126	5.11613e-125
Zbtb38	23.9108	0.566445	2.3636e-126	5.48723e-125
Lama5	23.8892	0.479457	3.96336e-126	9.1921e-125
Gnaq	23.866	0.644019	6.91225e-126	1.60157e-124
Rps27rt	23.8641	0.512951	7.23599e-126	1.67493e-124
2610507b11rik	23.8638	0.464463	7.27445e-126	1.68218e-124
Prrc2a	23.8509	0.436379	9.90618e-126	2.28627e-124
Rtf1	23.8484	0.524841	1.05109e-125	2.42347e-124
Chd8	23.8454	0.649339	1.13125e-125	2.60575e-124
Epha4	23.8423	0.87739	1.21801e-125	2.80285e-124
Fam133b	23.8229	0.715084	1.93369e-125	4.43676e-124
Mark3	23.8211	0.599524	2.01731e-125	4.62412e-124
Ehf	23.8201	0.865578	2.07008e-125	4.74049e-124
Chp1	23.8006	0.500766	3.29159e-125	7.52314e-124
Phc3	23.7979	0.827397	3.5139e-125	8.02347e-124
Vezf1	23.7959	0.666565	3.68059e-125	8.39595e-124
Tmbim6	23.7909	0.421697	4.14529e-125	9.44685e-124
Psd3	23.7876	0.74758	4.48504e-125	1.02113e-123
Ptgs1	23.7723	1.39342	6.45912e-125	1.46915e-123
Sppl2a	23.7671	0.547576	7.32185e-125	1.66378e-123
Far1	23.7577	0.523111	9.13739e-125	2.07434e-123
Muc1	23.7567	0.604278	9.37277e-125	2.12573e-123
Ankrd50	23.7493	0.54731	1.11762e-124	2.5323e-123
Chd6	23.7456	0.690962	1.21898e-124	2.75933e-123
Ptpn11	23.7315	0.496531	1.7075e-124	3.86143e-123
Slc39a6	23.7296	0.929007	1.78566e-124	4.03433e-123
Phf14	23.7262	0.527553	1.93291e-124	4.36282e-123
Taf1	23.7229	0.573967	2.09428e-124	4.72254e-123
Fbxl3	23.7075	0.628995	3.01882e-124	6.80085e-123
Las1l	23.7028	0.465442	3.37693e-124	7.60036e-123
Ppp2r1a	23.7009	0.455846	3.529e-124	7.93503e-123
Anapc1	23.6846	0.55198	5.19112e-124	1.16612e-122
Rif1	23.6762	0.625911	6.33646e-124	1.42206e-122
Usp16	23.6655	0.65471	8.17224e-124	1.83231e-122
9930021j03rik	23.6497	0.613338	1.18955e-123	2.66456e-122
Atl3	23.6459	0.527473	1.29949e-123	2.90808e-122
Pan3	23.6447	0.835463	1.33784e-123	2.99106e-122
Ccnd1	23.6392	0.492188	1.52508e-123	3.40645e-122
Aggf1	23.6339	0.647678	1.72783e-123	3.85566e-122
Srrm2	23.6286	0.411819	1.95999e-123	4.36548e-122
Ptpre	23.6097	0.618524	3.06745e-123	6.82566e-122
Ankrd1	23.5985	0.938155	3.99391e-123	8.87882e-122
Cgn	23.5954	0.69106	4.2946e-123	9.53829e-122
Dusp5	23.5864	0.852697	5.32128e-123	1.18074e-121
Crtap	23.582	0.879544	5.90318e-123	1.30863e-121
Copa	23.5694	0.477578	7.94787e-123	1.76025e-121
Cdh13	23.5521	0.656831	1.19335e-122	2.64048e-121
Ptpn14	23.5394	0.776825	1.61062e-122	3.56041e-121
Smg1	23.5346	0.511664	1.80645e-122	3.98959e-121
Myo9b	23.5332	0.588174	1.86781e-122	4.12124e-121
Klhdc3	23.5286	0.881078	2.07718e-122	4.57892e-121
Pkp2	23.5144	0.67895	2.90801e-122	6.4044e-121
Coro1c	23.5113	0.55441	3.12621e-122	6.87776e-121
Tcf12	23.5113	0.596429	3.12877e-122	6.87776e-121
Jade1	23.509	0.778437	3.3035e-122	7.25509e-121
Ppp4r3a	23.4972	0.619979	4.35859e-122	9.56334e-121
Fam199x	23.4883	0.749495	5.37719e-122	1.17874e-120
Bicd2	23.4833	0.810685	6.04861e-122	1.32468e-120
Kctd10	23.4715	0.413571	7.96811e-122	1.74345e-120
Suclg2	23.469	0.533615	8.4529e-122	1.84781e-120
Fxr2	23.4614	0.662799	1.01224e-121	2.21071e-120
Cadm1	23.4479	0.505942	1.38752e-121	3.02471e-120
Ctbp1	23.4446	0.510412	1.49989e-121	3.26665e-120
Ndufa3	23.4283	0.501521	2.19897e-121	4.78479e-120
Arih1	23.4282	0.560179	2.20435e-121	4.79207e-120
Cpsf7	23.4265	0.625166	2.29326e-121	4.98077e-120
Abhd17b	23.4253	0.739172	2.36128e-121	5.12379e-120
Rbms3	23.4093	1.21132	3.43723e-121	7.45166e-120
Zfp618	23.4063	0.851579	3.68601e-121	7.98364e-120
Safb	23.4021	0.531386	4.06928e-121	8.8057e-120
Hars	23.3989	0.503952	4.3887e-121	9.47952e-120
Mllt10	23.3755	0.578019	7.59427e-121	1.63885e-119
Vmp1	23.3722	0.485087	8.1977e-121	1.76745e-119
Uhmk1	23.3426	0.686763	1.63971e-120	3.53204e-119
Mylk	23.3413	0.890367	1.68854e-120	3.63391e-119
Clcf1	23.3399	0.652923	1.74711e-120	3.75653e-119
Ep400	23.3386	0.54758	1.79744e-120	3.8577e-119
Nudcd3	23.3386	0.701153	1.79946e-120	3.85853e-119
Polr2m	23.3163	0.445236	3.03151e-120	6.49447e-119
Il33	23.3131	0.581829	3.26522e-120	6.98881e-119
Wwtr1	23.3099	0.475001	3.51657e-120	7.51998e-119
Ptk2	23.3068	0.566828	3.78557e-120	8.08788e-119
Tial1	23.3058	0.526471	3.8751e-120	8.27168e-119
Btbd7	23.3053	0.509714	3.9213e-120	8.36271e-119
Pear1	23.2948	0.659309	5.0072e-120	1.06593e-118
Foxo1	23.2918	0.692539	5.36938e-120	1.142e-118
Vars	23.2842	0.475123	6.41745e-120	1.36368e-118
Luc7l	23.2825	0.581793	6.67111e-120	1.4163e-118
Gsdmd	23.2615	0.572561	1.08888e-119	2.30965e-118
Fbln2	23.2603	0.508698	1.11999e-119	2.37351e-118
Trim44	23.2526	0.451474	1.34007e-119	2.83737e-118
Ireb2	23.2521	0.64405	1.35545e-119	2.86736e-118
Smad4	23.2445	0.503508	1.61875e-119	3.42127e-118
Fam49b	23.2219	0.624684	2.73333e-119	5.7718e-118
Mcl1	23.2144	0.444246	3.25662e-119	6.87064e-118
Wdr89	23.2079	0.518161	3.79136e-119	7.99168e-118
Ptar1	23.2078	0.720219	3.8011e-119	8.00506e-118
Zbtb4	23.2057	0.770464	3.99027e-119	8.39595e-118
Jag1	23.2025	0.841565	4.2917e-119	9.02213e-118
Tfr2	23.1898	0.639895	5.7751e-119	1.21298e-117
U2af2	23.1891	0.572003	5.85965e-119	1.22964e-117
Usp53	23.1887	0.576245	5.92028e-119	1.24126e-117
Baz1a	23.185	0.766488	6.45456e-119	1.35208e-117
Pam	23.1834	0.531065	6.69341e-119	1.40086e-117
Srek1	23.1828	0.588773	6.79279e-119	1.4204e-117
Tpm1	23.1716	0.447552	8.81183e-119	1.84096e-117
Laptm4b	23.1685	0.75377	9.47295e-119	1.97733e-117
Elk3	23.1631	0.70851	1.07243e-118	2.23655e-117
Rnf217	23.1542	0.813518	1.31895e-118	2.74823e-117
St6gal1	23.1461	0.566251	1.59287e-118	3.31607e-117
Stk38	23.142	0.528523	1.75129e-118	3.64265e-117
Arpc4	23.1346	0.46292	2.07784e-118	4.31427e-117
Letm1	23.133	1.01275	2.15688e-118	4.47443e-117
B3gnt3	23.1248	0.583915	2.60909e-118	5.40778e-117
Aamp	23.123	0.440928	2.71984e-118	5.63238e-117
Clcn4	23.1146	0.769447	3.30592e-118	6.83407e-117
Hnrnpll	23.1127	0.597479	3.45e-118	7.12567e-117
Hif1a	23.103	0.497378	4.32238e-118	8.91969e-117
Txndc5	23.0977	0.464125	4.88463e-118	1.00711e-116
Map4	23.0857	0.533615	6.45046e-118	1.32763e-116
Fbxo11	23.0809	0.581292	7.2066e-118	1.48197e-116
Ubr2	23.0807	0.552858	7.2299e-118	1.48547e-116
Ankrd28	23.0754	0.64528	8.18433e-118	1.6801e-116
Wars	23.0718	0.679943	8.89667e-118	1.82475e-116
Mphosph8	23.0708	0.56133	9.09836e-118	1.86449e-116
Igf1r	23.0657	0.68843	1.02257e-117	2.09369e-116
Rlim	23.065	0.553984	1.04024e-117	2.12803e-116
Ctdsp2	23.0642	0.479466	1.05991e-117	2.16639e-116
Cers2	23.059	0.470865	1.19566e-117	2.44174e-116
Zfr	23.0531	0.487413	1.37075e-117	2.79687e-116
Dsp	23.0425	0.536067	1.74812e-117	3.56069e-116
Galnt3	23.0253	1.02807	2.60173e-117	5.29483e-116
Adgrl3	23.0206	0.744208	2.90079e-117	5.89836e-116
Hsph1	23.02	0.539849	2.94221e-117	5.97743e-116
Sfxn3	23.0155	0.531473	3.2581e-117	6.6135e-116
Zdhhc5	23.0127	0.613904	3.48182e-117	7.06154e-116
Kdm7a	23.0098	1.0764	3.71839e-117	7.53486e-116
Ptprj	23.007	1.01074	3.9661e-117	8.02991e-116
Zfp445	22.9808	0.703137	7.2597e-117	1.46856e-115
Sfswap	22.9748	0.655351	8.33687e-117	1.68502e-115
Ptpn13	22.9745	0.506615	8.39337e-117	1.69499e-115
Usp47	22.9645	0.488419	1.05457e-116	2.12782e-115
Mef2a	22.9578	0.535839	1.23283e-116	2.48537e-115
Dyrk2	22.9512	0.722513	1.43487e-116	2.89021e-115
Tpp2	22.9435	0.497249	1.70922e-116	3.43987e-115
Ctsb	22.9376	0.42195	1.95926e-116	3.93974e-115
Pja2	22.9357	0.642701	2.04685e-116	4.11236e-115
Notch1	22.9056	0.85039	4.08891e-116	8.20809e-115
Morf4l1	22.8985	0.390449	4.80837e-116	9.64414e-115
Ahcyl2	22.8946	0.62712	5.25711e-116	1.05352e-114
Rai14	22.8945	0.593531	5.27085e-116	1.05538e-114
E330009j07rik	22.892	0.644941	5.57935e-116	1.11526e-114
Mcfd2	22.8907	0.554503	5.75268e-116	1.14893e-114
Secisbp2l	22.8886	0.814517	6.03253e-116	1.2038e-114
Atp6v0a2	22.8837	0.675347	6.74721e-116	1.34528e-114
Map2k3	22.8836	0.690489	6.7602e-116	1.34673e-114
Tgfa	22.8777	0.885137	7.74228e-116	1.54107e-114
Gm49336	22.8655	0.6788	1.02483e-115	2.03817e-114
Pum3	22.8648	0.483202	1.04212e-115	2.07082e-114
Vcl	22.8546	0.512245	1.31448e-115	2.60982e-114
Gigyf1	22.8542	0.722714	1.32863e-115	2.63569e-114
Cast	22.8371	0.452535	1.96502e-115	3.89487e-114
Myo1c	22.8356	0.513941	2.02988e-115	4.02004e-114
Tnrc18	22.8348	0.685025	2.06981e-115	4.09568e-114
C77080	22.8293	0.658524	2.34642e-115	4.63914e-114
Cop1	22.8238	0.543039	2.65928e-115	5.24891e-114
Trpm7	22.8223	0.572598	2.75743e-115	5.43808e-114
Nr2c2	22.81	0.770542	3.64796e-115	7.18833e-114
Msantd4	22.7998	0.523686	4.60656e-115	9.06968e-114
Itsn2	22.7966	0.651778	4.95065e-115	9.73904e-114
Srsf1	22.7899	0.441419	5.77127e-115	1.13439e-113
Rbm34	22.7889	0.627085	5.91256e-115	1.1612e-113
Ndufb1-ps	22.7866	0.410132	6.2201e-115	1.22058e-113
Acox1	22.7839	0.488911	6.61843e-115	1.29766e-113
Wbp1l	22.7729	0.509719	8.52052e-115	1.66783e-113
Mtpn	22.7697	0.421344	9.16282e-115	1.79207e-113
Lrpprc	22.7629	0.63468	1.07013e-114	2.09122e-113
Gdi2	22.7545	0.408862	1.2953e-114	2.52916e-113
Slc25a24	22.751	0.472801	1.40191e-114	2.73506e-113
Hivep2	22.7474	1.05002	1.52412e-114	2.97102e-113
Nars	22.7415	0.412533	1.74198e-114	3.39291e-113
Rpn2	22.7283	0.447586	2.3522e-114	4.57766e-113
Aco2	22.7252	0.434713	2.52397e-114	4.9079e-113
Ube2z	22.7232	0.505742	2.64186e-114	5.13292e-113
Ppm1g	22.7229	0.638771	2.66318e-114	5.17007e-113
Atp9b	22.7225	0.73431	2.68775e-114	5.21349e-113
Mcc	22.7212	0.871731	2.76394e-114	5.35686e-113
Araf	22.7038	0.581193	4.10799e-114	7.94874e-113
Hnrnpu	22.7012	0.383754	4.3592e-114	8.4279e-113
Helz	22.7007	0.633619	4.4059e-114	8.51122e-113
Taf15	22.6917	0.56205	5.41477e-114	1.04516e-112
Pten	22.6874	0.428998	5.96933e-114	1.15126e-112
Stt3b	22.6774	0.493741	7.48724e-114	1.44282e-112
Ap1ar	22.6773	0.567533	7.50574e-114	1.44521e-112
Ltbp3	22.6606	0.444241	1.09678e-113	2.1101e-112
Tnfaip1	22.66	0.500168	1.111e-113	2.13571e-112
Nf1	22.6578	0.73135	1.16998e-113	2.24726e-112
Tle3	22.6563	0.626143	1.20942e-113	2.32111e-112
Skiv2l	22.6549	0.583712	1.2481e-113	2.39342e-112
Klhl2	22.6548	0.570643	1.2522e-113	2.39933e-112
Ccdc47	22.6524	0.462066	1.32063e-113	2.52839e-112
Mmut	22.6446	0.93276	1.57718e-113	3.01712e-112
Gusb	22.644	0.614855	1.59945e-113	3.05723e-112
Syngr2	22.6207	0.543461	2.71192e-113	5.17943e-112
Fkbp9	22.6166	0.564744	2.97314e-113	5.67374e-112
Rasa1	22.6102	0.613143	3.43936e-113	6.55814e-112
Samhd1	22.6082	0.860594	3.59955e-113	6.85805e-112
Acer3	22.6065	0.764278	3.74285e-113	7.12532e-112
Kcnn4	22.6032	0.540837	4.03326e-113	7.67197e-112
Srek1ip1	22.5982	0.538762	4.51099e-113	8.57379e-112
Pggt1b	22.5922	0.632022	5.16604e-113	9.81091e-112
Arid1b	22.5905	0.645323	5.37478e-113	1.01991e-111
Anapc4	22.5878	0.474589	5.71242e-113	1.08311e-111
9530068e07rik	22.5868	0.44721	5.84259e-113	1.1069e-111
Atf2	22.5847	0.557157	6.13185e-113	1.16077e-111
Acbd5	22.5743	0.440941	7.76136e-113	1.46806e-111
Piezo1	22.5627	0.781491	1.0073e-112	1.90378e-111
Cx3cl1	22.5601	0.848588	1.06779e-112	2.01648e-111
U2surp	22.5594	0.439906	1.08479e-112	2.04696e-111
Malat1	22.5452	0.510447	1.49764e-112	2.82147e-111
Runx2	22.5255	0.76329	2.33616e-112	4.39769e-111
Sav1	22.5242	0.505005	2.40405e-112	4.52187e-111
Ssr3	22.5185	0.395149	2.73561e-112	5.14143e-111
Uba2	22.5171	0.493687	2.82121e-112	5.29808e-111
Cnot6l	22.5154	0.512919	2.93279e-112	5.50324e-111
Tbl1xr1	22.5149	0.547293	2.96822e-112	5.56529e-111
Itpr1	22.5135	0.907021	3.06214e-112	5.73683e-111
Pxn	22.5027	0.632953	3.90302e-112	7.30639e-111
Zkscan3	22.4869	0.678641	5.57864e-112	1.04349e-110
Snrk	22.4814	0.652456	6.31131e-112	1.17959e-110
Uap1	22.4615	0.622799	9.88951e-112	1.8469e-110
Klf7	22.4597	0.612829	1.02848e-111	1.91921e-110
Cluh	22.4521	0.673706	1.22025e-111	2.27347e-110
Gna13	22.4491	0.531164	1.30587e-111	2.43106e-110
Xdh	22.4474	0.828106	1.35733e-111	2.52487e-110
Pls1	22.4473	0.649272	1.3596e-111	2.52711e-110
Mier1	22.4468	0.565155	1.37489e-111	2.55351e-110
Fzd1	22.4454	0.840894	1.42047e-111	2.63609e-110
Cbfb	22.4431	0.473876	1.49307e-111	2.76863e-110
Rdh10	22.4307	0.669903	1.97314e-111	3.65598e-110
Net1	22.422	0.489966	2.4002e-111	4.44375e-110
Ttc14	22.4203	0.503543	2.49347e-111	4.61282e-110
Abcc5	22.4065	0.624791	3.40208e-111	6.28879e-110
Ankhd1	22.4039	0.536712	3.60237e-111	6.65381e-110
Camsap1	22.3986	0.711032	4.06264e-111	7.49809e-110
Ppp2r5c	22.3963	0.5358	4.2718e-111	7.87794e-110
Bod1l	22.3925	0.452832	4.65907e-111	8.58543e-110
Keap1	22.3826	0.60133	5.81106e-111	1.06999e-109
Sppl3	22.3797	0.54945	6.21157e-111	1.14284e-109
Zyx	22.3765	0.646975	6.66154e-111	1.22467e-109
Maged1	22.3673	0.416545	8.19074e-111	1.50463e-109
Jup	22.3661	0.475707	8.41123e-111	1.54394e-109
Sulf1	22.3623	0.654192	9.17614e-111	1.68303e-109
Pptc7	22.355	1.16028	1.07873e-110	1.97701e-109
Dhx38	22.3506	0.509025	1.19161e-110	2.18218e-109
Mta2	22.3436	0.608011	1.39379e-110	2.54847e-109
Yap1	22.3427	0.487146	1.42044e-110	2.5952e-109
Ndel1	22.3416	0.555618	1.45774e-110	2.66128e-109
Tgfbr2	22.337	0.707748	1.61612e-110	2.94814e-109
Tsix	22.3316	1.46109	1.82378e-110	3.32438e-109
Cd164	22.3288	0.566539	1.93997e-110	3.53345e-109
Lmbrd2	22.3162	0.742776	2.57471e-110	4.68594e-109
Tnk2	22.3155	0.65333	2.61187e-110	4.74991e-109
Yme1l1	22.3109	0.48262	2.89382e-110	5.25859e-109
Pik3r1	22.2954	0.751974	4.09348e-110	7.43287e-109
Setd2	22.2897	0.531412	4.65012e-110	8.43711e-109
Pygo2	22.2789	0.790254	5.91561e-110	1.07249e-108
Zadh2	22.278	0.671353	6.0332e-110	1.09297e-108
Cct3	22.2704	0.374555	7.15586e-110	1.29536e-108
Yes1	22.2643	0.705493	8.19413e-110	1.48217e-108
Btg3	22.2566	0.557374	9.73062e-110	1.75874e-108
Adipor2	22.2558	0.484717	9.913e-110	1.79034e-108
Ilrun	22.2539	0.426643	1.03449e-109	1.86691e-108
Zeb1	22.2508	0.716335	1.10732e-109	1.99681e-108
Prkacb	22.2485	0.481514	1.16594e-109	2.10092e-108
Ythdf3	22.246	0.460421	1.23447e-109	2.2227e-108
Emsy	22.2409	0.86503	1.38307e-109	2.48836e-108
Ccn2	22.2363	0.649324	1.53124e-109	2.75284e-108
Frk	22.2321	0.781344	1.68239e-109	3.02229e-108
Htt	22.2289	0.692738	1.80565e-109	3.24123e-108
Ddx54	22.2274	0.542319	1.8663e-109	3.34755e-108
Cep170	22.2249	0.641906	1.9733e-109	3.53679e-108
Nsa2	22.2217	0.411405	2.11979e-109	3.79646e-108
Col4a1	22.1918	0.495643	4.11874e-109	7.37092e-108
Cfi	22.1709	0.564749	6.56077e-109	1.17323e-107
Ppp4r2	22.1499	0.413177	1.04612e-108	1.8693e-107
Tnks	22.1448	0.475529	1.17042e-108	2.08983e-107
Mthfd1	22.1325	0.672918	1.53768e-108	2.74351e-107
Trip12	22.1309	0.401336	1.59238e-108	2.83896e-107
Mdn1	22.1277	1.08687	1.71254e-108	3.05089e-107
Actr1b	22.1271	0.483801	1.73261e-108	3.0843e-107
Esf1	22.125	0.45069	1.81781e-108	3.23353e-107
Junb	22.1218	0.461185	1.94933e-108	3.46487e-107
Atp6v1a	22.1216	0.496172	1.95635e-108	3.47473e-107
Tent4b	22.1195	0.624364	2.05203e-108	3.64192e-107
Atp13a1	22.1176	0.483341	2.14111e-108	3.79716e-107
Atp1b3	22.1097	0.501148	2.54944e-108	4.51792e-107
Prune1	22.1064	0.692736	2.74379e-108	4.85869e-107
2200002d01rik	22.1051	0.399043	2.82189e-108	4.99325e-107
Ywhae	22.0926	0.348466	3.72341e-108	6.58352e-107
Ddx42	22.0908	0.483563	3.87704e-108	6.85003e-107
Snrpb2	22.0871	0.536484	4.20426e-108	7.4226e-107
Uhrf1bp1l	22.0849	0.539894	4.41729e-108	7.79287e-107
Stxbp1	22.0789	1.11372	5.04421e-108	8.89221e-107
Preb	22.0761	0.601388	5.36854e-108	9.4569e-107
Zfp644	22.0621	0.496605	7.31843e-108	1.28821e-106
Pxk	22.0539	0.602186	8.76072e-108	1.54093e-106
Myo6	22.0509	0.434864	9.36707e-108	1.64636e-106
Adam17	22.0506	0.743582	9.42184e-108	1.65475e-106
Diaph2	22.049	0.611343	9.76408e-108	1.71358e-106
2810004n23rik	22.0451	0.433399	1.06481e-107	1.86734e-106
Senp5	22.038	0.669563	1.24531e-107	2.18226e-106
Rps6kb1	22.0364	0.607399	1.29063e-107	2.26e-106
Dusp6	22.0297	0.671588	1.49591e-107	2.6175e-106
Vapb	22.0275	0.472177	1.5687e-107	2.74285e-106
Anxa7	22.0145	0.427058	2.09096e-107	3.6533e-106
Ube3c	22.0051	0.620487	2.57197e-107	4.49038e-106
Enc1	22.0021	0.562017	2.75215e-107	4.79785e-106
Mgat2	22.0016	0.537823	2.7809e-107	4.84439e-106
Me1	21.9963	0.415844	3.12216e-107	5.43485e-106
Tm9sf4	21.9942	0.528811	3.26997e-107	5.68796e-106
Utp20	21.99	0.824416	3.59362e-107	6.24633e-106
Uhrf2	21.9792	0.436734	4.55537e-107	7.91219e-106
Ube2d2a	21.9686	0.412915	5.7537e-107	9.98621e-106
Cggbp1	21.9645	0.454088	6.29596e-107	1.09193e-105
Mgat1	21.9598	0.582511	6.98255e-107	1.21012e-105
Ano1	21.9574	0.459822	7.35357e-107	1.27348e-105
Nsd2	21.9487	0.581531	8.91006e-107	1.5419e-105
Bms1	21.9472	0.542106	9.20058e-107	1.59101e-105
Prkar2a	21.9443	0.647077	9.81834e-107	1.69659e-105
Golph3	21.9237	0.439271	1.54307e-106	2.66444e-105
Nhlrc2	21.9024	0.645461	2.46651e-106	4.25586e-105
Pdpk1	21.8956	0.728599	2.85914e-106	4.92971e-105
Heatr5a	21.8929	0.626225	3.03387e-106	5.22717e-105
Dvl1	21.8903	0.638256	3.21363e-106	5.53284e-105
Zbtb44	21.887	0.823744	3.45545e-106	5.94484e-105
Elf2	21.8531	0.472579	7.26645e-106	1.24923e-104
Clk4	21.8493	0.664196	7.89993e-106	1.35714e-104
Smarcc1	21.8255	0.405523	1.32768e-105	2.27919e-104
Xpo7	21.825	0.577538	1.3439e-105	2.30534e-104
Tmtc4	21.8161	0.551214	1.63034e-105	2.79468e-104
Cdc73	21.8154	0.537952	1.65866e-105	2.84116e-104
Eif4enif1	21.8136	0.638578	1.72487e-105	2.95244e-104
Rnf44	21.8135	0.675382	1.72821e-105	2.956e-104
Atp8a1	21.8131	0.656978	1.74095e-105	2.97563e-104
Ylpm1	21.8131	0.577901	1.74226e-105	2.97572e-104
Wnt7b	21.8065	1.12156	2.01188e-105	3.43374e-104
Uba6	21.805	0.665463	2.08145e-105	3.54991e-104
Rbm5	21.8045	0.472172	2.10473e-105	3.58701e-104
Cdc42ep1	21.7972	0.604674	2.4651e-105	4.19814e-104
Coro2a	21.7922	0.982005	2.74867e-105	4.6777e-104
Uqcrh	21.7853	0.353192	3.19716e-105	5.43702e-104
Eftud2	21.7819	0.591962	3.44657e-105	5.85693e-104
Ankrd10	21.7713	0.502457	4.34463e-105	7.37774e-104
Ampd2	21.7693	0.670893	4.5338e-105	7.69343e-104
Brd8	21.7688	0.498234	4.58072e-105	7.76747e-104
Grk2	21.764	0.672082	5.09189e-105	8.62804e-104
Notch2	21.7635	0.693286	5.15173e-105	8.72318e-104
Aqr	21.7607	0.517128	5.46935e-105	9.25435e-104
Tmem259	21.7604	0.583846	5.5071e-105	9.31154e-104
Man1a2	21.7596	0.423373	5.60966e-105	9.47816e-104
Prpf39	21.7569	0.669777	5.93997e-105	1.00291e-103
Sh3pxd2b	21.7545	0.512118	6.26335e-105	1.05675e-103
Pcyox1	21.7442	0.49853	7.83707e-105	1.32132e-103
Atp7b	21.7331	0.853386	9.9818e-105	1.68172e-103
Larp1b	21.7285	0.608395	1.10329e-104	1.85748e-103
Tax1bp1	21.7244	0.385833	1.20661e-104	2.02999e-103
Upf1	21.7187	0.514211	1.36568e-104	2.29596e-103
Plce1	21.718	0.478754	1.3876e-104	2.33116e-103
Slc44a1	21.7035	0.919668	1.89922e-104	3.18839e-103
Tjp2	21.69	0.421731	2.54892e-104	4.27606e-103
Acsl5	21.6894	0.429442	2.58184e-104	4.3282e-103
Nedd4	21.6863	0.326964	2.76405e-104	4.63038e-103
Cnn3	21.6802	0.443982	3.15239e-104	5.27718e-103
Ank3	21.6779	0.937031	3.31465e-104	5.54488e-103
Gxylt1	21.676	0.715075	3.4538e-104	5.77355e-103
Smc5	21.6701	0.52419	3.9253e-104	6.55709e-103
Mapk8	21.6574	0.877711	5.17357e-104	8.63616e-103
Bcl3	21.6519	0.64857	5.83634e-104	9.73562e-103
Strip1	21.6494	0.848508	6.1551e-104	1.02601e-102
Smg7	21.6419	0.719234	7.24852e-104	1.20742e-102
Mnat1	21.6415	0.686025	7.30698e-104	1.2163e-102
Ppp1cb	21.6407	0.374886	7.4376e-104	1.23717e-102
Gnptab	21.6287	0.707409	9.64204e-104	1.6016e-102
Klhl24	21.6264	0.537454	1.01453e-103	1.684e-102
Med14	21.6097	0.62364	1.45523e-103	2.41382e-102
Eif3c	21.6091	0.350531	1.4755e-103	2.44572e-102
Slit2	21.6068	0.9148	1.54879e-103	2.5654e-102
Sel1l	21.6053	0.655138	1.60215e-103	2.65192e-102
Ugt2b34	21.605	0.552632	1.61105e-103	2.66478e-102
Casp3	21.5998	0.432904	1.80457e-103	2.98279e-102
Mcmbp	21.5914	0.618798	2.1625e-103	3.5719e-102
Ipo7	21.5853	0.489938	2.47094e-103	4.07853e-102
Reep3	21.5822	0.627719	2.63993e-103	4.35441e-102
Tmem245	21.5818	0.756375	2.66409e-103	4.39119e-102
Uxs1	21.5681	0.828678	3.5781e-103	5.89361e-102
Marf1	21.5679	0.605276	3.59935e-103	5.92448e-102
Ctdnep1	21.567	0.519221	3.67062e-103	6.03757e-102
Dctn4	21.5531	0.500917	4.94944e-103	8.13537e-102
Usp10	21.5424	0.477022	6.245e-103	1.02577e-101
Ppp1r12a	21.5422	0.511391	6.26587e-103	1.02848e-101
Socs6	21.5414	0.559386	6.37516e-103	1.0457e-101
Afg3l2	21.5369	0.543444	7.02115e-103	1.15085e-101
Fam168a	21.5353	0.588784	7.26836e-103	1.19055e-101
Ptpn1	21.5315	0.555692	7.89269e-103	1.29192e-101
Baz2a	21.5187	0.752684	1.04097e-102	1.70273e-101
Eif4g2	21.5156	0.328397	1.11195e-102	1.81758e-101
Fbxw7	21.5113	0.739694	1.21942e-102	1.99186e-101
Ecpas	21.5036	0.634126	1.44135e-102	2.35274e-101
Sf3b4	21.4915	0.546309	1.86937e-102	3.0493e-101
Zfp664	21.4835	0.519072	2.22027e-102	3.61918e-101
Vasn	21.4833	0.747135	2.23158e-102	3.6351e-101
Micall1	21.4663	0.794558	3.21296e-102	5.23009e-101
Exoc6b	21.455	0.607609	4.10446e-102	6.67669e-101
Klf4	21.4548	1.09549	4.11467e-102	6.68868e-101
Baz2b	21.4522	0.621368	4.35244e-102	7.07031e-101
Dicer1	21.452	0.68982	4.37366e-102	7.0999e-101
Pdia3	21.4518	0.390756	4.39459e-102	7.12897e-101
Etv3	21.449	0.790773	4.66355e-102	7.56007e-101
Ccdc6	21.449	0.691281	4.66843e-102	7.5628e-101
Epb41l2	21.4465	0.550106	4.92524e-102	7.97335e-101
Suco	21.4437	0.7424	5.22902e-102	8.45932e-101
Zswim6	21.4414	0.977312	5.49419e-102	8.88222e-101
Tcof1	21.433	0.708963	6.57323e-102	1.06194e-100
Etv6	21.4178	0.836783	9.11972e-102	1.47233e-100
Pank3	21.4036	0.558267	1.23761e-101	1.99669e-100
Ipo5	21.3958	0.45306	1.46123e-101	2.35584e-100
Slain2	21.3948	0.589236	1.49304e-101	2.40548e-100
Tmem106b	21.394	0.51315	1.51905e-101	2.44572e-100
Lrrc8d	21.3901	0.739579	1.65089e-101	2.65437e-100
Ubr3	21.3885	0.561365	1.71046e-101	2.74826e-100
Bmt2	21.3809	0.687909	2.01003e-101	3.2274e-100
Mtf2	21.3795	0.626538	2.0729e-101	3.32608e-100
Rab11b	21.3743	0.438356	2.31959e-101	3.71939e-100
Hspa13	21.3742	0.630211	2.32283e-101	3.72205e-100
Wdfy3	21.3668	0.755363	2.723e-101	4.36031e-100
Lsr	21.3564	0.432866	3.39689e-101	5.43571e-100
Setd3	21.3493	0.455899	3.95556e-101	6.32541e-100
Papola	21.3483	0.429049	4.04147e-101	6.45841e-100
Apbb2	21.3455	0.574783	4.28928e-101	6.84978e-100
Tgfb3	21.3409	0.95747	4.73756e-101	7.56054e-100
Snd1	21.3401	0.446519	4.82362e-101	7.69268e-100
Ppp2r2a	21.3365	0.439435	5.20368e-101	8.29318e-100
Zfp704	21.3345	0.907245	5.43049e-101	8.64882e-100
Rpl5	21.3096	0.271679	9.24855e-101	1.47197e-99
Akap11	21.3094	0.65006	9.28472e-101	1.47673e-99
Fam160b1	21.3081	0.61791	9.55223e-101	1.51825e-99
Serpinb6b	21.3026	0.451972	1.07462e-100	1.70688e-99
Ap1g1	21.299	0.429688	1.15969e-100	1.84075e-99
Igsf3	21.298	0.517815	1.18448e-100	1.87884e-99
Afg3l1	21.2926	0.490769	1.32881e-100	2.10636e-99
Cs	21.2868	0.655532	1.50434e-100	2.383e-99
Rnmt	21.275	0.470422	1.9351e-100	3.0633e-99
Peli1	21.2724	0.830296	2.04635e-100	3.23724e-99
Tmem120a	21.2692	0.835608	2.19144e-100	3.46444e-99
Idh1	21.2674	0.467921	2.27351e-100	3.59178e-99
Bace1	21.2626	0.447815	2.52262e-100	3.98266e-99
Vcpip1	21.2559	0.666246	2.90553e-100	4.58413e-99
Arhgap18	21.2549	0.627523	2.9716e-100	4.68523e-99
Foxn3	21.2503	0.559005	3.27308e-100	5.15712e-99
Edem1	21.2501	0.670969	3.28701e-100	5.17562e-99
Eea1	21.2267	0.458745	5.41123e-100	8.50897e-99
Syvn1	21.2235	0.826495	5.79306e-100	9.10332e-99
Erbin	21.2209	0.406364	6.12579e-100	9.61977e-99
Rtcb	21.2182	0.572726	6.48536e-100	1.01777e-98
Znrf1	21.2159	0.481092	6.81581e-100	1.06891e-98
Hcfc1	21.2118	0.495941	7.43032e-100	1.16451e-98
Prrc1	21.2096	0.636711	7.79074e-100	1.22019e-98
Rprd1a	21.209	0.693296	7.88924e-100	1.23479e-98
Scamp1	21.2081	0.892536	8.03511e-100	1.25679e-98
Gnb1	21.1994	0.378295	9.66988e-100	1.51149e-98
Hdac3	21.1966	0.515388	1.02591e-99	1.60253e-98
1700017b05rik	21.1965	0.728622	1.02931e-99	1.60677e-98
Uba3	21.1937	0.486109	1.09164e-99	1.70294e-98
Slc16a1	21.1907	0.538063	1.16457e-99	1.81551e-98
Serinc1	21.1828	0.452007	1.37664e-99	2.14188e-98
Rbm26	21.1805	0.580371	1.44399e-99	2.24518e-98
Ppip5k2	21.1738	0.524062	1.66413e-99	2.58575e-98
Rcc2	21.1707	0.45267	1.78067e-99	2.76502e-98
Casc3	21.1682	0.746685	1.87622e-99	2.91147e-98
Map7d1	21.1509	0.519837	2.70506e-99	4.19488e-98
Ier3ip1	21.1449	0.383587	3.07209e-99	4.76093e-98
Ash2l	21.1424	0.423069	3.23839e-99	5.01536e-98
Hsd17b4	21.1363	0.416462	3.68621e-99	5.70516e-98
Ube2d3	21.1343	0.336911	3.84935e-99	5.95375e-98
Loxl2	21.1343	0.724341	3.85245e-99	5.95463e-98
Asph	21.1336	0.516563	3.90426e-99	6.03077e-98
Srgap2	21.131	0.676134	4.12626e-99	6.36951e-98
Stag2	21.1304	0.450983	4.1758e-99	6.44177e-98
Supt16	21.1272	0.468611	4.46967e-99	6.8906e-98
R3hdm1	21.1234	0.46935	4.85239e-99	7.47572e-98
Ppp2r5a	21.1226	0.499544	4.93344e-99	7.59564e-98
Ammecr1l	21.1158	0.791967	5.69857e-99	8.76792e-98
Camsap2	21.115	0.606261	5.7904e-99	8.9034e-98
Cyp21a1	21.1119	0.780564	6.17973e-99	9.49584e-98
4932438a13rik	21.1024	0.491036	7.5523e-99	1.15974e-97
Flnb	21.0995	0.4383	8.04336e-99	1.23434e-97
Dmbt1	21.0907	0.97297	9.68855e-99	1.48585e-97
Fam129b	21.0848	0.436805	1.09623e-98	1.68011e-97
Slc39a14	21.0799	0.887313	1.21689e-98	1.86382e-97
Actr3	21.0647	0.35951	1.67607e-98	2.56544e-97
Kpnb1	21.0511	0.379102	2.23209e-98	3.41429e-97
Capzb	21.0449	0.410476	2.54432e-98	3.88937e-97
Chordc1	21.0347	0.507606	3.16058e-98	4.82827e-97
Arhgap21	21.0338	0.548411	3.21995e-98	4.91579e-97
Nop56	21.0337	0.467728	3.22529e-98	4.92076e-97
Dhx30	21.0286	0.684051	3.58784e-98	5.47035e-97
B3gnt2	21.0231	0.57903	4.03113e-98	6.14227e-97
Spop	21.0229	0.441888	4.049e-98	6.16551e-97
Pi4k2b	21.0075	0.501777	5.5953e-98	8.51461e-97
Agfg1	21.0015	0.479606	6.35966e-98	9.67152e-97
Plekhh3	20.975	0.847908	1.11067e-97	1.68797e-96
Lypla2	20.9748	1.00808	1.11441e-97	1.69257e-96
Dennd5b	20.9744	0.666685	1.12341e-97	1.70514e-96
Ac149090.1	20.973	0.413143	1.1575e-97	1.75575e-96
Itga5	20.9686	0.68862	1.27071e-97	1.92624e-96
Ppp1r15b	20.9646	0.520028	1.38197e-97	2.09355e-96
Uri1	20.9566	0.463937	1.63223e-97	2.47108e-96
Rap1gds1	20.9565	0.546612	1.63707e-97	2.47682e-96
Yy1	20.9558	0.392853	1.66194e-97	2.51283e-96
Kdm5c	20.9525	0.499818	1.77876e-97	2.68774e-96
Samd4	20.9497	0.756574	1.88661e-97	2.84888e-96
Cdk16	20.9464	0.433714	2.02339e-97	3.05347e-96
Braf	20.9438	0.977096	2.13817e-97	3.22461e-96
Atp5l	20.9422	0.32896	2.21248e-97	3.33456e-96
Srsf11	20.9371	0.389889	2.45839e-97	3.70045e-96
Setd1b	20.9113	0.771086	4.22121e-97	6.34581e-96
Rad21	20.9083	0.395282	4.49693e-97	6.75599e-96
Epha2	20.9064	0.739634	4.68129e-97	7.02849e-96
Fam53c	20.9026	0.622203	5.07108e-97	7.60888e-96
Tut4	20.8918	0.591631	6.36309e-97	9.53534e-96
Shisa5	20.8909	0.465031	6.48081e-97	9.70559e-96
Gpatch8	20.8903	0.578182	6.56186e-97	9.82072e-96
Trappc9	20.8895	0.85953	6.67414e-97	9.98244e-96
Tsr1	20.8868	0.656433	7.05388e-97	1.05437e-95
Dab2ip	20.8864	0.490559	7.12118e-97	1.06376e-95
Actb	20.8833	0.255273	7.59216e-97	1.13339e-95
Tet2	20.8786	0.619163	8.38213e-97	1.25053e-95
Ptch1	20.8603	0.807007	1.22861e-96	1.83181e-95
Spopl	20.8585	0.779405	1.27627e-96	1.90167e-95
Adgrl1	20.8543	1.18827	1.39248e-96	2.07351e-95
Blmh	20.8525	0.572109	1.44571e-96	2.15141e-95
Acin1	20.8491	0.394848	1.55355e-96	2.31043e-95
Cnot4	20.8462	0.494284	1.65119e-96	2.4541e-95
Cdip1	20.8443	0.76125	1.71816e-96	2.55203e-95
Setd7	20.834	0.607785	2.12819e-96	3.15907e-95
Tlk2	20.8329	0.622702	2.17716e-96	3.22973e-95
Pnisr	20.8301	0.530009	2.31115e-96	3.42634e-95
Card10	20.8222	0.842939	2.72367e-96	4.03537e-95
Pde3b	20.8161	0.543383	3.09479e-96	4.58235e-95
Erbb2	20.8154	0.692742	3.138e-96	4.64341e-95
Abhd2	20.8091	0.497301	3.5769e-96	5.28955e-95
Riok3	20.8012	0.417086	4.22398e-96	6.24255e-95
Leng8	20.7932	0.729676	4.99176e-96	7.37261e-95
Med1	20.7791	0.556628	6.69342e-96	9.87971e-95
Slc30a5	20.7788	0.588815	6.73407e-96	9.93349e-95
Smyd2	20.7766	0.529963	7.04901e-96	1.03916e-94
Rspry1	20.7761	0.579475	7.12303e-96	1.04941e-94
Elf3	20.7739	0.67081	7.45169e-96	1.09715e-94
Sf1	20.7729	0.423441	7.60479e-96	1.11899e-94
Nap1l1	20.7587	0.385131	1.02244e-95	1.5035e-94
Il17rc	20.7528	0.560412	1.15748e-95	1.70102e-94
Atxn1	20.752	0.958179	1.17514e-95	1.72591e-94
Rab3d	20.7505	0.619363	1.21343e-95	1.78103e-94
Synj2bp	20.7455	0.426414	1.34547e-95	1.97361e-94
Stip1	20.7419	0.385379	1.45017e-95	2.12587e-94
Kat6b	20.7405	0.785017	1.494e-95	2.18875e-94
Wdr45b	20.74	0.606877	1.50885e-95	2.20914e-94
Abhd13	20.728	0.712266	1.93657e-95	2.83185e-94
Sinhcaf	20.7232	0.483922	2.13899e-95	3.12592e-94
Elf1	20.7114	0.519059	2.73532e-95	3.99492e-94
Tcp1	20.7074	0.334346	2.97e-95	4.33499e-94
Acly	20.7015	0.458682	3.36022e-95	4.90152e-94
Kif1b	20.6971	0.579629	3.68131e-95	5.36656e-94
Bop1	20.6933	0.531766	3.97784e-95	5.79527e-94
Ltf	20.6755	2.15004	5.76022e-95	8.38681e-94
Rab5a	20.6734	0.457359	6.00963e-95	8.74455e-94
Gkap1	20.6695	0.514925	6.51289e-95	9.471e-94
Akap9	20.6638	0.403215	7.3333e-95	1.06575e-93
Flywch1	20.6623	0.713407	7.56289e-95	1.09844e-93
Samd8	20.6479	0.848946	1.02036e-94	1.48105e-93
Snx27	20.6432	0.516237	1.12373e-94	1.63011e-93
Zc3h13	20.6394	0.488147	1.21521e-94	1.76172e-93
Pgrmc2	20.6376	0.405757	1.26063e-94	1.82563e-93
Glyr1	20.6376	0.426404	1.26084e-94	1.82563e-93
Ganab	20.6373	0.417502	1.26997e-94	1.83772e-93
Usp4	20.6346	0.679678	1.34372e-94	1.94325e-93
Kpna4	20.6321	0.403135	1.41433e-94	2.04411e-93
Bmp4	20.6309	0.69209	1.44955e-94	2.09372e-93
Mia2	20.6301	0.41801	1.47434e-94	2.12823e-93
Phc2	20.615	0.513656	2.01307e-94	2.90235e-93
Pcmtd2	20.6147	0.649021	2.02444e-94	2.91696e-93
Cnot3	20.6136	0.536	2.074e-94	2.98653e-93
Iws1	20.613	0.578321	2.09854e-94	3.02003e-93
Onecut3	20.6129	0.833655	2.10222e-94	3.02347e-93
Maf	20.6123	0.839639	2.12852e-94	3.05944e-93
Plekha7	20.6123	0.936544	2.12988e-94	3.05953e-93
Il18r1	20.6072	0.933283	2.36621e-94	3.39694e-93
Dido1	20.5992	0.645969	2.79012e-94	4.00308e-93
Gigyf2	20.5978	0.514971	2.87458e-94	4.12174e-93
Slc45a4	20.5877	0.881175	3.53733e-94	5.06588e-93
Cand1	20.5875	0.493275	3.55143e-94	5.08299e-93
Tbcel	20.5868	0.754963	3.60112e-94	5.15097e-93
Cask	20.5818	0.591267	3.99293e-94	5.70796e-93
Cwf19l2	20.5778	0.576402	4.34002e-94	6.20037e-93
Lrrc8a	20.5727	0.723942	4.8225e-94	6.88548e-93
Arhgap1	20.5691	0.496026	5.19749e-94	7.41641e-93
Fcho2	20.5674	0.503515	5.37649e-94	7.66719e-93
Klhdc4	20.5547	0.572513	6.99233e-94	9.96544e-93
Col27a1	20.5506	0.681257	7.6058e-94	1.08332e-92
Nek6	20.5444	0.483756	8.64041e-94	1.22994e-92
Erap1	20.5409	1.1649	9.28128e-94	1.32037e-92
Hip1r	20.5399	0.618616	9.46976e-94	1.34637e-92
Chuk	20.5353	0.69196	1.04247e-93	1.48125e-92
Rad23b	20.5224	0.43402	1.35887e-93	1.92966e-92
Sp1	20.52	0.518229	1.42723e-93	2.02551e-92
Col4a5	20.5193	0.791695	1.44672e-93	2.05194e-92
Rangap1	20.5088	0.53058	1.79819e-93	2.54891e-92
Calu	20.5069	0.359641	1.86708e-93	2.64497e-92
Cnn2	20.4945	0.629471	2.41172e-93	3.41424e-92
Prps1	20.4903	0.699034	2.62688e-93	3.71464e-92
Ppm1b	20.4893	0.585203	2.6816e-93	3.78975e-92
Jmjd1c	20.4809	0.55338	3.18424e-93	4.49741e-92
Set	20.4735	0.337909	3.71104e-93	5.23832e-92
Ccdc141	20.4687	1.01079	4.09113e-93	5.77138e-92
Rnf19a	20.458	0.527571	5.10172e-93	7.19273e-92
Slc30a4	20.443	0.739422	6.93081e-93	9.76566e-92
Supt5	20.4405	0.43185	7.29527e-93	1.02731e-91
Tln1	20.4338	0.432166	8.3642e-93	1.17713e-91
Arl5a	20.4332	0.506838	8.47109e-93	1.19146e-91
Sos1	20.4304	0.672682	8.98466e-93	1.26294e-91
Nacc1	20.424	0.430167	1.02385e-92	1.43833e-91
Emc1	20.4172	0.867909	1.17677e-92	1.65217e-91
Mir100hg	20.4141	0.453589	1.25413e-92	1.75974e-91
Ccdc50	20.4108	0.437206	1.34076e-92	1.88017e-91
Arhgef2	20.4106	0.394664	1.34657e-92	1.88719e-91
Nrp2	20.4082	0.815149	1.41501e-92	1.98194e-91
Fubp3	20.4013	0.560039	1.62674e-92	2.27714e-91
Mbd1	20.3994	0.667823	1.69118e-92	2.36595e-91
Hnrnpd	20.3941	0.415955	1.88481e-92	2.63528e-91
Prkcd	20.3797	0.631515	2.52985e-92	3.53505e-91
Cdc25a	20.3788	0.834377	2.58086e-92	3.60419e-91
Cdk9	20.3735	0.418961	2.87426e-92	4.01156e-91
Gpm6b	20.3562	0.468544	4.09372e-92	5.71014e-91
Tanc1	20.3534	0.631547	4.33072e-92	6.03716e-91
Ccny	20.3505	0.507185	4.59937e-92	6.40788e-91
Kansl3	20.3477	0.556093	4.8689e-92	6.77938e-91
Paxbp1	20.3416	0.686578	5.50494e-92	7.66047e-91
Ing1	20.3328	0.44906	6.5991e-92	9.17765e-91
Itgb4	20.3321	0.652007	6.68832e-92	9.29626e-91
Celf2	20.3308	0.868099	6.86695e-92	9.53891e-91
Alkbh8	20.3261	0.461533	7.55277e-92	1.04854e-90
Snx4	20.3195	0.49223	8.64467e-92	1.19942e-90
Dcaf8	20.3192	0.44576	8.70427e-92	1.20698e-90
Nampt	20.3067	0.534449	1.1218e-91	1.55372e-90
Nab1	20.2988	0.398869	1.31885e-91	1.82558e-90
Aida	20.2958	0.494608	1.40124e-91	1.93847e-90
Trpc4ap	20.292	0.44902	1.51445e-91	2.09387e-90
Nsun2	20.2892	0.427993	1.60261e-91	2.21445e-90
Pes1	20.2887	0.617374	1.61929e-91	2.2362e-90
Sipa1l3	20.2809	0.69297	1.89496e-91	2.61536e-90
Sfxn1	20.2801	0.416487	1.92784e-91	2.65918e-90
Tars	20.2798	0.426418	1.9403e-91	2.6748e-90
Nbl1	20.2773	0.621856	2.04189e-91	2.8132e-90
Agap1	20.2662	0.581569	2.55669e-91	3.52042e-90
Prrc2c	20.2575	0.355298	3.05269e-91	4.20093e-90
Gnl3l	20.2568	0.571155	3.09425e-91	4.25564e-90
Vgll4	20.2516	0.517565	3.43982e-91	4.72815e-90
Pet100	20.2419	0.480355	4.18496e-91	5.74902e-90
Ralgps2	20.2417	0.870488	4.20205e-91	5.76914e-90
Zrsr2	20.2375	0.42956	4.57688e-91	6.28009e-90
Lratd2	20.2334	0.690295	4.97214e-91	6.81849e-90
Wipf2	20.2328	0.878149	5.03887e-91	6.90597e-90
Pom121	20.2223	0.649336	6.23599e-91	8.54172e-90
Cul4a	20.2209	0.427595	6.40913e-91	8.77378e-90
Egr1	20.2174	0.718554	6.88519e-91	9.42001e-90
Arih2	20.2143	0.663502	7.33137e-91	1.00246e-89
Slc7a2	20.21	0.955186	7.9954e-91	1.09263e-89
Rcor1	20.206	0.44657	8.66254e-91	1.18311e-89
Plxna1	20.2034	0.82643	9.14285e-91	1.24799e-89
Pitpnc1	20.2015	0.852826	9.49762e-91	1.29566e-89
Cftr	20.1911	1.14906	1.17198e-90	1.59789e-89
Aak1	20.1893	0.63754	1.21607e-90	1.65704e-89
Stim2	20.1861	0.590977	1.29617e-90	1.76517e-89
B930095g15rik	20.1824	1.01686	1.3969e-90	1.90125e-89
Hk1	20.1775	0.508369	1.54361e-90	2.09972e-89
Aph1a	20.1747	0.41949	1.6336e-90	2.22085e-89
Adss	20.1736	0.38885	1.66853e-90	2.26702e-89
Smurf2	20.1688	0.660621	1.84099e-90	2.49991e-89
Ankib1	20.1684	0.664918	1.85518e-90	2.51773e-89
Ncoa6	20.168	0.713375	1.8689e-90	2.53489e-89
Senp6	20.1673	0.376621	1.89552e-90	2.56952e-89
Mapk3	20.1636	0.401855	2.04488e-90	2.77039e-89
Ugcg	20.1621	0.73678	2.10843e-90	2.85486e-89
Kidins220	20.1555	0.595265	2.4074e-90	3.25779e-89
Rsf1	20.1539	0.461412	2.48654e-90	3.36296e-89
Ube2q1	20.1375	0.462895	3.46252e-90	4.67758e-89
Alg10b	20.132	0.580729	3.86846e-90	5.22297e-89
Dot1l	20.1247	0.936115	4.48393e-90	6.05049e-89
Rabgap1	20.1241	0.538393	4.54244e-90	6.12593e-89
Ttc39b	20.1223	0.695754	4.70903e-90	6.34696e-89
Chtop	20.1198	0.445984	4.95328e-90	6.67236e-89
Pcdh1	20.0997	0.847274	7.42012e-90	9.98963e-89
Sntb2	20.0992	0.575814	7.49192e-90	1.00805e-88
Marcksl1	20.0975	0.539087	7.75963e-90	1.04348e-88
Bcar1	20.0963	0.462068	7.95106e-90	1.06861e-88
Yipf5	20.0674	0.504143	1.42382e-89	1.91142e-88
Traf4	20.0673	0.523602	1.4254e-89	1.91245e-88
Tug1	20.0584	0.463962	1.70379e-89	2.28337e-88
Ell2	20.058	0.773275	1.7194e-89	2.30298e-88
Irf2	20.0467	0.45829	2.15854e-89	2.88953e-88
Sars	20.0335	0.358399	2.81344e-89	3.76407e-88
Zzef1	20.0332	0.57119	2.82681e-89	3.77981e-88
Bola2	20.0288	0.391645	3.08725e-89	4.12572e-88
Efcab14	20.0259	0.667774	3.27527e-89	4.37316e-88
Creb3l1	20.0259	0.996961	3.27611e-89	4.37316e-88
Nptn	20.0157	0.451633	4.01792e-89	5.36034e-88
Bmp1	20.0062	0.781614	4.86318e-89	6.48433e-88
Nsd3	20.0028	0.408327	5.2059e-89	6.93737e-88
Slc25a1	20.0024	0.477453	5.25302e-89	6.99622e-88
Mfsd14b	19.9981	0.829485	5.71935e-89	7.613e-88
Ppig	19.9948	0.395663	6.10799e-89	8.12572e-88
Usf2	19.9928	0.501492	6.36738e-89	8.46603e-88
Lemd2	19.9923	0.599871	6.42186e-89	8.53365e-88
Itfg1	19.9915	0.512666	6.52737e-89	8.66898e-88
Strbp	19.9888	0.559354	6.89599e-89	9.15339e-88
Sgpl1	19.9869	0.715412	7.16753e-89	9.50847e-88
Tor1b	19.983	0.650307	7.74104e-89	1.02635e-87
Ptpn2	19.977	0.603907	8.73295e-89	1.15721e-87
Rchy1	19.9746	0.520572	9.15523e-89	1.21249e-87
Xpot	19.9653	0.536282	1.10415e-88	1.46149e-87
Mpp5	19.9605	0.516189	1.21595e-88	1.60856e-87
Gm14636	19.9556	0.91992	1.34047e-88	1.77129e-87
Mmgt1	19.9487	0.879199	1.53988e-88	2.03365e-87
Vps4a	19.9408	0.60779	1.80049e-88	2.3765e-87
Smurf1	19.9398	0.699513	1.83949e-88	2.42663e-87
Cant1	19.9396	0.594117	1.84716e-88	2.43538e-87
Phf3	19.9347	0.371773	2.0363e-88	2.68325e-87
2610037d02rik	19.925	1.18065	2.46861e-88	3.25109e-87
Fos	19.9244	0.571845	2.49953e-88	3.28997e-87
Pkhd1	19.9235	0.834221	2.54608e-88	3.34938e-87
Txndc11	19.9137	0.72919	3.09391e-88	4.06779e-87
Fam193a	19.9042	0.602148	3.74428e-88	4.92013e-87
Psmd11	19.9011	0.407581	3.97842e-88	5.22489e-87
Scaf8	19.8988	0.629358	4.17058e-88	5.47248e-87
Mapk1	19.8988	0.438629	4.17159e-88	5.47248e-87
Eml4	19.8913	0.437993	4.84002e-88	6.34583e-87
Metap1	19.8906	0.618582	4.90611e-88	6.42891e-87
Gabarapl1	19.8578	0.457571	9.43569e-88	1.23576e-86
Gtf2h1	19.8569	0.652891	9.60218e-88	1.25686e-86
Vps50	19.8504	0.631015	1.0926e-87	1.42935e-86
Naaladl2	19.8464	1.23536	1.18351e-87	1.54742e-86
Eaf1	19.8453	0.769595	1.20973e-87	1.58082e-86
Cramp1l	19.8446	0.755112	1.22658e-87	1.60195e-86
Utp4	19.8418	0.578509	1.29794e-87	1.69422e-86
Crybg1	19.8308	0.508042	1.61359e-87	2.10508e-86
Ddx5	19.8222	0.314009	1.91531e-87	2.49731e-86
Atrn	19.8087	0.86737	2.50263e-87	3.2613e-86
Klf13	19.799	0.424036	3.03784e-87	3.95658e-86
Arfip1	19.7978	0.551976	3.10924e-87	4.04733e-86
Nsf	19.7972	0.704781	3.14723e-87	4.09453e-86
Ifngr1	19.7905	0.412054	3.59608e-87	4.67589e-86
Srrt	19.79	0.453411	3.63395e-87	4.72254e-86
1810037i17rik	19.7808	0.345341	4.35317e-87	5.65409e-86
Git2	19.7775	0.623266	4.64917e-87	6.03522e-86
Gtpbp4	19.7761	0.435143	4.78521e-87	6.20841e-86
Zfp260	19.7737	0.513104	5.01191e-87	6.49895e-86
Eif1a	19.7687	0.386451	5.5412e-87	7.18134e-86
Akt1	19.7618	0.391131	6.3527e-87	8.22399e-86
Maea	19.7607	0.425562	6.49333e-87	8.40144e-86
Usp32	19.7594	0.671996	6.65325e-87	8.60363e-86
Epn3	19.7534	0.879396	7.5001e-87	9.69342e-86
Prkaa1	19.7463	0.55378	8.63646e-87	1.1156e-85
Naa50	19.7452	0.396621	8.81462e-87	1.13799e-85
Sema3f	19.7398	0.797701	9.82444e-87	1.26766e-85
Ilvbl	19.7301	0.70997	1.18985e-86	1.53444e-85
Casp12	19.7256	1.34007	1.30049e-86	1.67622e-85
Nras	19.7221	0.358593	1.3929e-86	1.79434e-85
Slf2	19.7095	0.622665	1.78649e-86	2.30011e-85
Zmym5	19.6826	0.544716	3.04245e-86	3.91502e-85
Igip	19.682	0.537436	3.07614e-86	3.95621e-85
Slc30a7	19.6805	0.711327	3.1707e-86	4.0756e-85
Efemp2	19.6795	0.440883	3.22953e-86	4.14897e-85
Tbc1d20	19.6779	0.56236	3.33722e-86	4.28498e-85
Rnf216	19.677	0.584459	3.3958e-86	4.35783e-85
Usp22	19.6701	0.398827	3.89138e-86	4.99108e-85
Hnrnpul1	19.6697	0.44541	3.91845e-86	5.02307e-85
Lpcat3	19.6637	0.501068	4.41342e-86	5.6545e-85
Ppm1a	19.6614	0.407143	4.62225e-86	5.91563e-85
Bnip2	19.6598	0.486894	4.76772e-86	6.09849e-85
Anapc5	19.6588	0.37618	4.85996e-86	6.21312e-85
Ehd4	19.6528	0.57997	5.46679e-86	6.98512e-85
Celsr1	19.6514	0.682495	5.62718e-86	7.18615e-85
Ints3	19.6508	0.615995	5.69309e-86	7.26639e-85
4931406c07rik	19.647	0.563924	6.13569e-86	7.82707e-85
Plekha6	19.6441	0.467121	6.49864e-86	8.28559e-85
Sestd1	19.6431	0.654927	6.62545e-86	8.44271e-85
Lrrc8c	19.6411	0.644249	6.89551e-86	8.78209e-85
Nlk	19.6141	0.835137	1.17277e-85	1.49202e-84
Ppfibp1	19.6135	0.395209	1.18528e-85	1.50712e-84
Pdia6	19.611	0.377026	1.24524e-85	1.58251e-84
Srsf6	19.606	0.352884	1.37532e-85	1.74689e-84
Pdap1	19.6016	0.351403	1.49861e-85	1.90246e-84
Rcbtb1	19.5996	0.567666	1.55874e-85	1.97773e-84
Dip2b	19.5966	0.678392	1.65465e-85	2.09829e-84
Gprc5a	19.5918	0.712286	1.81479e-85	2.30014e-84
Scarf2	19.5887	0.77408	1.92959e-85	2.44432e-84
Tnip1	19.5868	0.509495	2.00584e-85	2.53954e-84
Acvr1	19.5817	0.643112	2.21477e-85	2.80257e-84
Hdac2	19.5788	0.468002	2.34441e-85	2.96502e-84
Nup155	19.5766	0.613188	2.44791e-85	3.09426e-84
Cenpb	19.5762	0.343505	2.46881e-85	3.119e-84
Atad1	19.5746	0.526961	2.54866e-85	3.21815e-84
Ddx46	19.5735	0.399602	2.60417e-85	3.28649e-84
Dusp16	19.5704	0.576217	2.76297e-85	3.48504e-84
Pcmtd1	19.5692	0.521441	2.83146e-85	3.56952e-84
Glis3	19.5673	0.834049	2.93559e-85	3.69881e-84
Dnajc21	19.5645	0.429441	3.10703e-85	3.91274e-84
Rbpms	19.5611	0.375856	3.31839e-85	4.17667e-84
Ndufc1	19.5563	0.336325	3.64332e-85	4.5832e-84
Lars	19.5547	0.403553	3.76088e-85	4.72856e-84
Gpbp1l1	19.5447	0.541675	4.57873e-85	5.75378e-84
Ttll12	19.5359	0.466986	5.43517e-85	6.82638e-84
Prpf6	19.5351	0.513201	5.52763e-85	6.93881e-84
Smarca4	19.5344	0.352732	5.60192e-85	7.02832e-84
Hdgfl2	19.5332	0.509765	5.72977e-85	7.1849e-84
Mnt	19.5302	0.873767	6.07625e-85	7.61533e-84
Crebrf	19.5177	0.604416	7.76147e-85	9.72224e-84
Ppfia1	19.5059	0.5154	9.77268e-85	1.22286e-83
Irx5	19.5003	0.544169	1.09042e-84	1.36372e-83
Itprid2	19.4989	0.670375	1.12134e-84	1.40164e-83
Cers6	19.4868	0.773084	1.41968e-84	1.77362e-83
Ifnar1	19.4866	0.540122	1.42682e-84	1.78161e-83
Socs4	19.4847	0.551799	1.48094e-84	1.8482e-83
Rhbdf2	19.4807	0.799695	1.60086e-84	1.9968e-83
Serbp1	19.4757	0.29759	1.76427e-84	2.19946e-83
Os9	19.4736	0.516798	1.83892e-84	2.29132e-83
Phf23	19.4679	0.654852	2.05431e-84	2.55835e-83
Iffo2	19.4676	0.661777	2.0668e-84	2.57254e-83
Creb1	19.4675	0.529665	2.07161e-84	2.57716e-83
Ccnl2	19.4643	0.425997	2.20533e-84	2.74207e-83
Ptbp2	19.4618	0.510877	2.3163e-84	2.87853e-83
Pafah1b1	19.4572	0.341705	2.53319e-84	3.14475e-83
Itgb5	19.4563	0.454503	2.57752e-84	3.19811e-83
Ftsj3	19.444	0.482571	3.27467e-84	4.06097e-83
Ing2	19.4408	0.521803	3.48529e-84	4.31989e-83
Gorasp2	19.4363	0.419193	3.8088e-84	4.71838e-83
Tns1	19.4317	0.480703	4.16362e-84	5.15524e-83
Cacul1	19.4183	0.442328	5.4072e-84	6.68797e-83
Stx4a	19.4145	0.431623	5.82552e-84	7.2016e-83
Exoc4	19.4136	0.492716	5.91834e-84	7.31252e-83
Igf2r	19.4132	0.601775	5.97159e-84	7.37445e-83
Cep350	19.386	0.562778	1.01294e-83	1.25024e-82
Sidt2	19.379	0.514666	1.16095e-83	1.43219e-82
Tnrc6c	19.3735	0.4898	1.29101e-83	1.5918e-82
Nedd9	19.371	0.72803	1.35554e-83	1.67049e-82
Stk3	19.3708	0.742623	1.36002e-83	1.67514e-82
D5ertd579e	19.3704	0.608489	1.37259e-83	1.68974e-82
Ptpn21	19.3655	0.623482	1.50973e-83	1.85662e-82
Upf2	19.364	0.564007	1.55267e-83	1.90844e-82
Fam135a	19.3619	0.633631	1.61819e-83	1.98792e-82
Rgs2	19.3479	1.07522	2.12267e-83	2.60633e-82
Pqlc1	19.3447	0.808102	2.25958e-83	2.77298e-82
Pnpla8	19.3416	0.432531	2.39708e-83	2.94019e-82
Nvl	19.3407	0.623484	2.44374e-83	2.99587e-82
Ei24	19.3405	0.39921	2.45129e-83	3.00357e-82
Cldn12	19.3375	0.884788	2.60006e-83	3.1842e-82
Pitpnb	19.335	0.438259	2.72585e-83	3.33651e-82
Ilk	19.3346	0.499487	2.74992e-83	3.36423e-82
Sec13	19.3312	0.438025	2.93251e-83	3.58575e-82
Auts2	19.3173	0.702801	3.84511e-83	4.6992e-82
Ro60	19.3046	0.593267	4.91109e-83	5.99886e-82
Nolc1	19.2805	0.445763	7.82496e-83	9.54823e-82
Spry2	19.2786	0.763936	8.13022e-83	9.91559e-82
Htatsf1	19.2668	0.455205	1.01984e-82	1.24315e-81
Tmem43	19.2545	0.60679	1.29449e-82	1.57713e-81
Smad3	19.2386	0.464047	1.75876e-82	2.14166e-81
Dock1	19.2354	0.56749	1.86934e-82	2.27514e-81
Dgkd	19.2193	0.655298	2.55249e-82	3.10498e-81
Prkd3	19.2162	0.493483	2.70726e-82	3.29155e-81
Il17re	19.2095	0.611582	3.07996e-82	3.74276e-81
Ifrd1	19.2092	0.506416	3.10265e-82	3.7684e-81
Pdzd8	19.2039	0.544987	3.43306e-82	4.16756e-81
Prkab1	19.1912	0.501057	4.38586e-82	5.31873e-81
Lpgat1	19.1911	0.41977	4.39616e-82	5.32848e-81
Rps27	19.1866	0.264548	4.78557e-82	5.79749e-81
Zdhhc21	19.1837	0.901356	5.06037e-82	6.12726e-81
Ccdc88a	19.1816	0.522582	5.26915e-82	6.37677e-81
Ube3b	19.181	0.537459	5.3366e-82	6.4551e-81
Fkbp4	19.1757	0.336805	5.9036e-82	7.13728e-81
Slc25a37	19.1735	0.716586	6.1628e-82	7.44682e-81
Kdm5b	19.1735	0.449819	6.16763e-82	7.44884e-81
Slc35a4	19.1728	0.444714	6.2455e-82	7.53903e-81
Ltbp4	19.1678	0.603271	6.8777e-82	8.29791e-81
Il1rn	19.1668	0.440751	7.01558e-82	8.45995e-81
Irx3	19.1627	0.534067	7.5784e-82	9.13397e-81
Ywhah	19.1494	0.373593	9.78322e-82	1.17853e-80
Krt7	19.1418	0.438462	1.13239e-81	1.36343e-80
Cpne3	19.1178	0.447807	1.79363e-81	2.15848e-80
Wwox	19.0977	0.836485	2.63616e-81	3.17079e-80
Gata6	19.0954	0.385212	2.75893e-81	3.31677e-80
Ndufb2	19.0876	0.341263	3.19849e-81	3.84323e-80
Slc33a1	19.0758	0.531907	4.0088e-81	4.81443e-80
Akap8	19.0723	0.478162	4.29178e-81	5.15166e-80
Arl8b	19.0678	0.417754	4.67831e-81	5.61278e-80
Suz12	19.0521	0.429439	6.3176e-81	7.57566e-80
Agps	19.0484	0.434133	6.7742e-81	8.11905e-80
Man1b1	19.0482	0.697355	6.80304e-81	8.14948e-80
Erc1	19.0479	0.599503	6.83573e-81	8.18448e-80
Entr1	19.0455	0.590075	7.15776e-81	8.5657e-80
Mindy2	19.0366	0.936364	8.49024e-81	1.015e-79
Cul7	19.0325	0.44228	9.17627e-81	1.0959e-79
Fip1l1	19.0321	0.442117	9.25261e-81	1.10446e-79
Gtf2i	19.0319	0.327038	9.27852e-81	1.10699e-79
Trerf1	19.0164	0.667655	1.24675e-80	1.4867e-79
Trrap	19.0127	0.47873	1.33804e-80	1.59476e-79
Ivns1abp	19.0032	0.349502	1.60519e-80	1.9122e-79
Sertad2	18.9999	0.639219	1.70826e-80	2.03396e-79
Nexmif	18.9981	0.563172	1.76991e-80	2.1063e-79
Agpat5	18.9955	0.426676	1.85669e-80	2.20845e-79
Rfc1	18.9935	0.47688	1.92914e-80	2.29348e-79
Ppp1r18	18.9899	0.789514	2.06876e-80	2.45823e-79
Pex6	18.9857	0.587406	2.24073e-80	2.6599e-79
Yeats2	18.9801	0.60853	2.49204e-80	2.95524e-79
Tmem123	18.9714	0.722423	2.93926e-80	3.48384e-79
Tasor2	18.9683	0.5736	3.12056e-80	3.69687e-79
Src	18.9666	0.596926	3.22182e-80	3.81491e-79
Zfp281	18.9655	0.750286	3.28729e-80	3.88859e-79
Plekhg3	18.9655	0.626049	3.28734e-80	3.88859e-79
Golgb1	18.9552	0.372767	4.00151e-80	4.73101e-79
Ppard	18.9535	0.741884	4.12817e-80	4.87832e-79
Gpc1	18.9431	0.744652	5.03311e-80	5.94472e-79
Sp3	18.9427	0.430438	5.06798e-80	5.9829e-79
Fbxw11	18.938	0.596803	5.55175e-80	6.55074e-79
Psmd13	18.935	0.407565	5.86854e-80	6.92106e-79
Pik3ap1	18.9264	0.775417	6.90984e-80	8.14505e-79
Abca3	18.9215	0.470252	7.58306e-80	8.93415e-79
Sqstm1	18.9192	0.437421	7.92557e-80	9.33302e-79
Ilf3	18.9122	0.438032	9.04757e-80	1.0649e-78
Smc1a	18.9121	0.359804	9.07353e-80	1.06742e-78
Pick1	18.9101	0.725677	9.40964e-80	1.10641e-78
Nsd1	18.9085	0.39986	9.71376e-80	1.1416e-78
Usp14	18.9015	0.375986	1.10844e-79	1.30203e-78
Cstf2	18.9004	0.557674	1.13206e-79	1.32911e-78
Slc39a7	18.9002	0.409727	1.1367e-79	1.33389e-78
Map1s	18.8994	0.595305	1.15357e-79	1.35303e-78
Amotl1	18.8906	0.610844	1.36296e-79	1.59782e-78
Senp1	18.8887	0.605761	1.41199e-79	1.65448e-78
Ext2	18.8846	0.461702	1.52739e-79	1.78881e-78
Gga1	18.8832	0.608014	1.56697e-79	1.83425e-78
Btbd9	18.8816	0.681979	1.61481e-79	1.88931e-78
Klc1	18.8694	0.917671	2.03567e-79	2.38053e-78
Ubap2l	18.8677	0.325238	2.10402e-79	2.45924e-78
Tmem173	18.8656	0.835196	2.18687e-79	2.55481e-78
Taf2	18.8652	0.599912	2.20365e-79	2.57314e-78
Mfsd6	18.8579	0.780651	2.52875e-79	2.95129e-78
Rassf3	18.8572	0.771641	2.56594e-79	2.99321e-78
Pnn	18.8544	0.371061	2.70476e-79	3.1536e-78
2310022b05rik	18.8522	0.462809	2.82062e-79	3.28705e-78
H6pd	18.8495	0.577916	2.9665e-79	3.45535e-78
Cox6c	18.8441	0.307343	3.28653e-79	3.82622e-78
Pin4	18.8367	0.369055	3.77849e-79	4.39681e-78
Gramd1b	18.8314	0.678316	4.17379e-79	4.8544e-78
Usp25	18.8267	0.473433	4.56203e-79	5.30334e-78
Dync1li1	18.8244	0.602335	4.76695e-79	5.53882e-78
Map4k5	18.8187	0.63734	5.31208e-79	6.16918e-78
Mat2b	18.8116	0.401412	6.07256e-79	7.0489e-78
Epc2	18.8048	0.50093	6.89176e-79	7.99587e-78
Traf3	18.7909	0.803878	8.96128e-79	1.03918e-77
Myadm	18.7904	0.522317	9.05779e-79	1.04986e-77
Znrf2	18.7854	0.645216	9.95245e-79	1.15242e-77
Pnpla6	18.7782	0.448294	1.13832e-78	1.31745e-77
Xpo5	18.7767	0.653062	1.1713e-78	1.35495e-77
Sptan1	18.7756	0.325168	1.19653e-78	1.38346e-77
Retreg1	18.771	0.475731	1.30527e-78	1.50844e-77
Ehd1	18.7692	0.445421	1.34985e-78	1.55921e-77
Ssx2ip	18.7664	0.612004	1.42262e-78	1.64245e-77
Tjp1	18.7635	0.376421	1.50283e-78	1.73421e-77
Fam13b	18.7629	0.710255	1.5186e-78	1.75155e-77
Klf10	18.7629	0.75254	1.52027e-78	1.75262e-77
Adipor1	18.7627	0.452479	1.52598e-78	1.75834e-77
Mepce	18.7583	0.694012	1.65523e-78	1.90635e-77
Sf3b1	18.7558	0.326515	1.73615e-78	1.99856e-77
Cdc5l	18.7531	0.355902	1.82578e-78	2.10072e-77
Anxa6	18.7524	0.708385	1.85197e-78	2.12981e-77
Ryk	18.7504	0.40746	1.92148e-78	2.20867e-77
Zfp263	18.7487	0.718087	1.98501e-78	2.28059e-77
Id2	18.7456	0.397553	2.10481e-78	2.41704e-77
Arhgap42	18.743	0.525869	2.20896e-78	2.53541e-77
Usp46	18.7366	0.593579	2.49181e-78	2.85867e-77
Chrnb1	18.7363	0.587112	2.50622e-78	2.87381e-77
Wwp1	18.7342	0.758537	2.60689e-78	2.98778e-77
Cd276	18.7314	0.789979	2.74474e-78	3.14426e-77
Nsrp1	18.7294	0.439797	2.85053e-78	3.26386e-77
Tomm34	18.7294	0.633847	2.85367e-78	3.26586e-77
Ube4a	18.7259	0.458995	3.04407e-78	3.48208e-77
Csad	18.7214	0.712284	3.31261e-78	3.78742e-77
Col5a1	18.7188	0.787593	3.47643e-78	3.97279e-77
Ppp2ca	18.7162	0.371492	3.65447e-78	4.17424e-77
Tnfrsf1a	18.7124	0.372662	3.92066e-78	4.47612e-77
Tufm	18.69	0.515192	5.97479e-78	6.81797e-77
Osbpl3	18.6882	0.383333	6.17541e-78	7.04349e-77
Fam120b	18.6861	0.496504	6.42803e-78	7.32808e-77
Cers5	18.6843	0.673968	6.64001e-78	7.56609e-77
Ptk2b	18.6833	0.541476	6.76751e-78	7.70764e-77
Memo1	18.677	0.476652	7.62474e-78	8.67977e-77
Psmd5	18.6751	0.53111	7.89056e-78	8.97803e-77
Styk1	18.6743	0.880936	8.01154e-78	9.11129e-77
Pttg1ip	18.6685	0.401883	8.92499e-78	1.01452e-76
Fbl	18.666	0.36387	9.35239e-78	1.0626e-76
Lpin2	18.6641	0.396813	9.69345e-78	1.10082e-76
Ctr9	18.6619	0.584031	1.00993e-77	1.14636e-76
Pprc1	18.6426	0.687248	1.44937e-77	1.64357e-76
Taf5l	18.6394	0.500357	1.54093e-77	1.74656e-76
Fam20b	18.6392	0.761002	1.5456e-77	1.75101e-76
Spen	18.6382	0.508301	1.57333e-77	1.78157e-76
Sh2d4a	18.6307	0.464266	1.81114e-77	2.04889e-76
Zfp217	18.6304	0.773706	1.82265e-77	2.06092e-76
Cdk13	18.6275	0.519806	1.92325e-77	2.17363e-76
Npc1	18.626	0.686702	1.97721e-77	2.23354e-76
Zfp322a	18.6247	0.643532	2.02709e-77	2.2888e-76
Mxd4	18.6212	0.439562	2.16171e-77	2.43963e-76
Atp11b	18.614	0.445996	2.47602e-77	2.79301e-76
Dmtf1	18.6112	0.6459	2.60769e-77	2.94014e-76
Gsk3a	18.6103	0.628972	2.65343e-77	2.99027e-76
Rest	18.6097	0.391274	2.6792e-77	3.01788e-76
Zfp800	18.6082	0.618617	2.7575e-77	3.10459e-76
Usp38	18.6018	0.566115	3.10979e-77	3.49955e-76
Rab10	18.6009	0.359735	3.1596e-77	3.55391e-76
Ppp1r9b	18.5998	0.548553	3.22659e-77	3.62753e-76
Rbbp6	18.5965	0.375886	3.42846e-77	3.85265e-76
Arid4a	18.5962	0.484968	3.44802e-77	3.87278e-76
Cttnbp2nl	18.5962	0.494087	3.45232e-77	3.87577e-76
Dennd6a	18.5921	0.691983	3.72352e-77	4.17824e-76
Ptpra	18.5876	0.338842	4.04578e-77	4.5377e-76
Hspa4	18.5867	0.307196	4.12057e-77	4.61939e-76
P4ha1	18.5837	0.472471	4.35751e-77	4.88269e-76
Fmnl2	18.583	0.617337	4.41396e-77	4.9436e-76
Cnot7	18.5815	0.357761	4.54062e-77	5.08304e-76
Hivep1	18.5778	0.623257	4.86054e-77	5.43859e-76
Als2cl	18.5771	0.654004	4.92221e-77	5.50499e-76
Hipk3	18.577	0.564063	4.93186e-77	5.51316e-76
Cct8	18.5747	0.333073	5.15264e-77	5.75724e-76
Ufsp2	18.5731	0.42282	5.30225e-77	5.9216e-76
Thsd4	18.5663	0.684072	6.02185e-77	6.72208e-76
Fbxl14	18.5641	0.746406	6.27819e-77	7.00491e-76
Fkbp10	18.5601	0.550464	6.75228e-77	7.53031e-76
Kmt5b	18.5446	0.371724	9.02013e-77	1.00547e-75
Samd9l	18.543	0.415016	9.28509e-77	1.03452e-75
Ugp2	18.5424	0.388419	9.39757e-77	1.04656e-75
Srebf1	18.5319	0.518513	1.14202e-76	1.27061e-75
Mettl16	18.5281	0.533474	1.22481e-76	1.36207e-75
Smndc1	18.5277	0.486305	1.23361e-76	1.37121e-75
Prkx	18.5204	0.863686	1.41463e-76	1.57169e-75
Ccser2	18.5137	0.361418	1.60111e-76	1.77736e-75
Rab12	18.5137	0.402701	1.60126e-76	1.77736e-75
Dcbld1	18.5111	0.673287	1.68044e-76	1.86437e-75
Srp72	18.5105	0.362836	1.70016e-76	1.88537e-75
Supt20	18.5066	0.487289	1.82583e-76	2.02377e-75
Icam1	18.5045	0.581277	1.90009e-76	2.10509e-75
Maco1	18.5017	0.454592	2.00003e-76	2.21477e-75
Epn1	18.5001	0.384444	2.06186e-76	2.28217e-75
Aff4	18.4987	0.322038	2.11421e-76	2.33901e-75
Eif3l	18.4906	0.338352	2.45607e-76	2.71595e-75
Becn1	18.4903	0.545412	2.4695e-76	2.72953e-75
Pdzk1ip1	18.4838	0.639527	2.78661e-76	3.07858e-75
Hdac1	18.4807	0.517819	2.95189e-76	3.25965e-75
Zfp869	18.4769	0.629879	3.16681e-76	3.49535e-75
Sec16a	18.4768	0.49694	3.17596e-76	3.5038e-75
Tatdn2	18.4712	0.593125	3.52109e-76	3.88274e-75
Cldn2	18.4701	0.6765	3.59154e-76	3.95858e-75
Slc10a7	18.4693	0.760615	3.64894e-76	4.01997e-75
Pa2g4	18.4679	0.414126	3.74606e-76	4.12503e-75
Rap1b	18.4662	0.390033	3.86352e-76	4.2524e-75
Cyb5b	18.4618	0.321394	4.18996e-76	4.60954e-75
Nipa2	18.4541	0.508949	4.83582e-76	5.3176e-75
Mt-nd6	18.4526	0.553935	4.96836e-76	5.4608e-75
Kifc3	18.4484	0.4904	5.37196e-76	5.90165e-75
Mt-co2	18.4464	0.178122	5.57079e-76	6.11723e-75
Crot	18.446	0.463846	5.61523e-76	6.16317e-75
Ahr	18.4459	0.428001	5.62156e-76	6.16725e-75
Cuedc1	18.4459	0.688283	5.62903e-76	6.17256e-75
Dnajc2	18.4416	0.379192	6.08804e-76	6.6728e-75
Hdac4	18.4408	0.807154	6.17711e-76	6.76728e-75
Thoc1	18.4386	0.480139	6.44178e-76	7.05164e-75
Nup153	18.4386	0.600261	6.44266e-76	7.05164e-75
Zyg11b	18.4359	0.746882	6.76654e-76	7.40271e-75
Rere	18.4332	0.509311	7.11585e-76	7.78125e-75
Phlda1	18.4326	0.431059	7.18941e-76	7.85804e-75
Plxnb1	18.4282	0.891851	7.80058e-76	8.5221e-75
[truncated: 21,589 more rows]
