# Supplementary material for: Reshaping the Tumor Microenvironment of KRASG12D Pancreatic Ductal Adenocarcinoma with Combined SOS1 and MEK Inhibition for Improved Immunotherapy Response
Source: Cancer Res Commun. 2024 Jun 21;4(6):1548–60. doi: 10.1158/2767-9764.CRC-24-0172 (PMC11191876; doi:10.1158/2767-9764.CRC-24-0172)
Supplement: Supplementary Data 3 — Supplementary Table 3 [file crc-24-0172-s03.xlsx]

## Sheet: Table 3
Supplementary Table 3: Differential expression analysis comparing TC5 SOS1i+MEKi treated tumor cells and TC5 vehicle treated tumor cells
names	scores	logfoldchanges	pvals	pvals_adj
Mt-co1	48.6378	0.796323	0	0
Rps29	43.6934	0.600527	0	0
Mt-nd3	42.8949	1.11737	0	0
Mt-co3	38.8154	0.581268	0	0
Rpl37a	38.1559	0.567008	0	0
Mt-nd1	36.9094	0.599756	3.26258e-298	1.28257e-294
Crip1	36.0583	1.0678	1.02118e-284	3.01083e-281
Mt-co2	35.2163	0.523063	1.12511e-271	2.65379e-268
Rpl38	34.8732	0.64059	1.89605e-266	4.06566e-263
Cdh1	33.79	0.954649	2.76973e-250	4.66641e-247
Krt8	32.5618	0.5523	1.42343e-232	1.97497e-229
Anxa2	31.0181	0.619103	3.07238e-211	3.15079e-208
Rpl41	29.6492	0.376019	3.47638e-193	3.2799e-190
H2-k1	29.6176	1.07002	8.86486e-193	8.04213e-190
Mt-cytb	27.789	0.435552	5.88787e-170	4.47991e-167
Rplp2	26.6275	0.286517	3.26003e-156	2.02353e-153
Cox17	25.7636	0.777909	2.26801e-146	1.30477e-143
Chil4	25.6962	3.96134	1.28827e-145	7.23486e-143
Gm10076	25.5663	0.828226	3.62175e-144	1.98665e-141
Cystm1	25.5089	0.559403	1.56841e-143	8.40776e-141
F11r	24.8809	0.686811	1.19796e-136	6.14265e-134
Car2	24.7528	1.55443	2.8934e-135	1.45206e-132
Hspa9	24.606	0.504231	1.08847e-133	5.34869e-131
Me1	24.201	0.65659	2.1736e-129	9.49421e-127
Mt-nd4	24.1775	0.393086	3.84097e-129	1.64722e-126
Rps28	23.7327	0.322749	1.659e-124	6.63233e-122
Rps21	23.382	0.308626	6.51393e-121	2.56073e-118
Dstn	23.1626	0.423843	1.0862e-118	4.00316e-116
Krt7	22.9461	0.743851	1.61218e-116	5.85023e-114
Rps27	22.7077	0.341665	3.75745e-114	1.30334e-111
Mt-atp6	22.3536	0.282615	1.11505e-110	3.75726e-108
Sod1	22.29	0.489197	4.61492e-110	1.51183e-107
Egln3	22.2716	1.12427	6.96932e-110	2.25186e-107
Smim22	21.9598	1.74108	6.97596e-107	2.22354e-104
Rpl13a	21.8391	0.210421	9.86175e-106	3.06065e-103
S100a16	21.5247	0.582686	9.13506e-103	2.79829e-100
Tnfaip2	21.3802	0.983772	2.04452e-101	6.10431e-99
Mt-nd2	21.2496	0.346182	3.32503e-100	9.80343e-98
Junb	21.2101	0.54165	7.70132e-100	2.21526e-97
Gsto1	20.8084	0.494399	3.63628e-96	1.02106e-93
B2m	20.7184	0.727253	2.36582e-95	6.34122e-93
Cd74	20.5157	1.93897	1.56058e-93	4.13589e-91
Anxa3	20.2895	0.360277	1.59162e-91	4.08059e-89
Gsr	20.1645	0.325601	2.0094e-90	5.04211e-88
Ctse	20.1345	0.690374	3.67685e-90	9.12903e-88
Tspan8	20.0628	0.536672	1.55893e-89	3.79076e-87
Smim15	20.0308	0.576613	2.96609e-89	7.1389e-87
Ndufa2	19.8314	0.411452	1.59538e-87	3.72578e-85
Dmbt1	19.7458	0.967322	8.71544e-87	2.0154e-84
Capzb	19.4409	0.488429	3.48276e-84	7.97552e-82
Rpl35a	19.3388	0.237066	2.53433e-83	5.69307e-81
Il1rn	19.2897	0.92866	6.55955e-83	1.45962e-80
H2-d1	19.2337	0.687776	1.93472e-82	4.26489e-80
Mt-nd6	19.2028	0.818844	3.50667e-82	7.6585e-80
Smpd3	19.1566	0.696867	8.53049e-82	1.82917e-79
Aa467197	19.1487	2.0218	9.91692e-82	2.08849e-79
Coro2a	18.9263	0.947752	6.92194e-80	1.41972e-77
Plxnb2	18.8153	0.47938	5.65671e-79	1.15021e-76
Tfrc	18.7841	0.833003	1.01971e-78	2.05572e-76
Mt-nd4l	18.4745	0.52167	3.31407e-76	6.4073e-74
Crip2	18.3478	0.784569	3.43648e-75	6.4845e-73
Ly6a	18.2249	0.573698	3.27703e-74	6.08624e-72
Elf3	18.0162	0.801294	1.45387e-72	2.63787e-70
Syngr2	17.9423	0.692714	5.51543e-72	9.78138e-70
Hk2	17.8287	0.716217	4.22998e-71	7.39055e-69
Wfdc2	17.7111	0.384925	3.44251e-70	5.97048e-68
Mt-nd5	17.6465	0.281614	1.08202e-69	1.83608e-67
Mal	17.4302	0.95209	4.86814e-68	7.91896e-66
Lasp1	17.3947	0.420141	9.05542e-68	1.46295e-65
Rpn1	17.1834	0.425108	3.53493e-66	5.44957e-64
Actr2	17.1377	0.375508	7.77155e-66	1.19031e-63
Msln	17.0596	0.83472	2.96706e-65	4.48616e-63
Baz1a	17.0072	0.573167	7.25959e-65	1.08375e-62
Rflnb	16.7357	0.775996	7.2026e-63	1.0359e-60
Gsn	16.5988	0.701729	7.11564e-62	1.01106e-59
Pgk1	16.5925	0.416396	7.89998e-62	1.11579e-59
Car9	16.579	1.07892	9.88541e-62	1.3879e-59
Tff1	16.4712	0.962312	5.90872e-61	8.19817e-59
Igsf9	16.38	0.789526	2.65734e-60	3.66541e-58
Hsp90aa1	16.2312	0.270904	3.03386e-59	4.11262e-57
Tapbp	16.2305	0.681715	3.06788e-59	4.13497e-57
Celf1	16.1724	0.341008	7.89402e-59	1.04605e-56
St6gal1	16.1117	0.577818	2.1123e-58	2.76793e-56
Adam9	15.9695	0.448806	2.08523e-57	2.68766e-55
Bsg	15.955	0.417289	2.6285e-57	3.36948e-55
Slc4a4	15.9063	0.652772	5.72705e-57	7.28256e-55
Tkt	15.8251	0.38905	2.09007e-56	2.60838e-54
Styk1	15.7751	0.843066	4.61722e-56	5.6722e-54
Neu1	15.5947	0.776922	7.91345e-55	9.57203e-53
Muc1	15.5124	0.608888	2.85977e-54	3.42403e-52
Ces2g	15.4321	1.99165	9.95411e-54	1.17394e-51
Ezr	15.3959	0.212118	1.74251e-53	2.04481e-51
Shroom3	15.3054	0.953795	7.04065e-53	8.14057e-51
S100a14	15.2449	1.13203	1.77995e-52	2.03805e-50
Dsg2	15.1407	0.827986	8.73426e-52	9.90457e-50
Hsd17b14	15.1073	0.855138	1.4491e-51	1.62761e-49
Rpsa	15.0989	0.171158	1.64706e-51	1.83251e-49
Dsp	15.021	0.592086	5.34743e-51	5.83935e-49
Rps15	14.9159	0.101052	2.59821e-50	2.77303e-48
Srsf5	14.8667	0.30377	5.41965e-50	5.70685e-48
Fhod1	14.8609	0.698412	5.90919e-50	6.19467e-48
Efemp1	14.8278	0.872238	9.68494e-50	1.01079e-47
Atp5k	14.7305	0.666883	4.10787e-49	4.24966e-47
Adap1	14.7071	1.19711	5.80697e-49	5.90384e-47
Cct8	14.7033	0.375523	6.1428e-49	6.21847e-47
Atp5a1	14.679	0.2119	8.79252e-49	8.86279e-47
Lgals4	14.6724	0.618818	9.68973e-49	9.7256e-47
Anxa10	14.574	0.790485	4.11013e-48	4.07335e-46
Col27a1	14.5228	0.64224	8.69023e-48	8.50525e-46
Tspan15	14.4251	0.712235	3.59506e-47	3.46109e-45
Cops9	14.3525	0.502518	1.02793e-46	9.77657e-45
Colgalt1	14.2212	0.375703	6.76912e-46	6.36109e-44
En1	14.2064	0.674609	8.36644e-46	7.79997e-44
Mboat1	14.1066	0.702429	3.45903e-45	3.19953e-43
Mylk	14.0872	0.758841	4.55328e-45	4.17892e-43
Lsr	14.0681	0.612549	5.96473e-45	5.4531e-43
Bok	14.0091	0.433014	1.37146e-44	1.24899e-42
Tnk2	13.9959	0.53105	1.65169e-44	1.49266e-42
Ahnak	13.9166	0.214383	5.0237e-44	4.43798e-42
Npnt	13.9111	0.316608	5.42211e-44	4.77206e-42
Shtn1	13.8273	0.710785	1.74418e-43	1.496e-41
B4galt3	13.8178	0.531004	1.99124e-43	1.70171e-41
Cavin1	13.8119	0.374602	2.16165e-43	1.84068e-41
Txn2	13.7651	0.532996	4.13087e-43	3.47981e-41
Atp5mpl	13.7318	0.41912	6.55049e-43	5.47895e-41
Aldh1a3	13.6949	0.71337	1.08962e-42	9.04957e-41
Hs3st1	13.5657	0.596926	6.39626e-42	5.22036e-40
Cxcl5	13.5129	0.778983	1.31335e-41	1.06454e-39
Nbl1	13.4146	0.841997	4.96846e-41	3.91944e-39
Ctnnd1	13.4117	0.307134	5.1659e-41	4.06161e-39
Plscr1	13.2997	0.466239	2.32434e-40	1.79752e-38
Flnb	13.2018	0.411436	8.56826e-40	6.51934e-38
Galnt7	13.1974	0.348763	9.07647e-40	6.88382e-38
Hdac7	13.166	0.688132	1.37714e-39	1.03778e-37
Samd5	13.1551	0.439574	1.59113e-39	1.19143e-37
Tpm3	12.9598	0.197209	2.06652e-38	1.49518e-36
Fabp4	12.9126	1.67316	3.82259e-38	2.74889e-36
Lamc2	12.8582	0.650545	7.73325e-38	5.4941e-36
Ap2m1	12.8288	0.331709	1.13123e-37	7.94114e-36
Plat	12.8016	0.429289	1.60547e-37	1.12036e-35
Aw112010	12.7964	0.551315	1.71708e-37	1.19471e-35
Cmpk1	12.754	0.431565	2.96187e-37	2.05476e-35
Aprt	12.7162	0.197787	4.80801e-37	3.31598e-35
Mapk3	12.6764	0.449708	7.99011e-37	5.49454e-35
Igkc	12.6279	2.82793	1.48097e-36	1.01251e-34
Ndufb1-ps	12.6049	0.408431	1.98429e-36	1.3527e-34
Plaur	12.5801	0.659964	2.71571e-36	1.84598e-34
R3hdm4	12.5177	0.534858	5.97727e-36	4.00528e-34
Slc37a1	12.4861	0.834922	8.88798e-36	5.92206e-34
Nars	12.4667	0.350921	1.13361e-35	7.53193e-34
Pkp2	12.4529	0.683727	1.34842e-35	8.90903e-34
Krt18	12.403	0.20622	2.5175e-35	1.64488e-33
Prom1	12.3684	0.6292	3.87563e-35	2.49767e-33
Krt79	12.3293	0.858083	6.2955e-35	4.03511e-33
Uqcrh	12.2706	0.188563	1.3028e-34	8.30517e-33
Ndrg1	12.2655	0.606651	1.38672e-34	8.8163e-33
Prr13	12.243	0.319823	1.83219e-34	1.15242e-32
Arrdc1	12.2409	0.808546	1.88044e-34	1.17963e-32
Oit1	12.2174	1.43159	2.50874e-34	1.55312e-32
Calr	12.1714	0.224674	4.4156e-34	2.72646e-32
Ier3ip1	12.1696	0.359128	4.5106e-34	2.77785e-32
Ikbke	12.1236	0.942161	7.92207e-34	4.84087e-32
Snhg8	12.108	0.435623	9.58449e-34	5.82653e-32
Atp8b1	12.0968	0.762861	1.09744e-33	6.65431e-32
Itpk1	12.0906	0.75193	1.18478e-33	7.16547e-32
Cfl1	12.0394	0.213209	2.20458e-33	1.32314e-31
2210407c18rik	11.9808	1.19051	4.48058e-33	2.65536e-31
Cdk18	11.8775	0.669311	1.55023e-32	9.11852e-31
Tgm2	11.8308	0.615936	2.7042e-32	1.57491e-30
Pebp1	11.8225	0.185828	2.98498e-32	1.73415e-30
Igfbp4	11.8134	0.201793	3.32709e-32	1.92816e-30
Ablim1	11.8073	0.44127	3.57875e-32	2.06386e-30
Pdlim1	11.7854	0.352866	4.64062e-32	2.66322e-30
Itga2	11.7472	0.336435	7.29599e-32	4.15678e-30
Eif3j1	11.7323	0.434247	8.70439e-32	4.94724e-30
Cant1	11.7198	0.51406	1.00887e-31	5.72023e-30
Rpl35	11.7034	0.134769	1.22516e-31	6.91333e-30
Tns4	11.7014	0.681838	1.2539e-31	7.05863e-30
Mrpl12	11.6589	0.391839	2.06658e-31	1.15235e-29
Atp5e	11.6348	0.305271	2.74168e-31	1.52519e-29
Tmprss2	11.5784	0.734762	5.30342e-31	2.93643e-29
Chmp2b	11.5739	0.387181	5.5912e-31	3.08852e-29
Sprr1a	11.5632	0.747943	6.3316e-31	3.4812e-29
Mt-atp8	11.5481	0.372928	7.55097e-31	4.14197e-29
Psmd13	11.46	0.437878	2.09601e-30	1.1236e-28
Prr15l	11.3786	0.53409	5.34356e-30	2.79465e-28
Eif5b	11.3594	0.259893	6.66122e-30	3.44558e-28
Spint2	11.3401	0.327736	8.30093e-30	4.27498e-28
Gm42418	11.3306	0.43716	9.25242e-30	4.7354e-28
Bhlhe40	11.3285	0.448579	9.47634e-30	4.83806e-28
2200002d01rik	11.263	0.368941	1.99754e-29	1.01325e-27
Ccdc71l	11.2586	0.557654	2.09992e-29	1.05835e-27
Cyb5r1	11.2412	0.666666	2.56014e-29	1.28208e-27
Gda	11.212	0.570228	3.56034e-29	1.77168e-27
Mecom	11.1879	0.351985	4.67249e-29	2.31534e-27
Smagp	11.1776	0.846107	5.24738e-29	2.58933e-27
Ogdh	11.1659	0.437106	5.98765e-29	2.94845e-27
Onecut2	11.1575	0.185853	6.58073e-29	3.22702e-27
Tc2n	11.1413	1.70861	7.89817e-29	3.84905e-27
Lgals9	11.1382	0.422368	8.17147e-29	3.97403e-27
Ccnd1	11.13	0.291246	8.96616e-29	4.34261e-27
Mindy1	11.1282	0.42809	9.14243e-29	4.4189e-27
Rpl37	11.1146	0.106456	1.06541e-28	5.1181e-27
Tmbim1	11.0884	0.409974	1.4284e-28	6.79268e-27
B4galt6	11.0825	0.275842	1.52604e-28	7.2424e-27
Ncl	11.0321	0.189802	2.67448e-28	1.25414e-26
Psmd2	11.0203	0.321707	3.05144e-28	1.42806e-26
Fam120a	11.0165	0.290726	3.183e-28	1.48668e-26
H13	10.9976	0.381865	3.92636e-28	1.82665e-26
Myl6	10.9849	0.261166	4.51903e-28	2.09411e-26
Polr2l	10.9792	0.845092	4.81432e-28	2.22658e-26
Id2	10.9773	0.455584	4.91521e-28	2.26879e-26
Plekhb2	10.9391	0.41144	7.49322e-28	3.43189e-26
Rrbp1	10.9257	0.212237	8.68962e-28	3.95679e-26
Galnt3	10.8971	0.540589	1.18924e-27	5.40472e-26
Cdk6	10.879	0.332048	1.45143e-27	6.54586e-26
Pglyrp1	10.8677	0.629301	1.64242e-27	7.37899e-26
Atf4	10.8348	0.362846	2.35492e-27	1.05001e-25
F2rl1	10.8213	0.579208	2.72963e-27	1.21479e-25
Suclg2	10.7896	0.457818	3.85556e-27	1.71264e-25
Sdc4	10.7609	0.260294	5.26412e-27	2.31651e-25
Slc4a11	10.706	0.802942	9.53778e-27	4.14305e-25
Mafg	10.6344	0.365731	2.06233e-26	8.82836e-25
Cox7c	10.6293	0.146069	2.17736e-26	9.30385e-25
Ocln	10.6049	0.770274	2.8263e-26	1.2055e-24
Epn3	10.588	0.920449	3.38842e-26	1.43488e-24
Ahr	10.5725	0.635395	3.99546e-26	1.68891e-24
Casp8	10.5539	0.455576	4.8735e-26	2.0527e-24
Cxcl16	10.4755	0.515365	1.11937e-25	4.64833e-24
Tmbim6	10.473	0.245559	1.14964e-25	4.76563e-24
Iqgap2	10.4189	0.444009	2.03227e-25	8.35106e-24
Larp4b	10.4176	0.25984	2.06014e-25	8.42806e-24
Alyref	10.3686	0.375735	3.44509e-25	1.39381e-23
H2-ab1	10.3368	1.75447	4.80115e-25	1.92593e-23
Zfp395	10.329	0.615498	5.21228e-25	2.0873e-23
Prdx1	10.3101	0.14521	6.34286e-25	2.53145e-23
Mpzl2	10.3056	0.496758	6.6454e-25	2.64326e-23
Rpl23a	10.2931	0.0683949	7.56661e-25	2.99956e-23
Eps8l3	10.2685	0.865262	9.76697e-25	3.84597e-23
Ccdc25	10.2586	0.592728	1.08307e-24	4.25773e-23
Dll1	10.244	0.692548	1.25882e-24	4.94039e-23
B3gnt2	10.209	0.400577	1.80789e-24	7.06004e-23
Hlcs	10.2061	0.500897	1.86119e-24	7.2562e-23
Kcnq1	10.203	1.21661	1.92153e-24	7.46673e-23
Sema3c	10.1962	0.464423	2.06274e-24	7.97605e-23
Atp1a1	10.1952	0.221917	2.08221e-24	8.03814e-23
Usp7	10.1822	0.309528	2.38113e-24	9.13229e-23
Pigr	10.169	2.6958	2.72809e-24	1.04122e-22
Ffar4	10.1616	0.621947	2.94074e-24	1.12057e-22
Slc6a6	10.1554	0.26203	3.1348e-24	1.19067e-22
Tff2	10.1467	0.505475	3.42594e-24	1.29916e-22
Myrf	10.138	0.385957	3.74506e-24	1.41562e-22
Psap	10.1321	0.278831	3.98003e-24	1.49963e-22
Iigp1	10.0717	1.45028	7.37167e-24	2.7512e-22
Rplp1	9.98872	0.0947543	1.70775e-23	6.24505e-22
Atp2a3	9.92344	0.763211	3.29196e-23	1.18185e-21
Mgat4b	9.91644	0.419932	3.53119e-23	1.26389e-21
Proser2	9.90497	0.670403	3.96109e-23	1.41561e-21
Hgfac	9.88195	0.665473	4.9852e-23	1.77622e-21
Ucp2	9.86151	0.362677	6.11234e-23	2.168e-21
Hnrnpf	9.8384	0.106722	7.69245e-23	2.70591e-21
Sdc1	9.83833	0.162877	7.69775e-23	2.70591e-21
Abcc1	9.83563	0.473315	7.9071e-23	2.77537e-21
Nsun2	9.79985	0.328047	1.12749e-22	3.93403e-21
Pls1	9.79154	0.426643	1.22418e-22	4.26511e-21
P4hb	9.79118	0.208327	1.22858e-22	4.27413e-21
Actn1	9.78764	0.172234	1.27224e-22	4.4195e-21
Rnf128	9.74792	0.494975	1.88281e-22	6.45493e-21
Il13ra1	9.74293	0.690957	1.97777e-22	6.77063e-21
Scarf2	9.73553	0.401518	2.12704e-22	7.26056e-21
Ripply3	9.73494	1.0538	2.13952e-22	7.29261e-21
Mrpl52	9.72785	0.294263	2.2939e-22	7.79628e-21
Mcpt2	9.72418	0.595574	2.37807e-22	8.07074e-21
Impa2	9.70584	0.650284	2.84721e-22	9.60761e-21
Arpc2	9.70069	0.161906	2.99457e-22	1.0076e-20
Ppie	9.68704	0.671234	3.42296e-22	1.14684e-20
Gstm1	9.66353	0.402397	4.30763e-22	1.43915e-20
Psmb10	9.66142	0.536676	4.39711e-22	1.46697e-20
Actb	9.65308	0.139907	4.77017e-22	1.58918e-20
Fam129a	9.64473	0.410003	5.1749e-22	1.71916e-20
Ldha	9.6415	0.160429	5.34036e-22	1.77163e-20
Sema3e	9.63676	0.416628	5.59266e-22	1.85212e-20
Creb3l1	9.57985	0.664487	9.71894e-22	3.17948e-20
Slc44a1	9.55838	0.465099	1.19616e-21	3.90232e-20
Ctnna1	9.54364	0.175949	1.37908e-21	4.48048e-20
Sdhd	9.52511	0.398033	1.64864e-21	5.34155e-20
Gk	9.51805	0.813747	1.76452e-21	5.70916e-20
Hba-a2	9.51228	1.78339	1.86521e-21	6.02666e-20
Gmds	9.43082	0.603577	4.06897e-21	1.29871e-19
Actg1	9.42996	0.128218	4.10255e-21	1.30766e-19
Nadk	9.41706	0.333521	4.639e-21	1.47466e-19
Zbtb7a	9.41638	0.354319	4.66908e-21	1.48223e-19
Ly6e	9.41346	0.0546321	4.80065e-21	1.52195e-19
Kbtbd11	9.39001	1.03121	5.99932e-21	1.89686e-19
Purb	9.37357	0.212432	7.01199e-21	2.21408e-19
Lratd2	9.36765	0.467373	7.41648e-21	2.33243e-19
Sdhc	9.34615	0.325395	9.08935e-21	2.85094e-19
Epb41l4aos	9.32061	0.445946	1.15671e-20	3.60414e-19
Sfn	9.31021	0.821737	1.27584e-20	3.96485e-19
Sox11	9.28755	0.219653	1.57873e-20	4.88041e-19
Cxadr	9.25886	0.223599	2.06618e-20	6.34569e-19
Arap2	9.246	0.589569	2.33052e-20	7.13895e-19
Tap1	9.24392	0.867298	2.37628e-20	7.26969e-19
Gsta1	9.19928	0.7481	3.6036e-20	1.09675e-18
Arpc4	9.19401	0.315097	3.78461e-20	1.14887e-18
B3gat3	9.17856	0.461471	4.36905e-20	1.32459e-18
Degs2	9.17407	0.926354	4.55509e-20	1.37745e-18
H2-aa	9.14393	1.83544	6.02245e-20	1.81652e-18
Ptgs1	9.14082	0.70042	6.19799e-20	1.86708e-18
C3	9.13763	0.773781	6.38378e-20	1.92059e-18
Wars	9.08236	0.349373	1.06241e-19	3.16402e-18
Strn3	9.08142	0.279879	1.07163e-19	3.18746e-18
Vegfa	9.05571	0.432643	1.35678e-19	4.01536e-18
Trim47	8.98717	0.576125	2.53671e-19	7.44195e-18
Ak2	8.97882	0.406776	2.73688e-19	8.00929e-18
Tfap4	8.95253	0.595846	3.47426e-19	1.01045e-17
Sfxn1	8.94699	0.252383	3.65318e-19	1.0592e-17
Gjb1	8.94017	0.565009	3.88572e-19	1.12457e-17
Epcam	8.92067	0.329764	4.63461e-19	1.33639e-17
Cd81	8.91282	0.31345	4.97513e-19	1.42933e-17
Vdac2	8.88691	0.248956	6.28322e-19	1.79639e-17
Tpi1	8.86981	0.181285	7.32693e-19	2.09226e-17
Cd47	8.86388	0.157865	7.72782e-19	2.20406e-17
Gfpt1	8.85913	0.31525	8.06414e-19	2.29444e-17
B3gnt3	8.84211	0.386052	9.39298e-19	2.65969e-17
Ptp4a2	8.82818	0.201388	1.06392e-18	3.00536e-17
Nampt	8.79246	0.332632	1.46325e-18	4.12844e-17
S100a13	8.78277	0.25821	1.59491e-18	4.49452e-17
Psme1	8.77052	0.342596	1.77836e-18	4.98764e-17
Ets2	8.76506	0.339865	1.86677e-18	5.22319e-17
Btg1	8.76506	0.230779	1.86677e-18	5.22319e-17
Slc7a1	8.75165	0.431859	2.10247e-18	5.8411e-17
Aldh3a1	8.7475	1.39881	2.18129e-18	6.05296e-17
Pa2g4	8.74366	0.332583	2.25675e-18	6.25499e-17
Bola2	8.70074	0.338908	3.29724e-18	9.07491e-17
Nectin2	8.69857	0.489124	3.3611e-18	9.23989e-17
Anxa4	8.69268	0.168177	3.53987e-18	9.72e-17
Serpinb6a	8.68853	0.241816	3.67145e-18	1.00696e-16
Slc2a1	8.68649	0.411863	3.73809e-18	1.02405e-16
Hspd1	8.66376	0.131284	4.56453e-18	1.24179e-16
Atp13a3	8.65292	0.22116	5.01963e-18	1.3609e-16
Naa50	8.63591	0.208115	5.82616e-18	1.57413e-16
Abcd4	8.6354	0.455419	5.85234e-18	1.57939e-16
Slc39a1	8.63128	0.393624	6.06707e-18	1.63547e-16
Got1	8.61315	0.323113	7.10803e-18	1.91171e-16
F3	8.59252	0.440615	8.50798e-18	2.28043e-16
Jag2	8.58797	0.586082	8.85226e-18	2.37002e-16
Zfp263	8.5639	0.472578	1.09114e-17	2.90154e-16
Rrm2	8.53519	0.575586	1.3993e-17	3.69601e-16
Hpcal1	8.51754	0.381975	1.62985e-17	4.29534e-16
Canx	8.51294	0.100088	1.69575e-17	4.45905e-16
Scn8a	8.43922	0.630428	3.19458e-17	8.29853e-16
Rhbdf2	8.43413	0.587359	3.33679e-17	8.62991e-16
Gart	8.42797	0.369316	3.51717e-17	9.07654e-16
Wwc1	8.41853	0.485231	3.81238e-17	9.80617e-16
Endod1	8.40721	0.733669	4.19873e-17	1.07764e-15
Hid1	8.40359	0.592947	4.33016e-17	1.11017e-15
Klf11	8.39197	0.596406	4.7808e-17	1.22304e-15
Aldoa	8.37155	0.233753	5.68638e-17	1.45157e-15
Mtln	8.351	0.380172	6.76865e-17	1.71301e-15
Gbp2	8.34382	0.838577	7.19272e-17	1.81838e-15
Slc25a1	8.34238	0.316707	7.28077e-17	1.8367e-15
Mall	8.32796	0.745699	8.22479e-17	2.06821e-15
Ltbr	8.32012	0.367885	8.7872e-17	2.20493e-15
Zc3h7a	8.29565	0.30835	1.07996e-16	2.69557e-15
Anxa11	8.29382	0.402759	1.09666e-16	2.73434e-15
Cep170b	8.29091	0.35036	1.12384e-16	2.79917e-15
Uqcr11	8.27711	0.20293	1.26206e-16	3.13348e-15
Cluh	8.27533	0.436076	1.28104e-16	3.17727e-15
Manba	8.26985	0.474912	1.34129e-16	3.32321e-15
Mfsd4a	8.25477	0.643129	1.52193e-16	3.76681e-15
Prmt1	8.24106	0.337591	1.70695e-16	4.20269e-15
Tomm7	8.23052	0.221467	1.86403e-16	4.58467e-15
Syt8	8.22439	0.676207	1.96185e-16	4.81021e-15
Slc25a3	8.22385	0.143526	1.97069e-16	4.82686e-15
Dubr	8.20076	0.840356	2.3887e-16	5.82649e-15
Gpi1	8.19309	0.242027	2.54604e-16	6.19108e-15
Ai661453	8.1757	0.702151	2.9416e-16	7.13089e-15
Slc45a3	8.17481	1.40902	2.96331e-16	7.17614e-15
Krt19	8.16767	0.25609	3.14392e-16	7.59792e-15
Ehbp1l1	8.16544	0.369616	3.20268e-16	7.732e-15
Cerk	8.16122	0.874468	3.31647e-16	7.99853e-15
Lpp	8.15024	0.18066	3.63213e-16	8.71527e-15
Stxbp1	8.14551	0.477492	3.77673e-16	9.04383e-15
Akr1b8	8.13931	0.394393	3.97522e-16	9.50947e-15
Thsd4	8.13786	0.611148	4.02314e-16	9.60464e-15
Epb41l4b	8.13458	0.831224	4.13352e-16	9.85817e-15
Tagln2	8.13031	0.123368	4.28201e-16	1.01917e-14
Exoc3l4	8.1045	0.401205	5.29614e-16	1.25674e-14
Gm3336	8.10296	1.2028	5.36377e-16	1.27151e-14
Pfkp	8.09564	0.707907	5.69656e-16	1.34769e-14
Ifngr2	8.09478	0.322186	5.73669e-16	1.35583e-14
Stxbp6	8.08283	0.723066	6.32799e-16	1.4896e-14
Plekha2	8.08105	0.299025	6.42098e-16	1.50848e-14
Atp1b1	8.07532	0.313118	6.72973e-16	1.57944e-14
Sord	8.07183	0.5718	6.92547e-16	1.62377e-14
Copz1	8.06582	0.338475	7.27456e-16	1.70392e-14
Frg1	8.05555	0.425513	7.91213e-16	1.84776e-14
Rangap1	8.03467	0.313026	9.38289e-16	2.18259e-14
Slc39a4	8.02455	0.42078	1.01902e-15	2.36572e-14
Vasp	8.0223	0.222051	1.03787e-15	2.4071e-14
Epn2	8.01445	0.278092	1.1063e-15	2.55827e-14
Cgn	8.00164	0.427855	1.22773e-15	2.82246e-14
Klhdc3	8.0009	0.431882	1.23508e-15	2.8366e-14
Metap2	7.99298	0.168073	1.31718e-15	3.02222e-14
Odc1	7.99065	0.225674	1.34226e-15	3.07677e-14
H2-eb1	7.98835	1.86933	1.36754e-15	3.13167e-14
Stat1	7.94244	0.669073	1.98243e-15	4.48748e-14
Prdx3	7.93553	0.411673	2.09596e-15	4.73993e-14
Tnfrsf1b	7.93423	0.695459	2.11806e-15	4.78532e-14
Sypl	7.9275	0.238286	2.23604e-15	5.0422e-14
Gch1	7.87832	0.556317	3.3182e-15	7.40458e-14
Hsp90b1	7.87196	0.17642	3.49133e-15	7.78354e-14
Ptma	7.86944	0.0850559	3.56245e-15	7.92713e-14
Nt5e	7.86597	0.369283	3.66248e-15	8.13437e-14
Rrp12	7.86505	0.554161	3.68939e-15	8.17873e-14
9130008f23rik	7.85089	0.419345	4.13105e-15	9.12351e-14
Msi2	7.8479	0.194758	4.23047e-15	9.33435e-14
Cldn7	7.84165	1.20947	4.4465e-15	9.80183e-14
Tenm3	7.83739	0.744878	4.60014e-15	1.01216e-13
Abcc3	7.8358	0.542097	4.65873e-15	1.02409e-13
Abcc4	7.82369	0.387647	5.12966e-15	1.12447e-13
Tpd52	7.82108	0.144606	5.23727e-15	1.147e-13
Ssr1	7.81986	0.245709	5.28802e-15	1.15596e-13
Wdr1	7.81652	0.266897	5.43018e-15	1.18594e-13
Usp25	7.81422	0.280371	5.53042e-15	1.20672e-13
M6pr	7.79446	0.267511	6.46854e-15	1.40621e-13
Atp6v0a1	7.78169	0.36262	7.15628e-15	1.55285e-13
Ldlrap1	7.76734	0.436234	8.01486e-15	1.7312e-13
Gbp4	7.76006	1.978	8.48916e-15	1.83029e-13
Tapbpl	7.75844	0.809762	8.59787e-15	1.85035e-13
Otop3	7.74777	0.542918	9.35167e-15	2.00343e-13
Rsrp1	7.74638	0.2554	9.45466e-15	2.02366e-13
Srsf2	7.73474	0.186074	1.03616e-14	2.20378e-13
Pigt	7.71954	0.300059	1.16748e-14	2.46088e-13
Arhgdig	7.69932	0.438091	1.36798e-14	2.88093e-13
Anxa13	7.69227	0.316923	1.44545e-14	3.04138e-13
Lypla2	7.68539	0.518265	1.52532e-14	3.20371e-13
Itih5	7.66797	0.561349	1.74744e-14	3.65721e-13
Ero1l	7.66485	0.413739	1.79038e-14	3.74046e-13
Cox6a1	7.66434	0.22068	1.79757e-14	3.75215e-13
Epha2	7.66071	0.376979	1.84907e-14	3.84942e-13
Cdipt	7.65198	0.366654	1.97904e-14	4.11274e-13
Llph	7.61487	0.278231	2.63951e-14	5.46124e-13
Pqlc1	7.60322	0.42542	2.88844e-14	5.96059e-13
Col3a1	7.60091	1.19541	2.94059e-14	6.05762e-13
Slc7a11	7.60048	0.546936	2.95034e-14	6.0724e-13
Tmem51	7.59837	0.567464	2.99891e-14	6.16699e-13
Col1a1	7.54117	1.13875	4.65769e-14	9.45949e-13
Fxyd3	7.53547	0.301473	4.8659e-14	9.8686e-13
Psmb8	7.52596	0.685466	5.23332e-14	1.05683e-12
Rps6ka1	7.52378	0.405421	5.32131e-14	1.07277e-12
Gprc5a	7.50884	0.319138	5.9652e-14	1.19542e-12
Gpd1	7.50006	0.5899	6.37899e-14	1.2751e-12
Ndufs6	7.49106	0.246525	6.83177e-14	1.35984e-12
Slc25a39	7.48739	0.312548	7.02574e-14	1.39727e-12
Ide	7.48276	0.307217	7.27766e-14	1.44615e-12
Gjb4	7.48064	0.680274	7.3963e-14	1.46725e-12
Tgfa	7.46295	0.47511	8.46057e-14	1.67556e-12
Creg1	7.42762	0.545165	1.10566e-13	2.18419e-12
Phb	7.42399	0.447561	1.13642e-13	2.24308e-12
Tmem30a	7.42041	0.280977	1.16761e-13	2.30079e-12
Afg3l2	7.4082	0.308448	1.28023e-13	2.51222e-12
Itm2c	7.40214	0.297671	1.34008e-13	2.62094e-12
Parl	7.40129	0.45103	1.3487e-13	2.63561e-12
Tmem109	7.38724	0.342548	1.49913e-13	2.9199e-12
Mcc	7.37992	0.633649	1.58383e-13	3.0817e-12
Plek2	7.37517	0.254218	1.64132e-13	3.18895e-12
Pak6	7.36893	0.768433	1.72e-13	3.32812e-12
Slc4a2	7.35657	0.343541	1.88691e-13	3.63615e-12
Serpinb5	7.35036	0.538183	1.97672e-13	3.80301e-12
Kpna1	7.34231	0.360734	2.09941e-13	4.02592e-12
Chchd10	7.33686	0.728278	2.18657e-13	4.18964e-12
Hbb-bs	7.3181	1.50949	2.51502e-13	4.81117e-12
Cfh	7.30322	1.55521	2.8097e-13	5.36618e-12
Pfkfb3	7.29753	0.582991	2.93097e-13	5.58875e-12
Ak4	7.29712	0.617892	2.93999e-13	5.60141e-12
Sulf2	7.29459	0.777526	2.9956e-13	5.69817e-12
Il33	7.28321	0.500381	3.25959e-13	6.17046e-12
Pdxdc1	7.27848	0.323746	3.376e-13	6.3857e-12
Traf4	7.27696	0.366668	3.41425e-13	6.44772e-12
Eps8	7.27276	0.164636	3.52211e-13	6.64076e-12
Irgm1	7.26883	0.684038	3.62622e-13	6.82615e-12
Hdgf	7.23095	0.140304	4.79639e-13	8.97164e-12
Synj2bp	7.223	0.235547	5.08529e-13	9.49697e-12
Rnmt	7.21893	0.298613	5.23986e-13	9.7779e-12
Stk40	7.21865	0.504119	5.25068e-13	9.79034e-12
Nudt3	7.21651	0.315536	5.33399e-13	9.92214e-12
1810037i17rik	7.20382	0.141001	5.85479e-13	1.08226e-11
Plxnd1	7.2005	0.528862	5.9992e-13	1.10809e-11
Clptm1l	7.19888	0.304927	6.07113e-13	1.11962e-11
Gcnt3	7.16962	0.297034	7.52073e-13	1.37672e-11
Dock4	7.16414	0.279661	7.8274e-13	1.42899e-11
Ppa1	7.16368	0.249605	7.85416e-13	1.43276e-11
Sh3bp5	7.13595	0.604355	9.61201e-13	1.74885e-11
Ydjc	7.13589	0.556625	9.61659e-13	1.74885e-11
Fosl2	7.11795	0.430897	1.09543e-12	1.98754e-11
Hba-a1	7.09487	1.71956	1.29476e-12	2.3384e-11
Mrpl28	7.08807	0.260875	1.35991e-12	2.45418e-11
Rps12	7.08785	0.0283712	1.36211e-12	2.45628e-11
Pex26	7.06957	0.436263	1.55411e-12	2.79823e-11
Chpf	7.0554	0.457407	1.72108e-12	3.08709e-11
Lrpprc	7.05462	0.444571	1.73074e-12	3.10205e-11
Jund	7.04655	0.170567	1.83407e-12	3.27728e-11
Krt20	7.04365	0.287238	1.87262e-12	3.34365e-11
Eva1c	7.02541	0.431701	2.13434e-12	3.79373e-11
Col1a2	6.9971	1.23924	2.61311e-12	4.61689e-11
Sema4d	6.98913	0.790233	2.76593e-12	4.86866e-11
Gltp	6.98652	0.449869	2.81787e-12	4.95639e-11
Ivns1abp	6.98268	0.248246	2.89603e-12	5.09007e-11
Ppard	6.965	0.413857	3.28407e-12	5.75539e-11
Slc35c1	6.95927	0.732384	3.42031e-12	5.98922e-11
Rpl39	6.95168	0.0695424	3.60964e-12	6.31138e-11
Pcyox1l	6.95142	0.403411	3.61629e-12	6.31366e-11
Rpl36a	6.94642	0.0622598	3.74672e-12	6.52687e-11
Hook2	6.94163	0.394205	3.87594e-12	6.71725e-11
Paqr5	6.94077	0.361202	3.89967e-12	6.74846e-11
Mbnl1	6.93331	0.198189	4.111e-12	7.10374e-11
Cuedc1	6.92386	0.434252	4.39488e-12	7.56656e-11
Eef1e1	6.91413	0.273248	4.70744e-12	8.08699e-11
Itgb4	6.90024	0.30967	5.19141e-12	8.88604e-11
Adi1	6.89836	0.480903	5.26054e-12	8.99785e-11
Furin	6.8959	0.385387	5.35258e-12	9.14202e-11
Slc16a3	6.88685	0.559669	5.70392e-12	9.72801e-11
Chn2	6.88046	0.463586	5.96607e-12	1.01678e-10
2023-09-09	6.87812	0.241521	6.06453e-12	1.03281e-10
Kcnk1	6.87761	0.936756	6.0867e-12	1.03584e-10
Dennd2d	6.87146	0.641298	6.35473e-12	1.07834e-10
Gm49980	6.87072	1.49825	6.38806e-12	1.08244e-10
Max	6.85769	0.35141	6.99839e-12	1.18246e-10
Cmtm4	6.85146	0.271298	7.30999e-12	1.23321e-10
Chil3	6.84691	3.92344	7.5464e-12	1.2705e-10
Mdh1	6.84647	0.336053	7.56971e-12	1.27352e-10
Esrra	6.84018	0.459634	7.90941e-12	1.32972e-10
Cxcl9	6.83067	1.30519	8.45203e-12	1.41811e-10
Tspan4	6.81025	0.424658	9.74286e-12	1.62177e-10
B3galnt2	6.80736	0.351456	9.94036e-12	1.65348e-10
Ninj1	6.79568	0.423197	1.07805e-11	1.78819e-10
Sdcbp2	6.78033	0.594566	1.199e-11	1.98601e-10
Hs6st1	6.77904	0.411151	1.20974e-11	2.0024e-10
Gpa33	6.75558	0.679365	1.42263e-11	2.34163e-10
Pcdh1	6.75369	0.496124	1.44134e-11	2.36912e-10
Spg7	6.74974	0.298987	1.48115e-11	2.43285e-10
Ptgs2	6.72215	0.561441	1.79059e-11	2.91878e-10
Ccn2	6.71346	0.904308	1.90058e-11	3.09378e-10
Phgr1	6.698	0.557642	2.11289e-11	3.42312e-10
Lpcat4	6.69799	0.45767	2.11306e-11	3.42312e-10
Erap1	6.69405	0.635228	2.17078e-11	3.51422e-10
Serbp1	6.68234	0.0545787	2.35165e-11	3.7992e-10
Fpgs	6.68042	0.421585	2.3825e-11	3.8464e-10
Slit2	6.66786	0.374708	2.59561e-11	4.17902e-10
Jmjd6	6.66469	0.401562	2.65228e-11	4.26445e-10
Fut2	6.66333	0.823327	2.67698e-11	4.30123e-10
Sh2d4a	6.66126	0.301654	2.71494e-11	4.35924e-10
Pcna	6.65961	0.267449	2.74548e-11	4.40527e-10
Becn1	6.65832	0.298801	2.76975e-11	4.44121e-10
Rbp1	6.65498	0.435096	2.83335e-11	4.5401e-10
Nceh1	6.65292	0.666951	2.87337e-11	4.60109e-10
Hdac3	6.64052	0.288364	3.12579e-11	4.98837e-10
Cx3cl1	6.63628	0.454785	3.21691e-11	5.1303e-10
Camkk2	6.63492	0.3568	3.2469e-11	5.17464e-10
Homer2	6.63269	0.979773	3.29634e-11	5.24988e-10
Orai1	6.60621	0.499945	3.9428e-11	6.24992e-10
Ndufa3	6.59648	0.453916	4.21032e-11	6.66055e-10
H2-dmb1	6.5938	1.90824	4.28723e-11	6.77314e-10
Nt5c3	6.58057	0.283103	4.68639e-11	7.38889e-10
Rnf44	6.54816	0.334762	5.82514e-11	9.13547e-10
Prelid3b	6.54741	0.417698	5.85438e-11	9.17523e-10
Cftr	6.54649	0.495647	5.89047e-11	9.22567e-10
Uqcrq	6.52273	0.139018	6.9038e-11	1.0777e-09
Sec61a1	6.51208	0.218433	7.41183e-11	1.15091e-09
Psen2	6.50864	0.520281	7.5833e-11	1.17521e-09
Rnpep	6.50754	0.375943	7.639e-11	1.18229e-09
Tmem8	6.48261	0.755903	9.01485e-11	1.38795e-09
Lama3	6.48239	0.864248	9.02827e-11	1.38911e-09
Atp6ap1	6.47554	0.324514	9.44733e-11	1.45263e-09
Akt1	6.46659	0.191504	1.00241e-10	1.53731e-09
Cdk2	6.4635	0.441173	1.02307e-10	1.56798e-09
Klf4	6.45649	0.312396	1.07156e-10	1.63785e-09
Leng8	6.45184	0.389485	1.10498e-10	1.68584e-09
Hilpda	6.4426	0.340192	1.17446e-10	1.78954e-09
Dsc2	6.42203	0.933993	1.34471e-10	2.04367e-09
Cers2	6.4058	0.230253	1.49583e-10	2.26458e-09
Nop56	6.40482	0.250711	1.50551e-10	2.27631e-09
Gm16286	6.39977	0.212996	1.55609e-10	2.34908e-09
Larp1	6.3947	0.205913	1.60865e-10	2.42293e-09
Gstp3	6.39368	1.09705	1.61941e-10	2.43759e-09
Vstm5	6.38403	0.693912	1.72484e-10	2.59133e-09
Snrnp48	6.37835	0.257569	1.79e-10	2.6858e-09
Eif4h	6.37535	0.159808	1.82551e-10	2.73733e-09
Cfap298	6.35689	0.286258	2.05883e-10	3.07547e-09
Luc7l3	6.34553	0.190033	2.21656e-10	3.29855e-09
Atad1	6.34459	0.251739	2.23015e-10	3.31668e-09
Fbp2	6.33525	0.917767	2.36955e-10	3.51292e-09
Stx3	6.33506	0.71526	2.37246e-10	3.51502e-09
Parp8	6.32637	0.394618	2.51002e-10	3.70952e-09
2810004n23rik	6.32428	0.219466	2.54412e-10	3.7552e-09
Cdc42ep2	6.32055	0.468911	2.60635e-10	3.84465e-09
Phlda1	6.28627	0.181667	3.25178e-10	4.76692e-09
Pura	6.27818	0.133271	3.42566e-10	5.01247e-09
Serp1	6.2706	0.16695	3.5967e-10	5.25622e-09
Nus1	6.26831	0.240322	3.64988e-10	5.33063e-09
Dazap2	6.25532	0.15749	3.96712e-10	5.7654e-09
Slc9a2	6.23369	0.433539	4.55587e-10	6.5926e-09
B4galt1	6.23074	0.297589	4.64242e-10	6.70961e-09
Sh3glb2	6.22301	0.353391	4.87716e-10	7.03594e-09
Cdkn1a	6.21897	0.525245	5.00426e-10	7.21488e-09
Ppp3ca	6.21257	0.183345	5.21239e-10	7.49662e-09
Dgkd	6.21212	0.331808	5.22736e-10	7.51358e-09
Net1	6.20843	0.190329	5.35169e-10	7.67825e-09
Itgb5	6.20411	0.255857	5.50077e-10	7.87776e-09
Kdm7a	6.16253	0.330377	7.15913e-10	1.0148e-08
Ltbp3	6.16109	0.243707	7.22454e-10	1.02284e-08
Cinp	6.15726	0.419445	7.4013e-10	1.04724e-08
Seh1l	6.15002	0.282471	7.74734e-10	1.09423e-08
Muc4	6.14881	0.944128	7.80657e-10	1.10062e-08
Qsox1	6.13744	0.286865	8.38614e-10	1.17811e-08
Rbm47	6.12864	0.253932	8.86335e-10	1.24219e-08
Perp	6.12575	0.281907	9.02551e-10	1.26416e-08
App	6.12353	0.128521	9.15233e-10	1.2804e-08
Akr1b7	6.12148	0.706126	9.27119e-10	1.29626e-08
Tinagl1	6.10851	0.27345	1.00568e-09	1.40361e-08
Cltb	6.0888	0.392416	1.13763e-09	1.58122e-08
Plekha7	6.088	0.471704	1.14327e-09	1.58812e-08
Nol7	6.08707	0.183485	1.14995e-09	1.59646e-08
Zbtb18	6.08614	0.364949	1.15664e-09	1.6048e-08
Qtrt2	6.07369	0.305642	1.25004e-09	1.72627e-08
Selenot	6.07079	0.183629	1.27283e-09	1.75568e-08
Tufm	6.05592	0.355044	1.39621e-09	1.91802e-08
Tnfrsf10b	6.05302	0.401977	1.42153e-09	1.95052e-08
Klc1	6.04922	0.350471	1.4555e-09	1.9925e-08
Litaf	6.04705	0.228598	1.47519e-09	2.01712e-08
Cd82	6.04669	0.555843	1.47848e-09	2.02044e-08
Ciapin1	6.03704	0.248386	1.56968e-09	2.14136e-08
Rhpn2	6.01434	0.48919	1.80623e-09	2.45412e-08
Bace2	6.00832	0.328493	1.87455e-09	2.54256e-08
Igtp	6.00619	0.825749	1.89936e-09	2.57324e-08
Atp6v0d1	5.9932	0.32594	2.05752e-09	2.78113e-08
Faah	5.99031	0.697252	2.09438e-09	2.82772e-08
Gm26917	5.97504	0.18981	2.30036e-09	3.09872e-08
Ckmt1	5.97217	1.46988	2.34124e-09	3.15199e-08
Hsd11b2	5.95542	0.746887	2.59404e-09	3.47448e-08
Tnfrsf11a	5.94021	0.760281	2.84657e-09	3.80623e-08
Sema3f	5.9382	0.847519	2.88172e-09	3.84887e-08
Trub2	5.926	0.509753	3.10412e-09	4.12954e-08
Pet100	5.92476	0.462065	3.12749e-09	4.15594e-08
Mapk1	5.9136	0.165407	3.34718e-09	4.43042e-08
Dlst	5.90621	0.214286	3.5007e-09	4.62842e-08
Gmfg	5.90594	0.618955	3.50647e-09	4.63345e-08
Rpl36al	5.90574	0.0616588	3.51065e-09	4.63637e-08
Paqr4	5.89672	0.804914	3.70791e-09	4.8805e-08
Eif2b5	5.89142	0.283677	3.82888e-09	5.0341e-08
Cndp2	5.88954	0.482439	3.87272e-09	5.08608e-08
Fyttd1	5.86195	0.150709	4.57465e-09	5.96475e-08
Rsl1d1	5.86071	0.160629	4.60884e-09	6.00601e-08
Ifi203	5.85996	0.93741	4.62965e-09	6.02646e-08
Lmbrd2	5.85907	0.374318	4.65464e-09	6.05565e-08
Pgm1	5.85844	0.394157	4.67228e-09	6.07525e-08
Rock2	5.84089	0.030785	5.19212e-09	6.70682e-08
Cmas	5.83562	0.243763	5.35906e-09	6.90981e-08
Cd164	5.83556	0.227677	5.36099e-09	6.90981e-08
Adm	5.82269	0.934181	5.79071e-09	7.45147e-08
Slc1a5	5.81194	0.388394	6.1752e-09	7.92217e-08
Ppp2cb	5.80978	0.239385	6.2554e-09	8.01446e-08
Pcsk6	5.80557	0.381079	6.41485e-09	8.20092e-08
Spry4	5.80197	0.456771	6.55407e-09	8.37264e-08
Psmb9	5.80033	0.631563	6.61835e-09	8.44735e-08
Spink4	5.80011	1.46708	6.627e-09	8.45381e-08
Ago2	5.79731	0.212934	6.73869e-09	8.58701e-08
Bdh1	5.79488	0.772303	6.83704e-09	8.70763e-08
Cdcp1	5.78894	0.431627	7.08338e-09	9.00678e-08
Impdh1	5.77014	0.355577	7.92055e-09	1.00442e-07
Alkbh5	5.76224	0.253684	8.30044e-09	1.0509e-07
Alkbh1	5.76053	0.317913	8.38504e-09	1.06047e-07
Fam83e	5.75787	0.517115	8.51827e-09	1.07559e-07
Mppe1	5.757	0.483711	8.56235e-09	1.08058e-07
Irgm2	5.75158	0.807973	8.84147e-09	1.11461e-07
Ikbkb	5.74489	0.215897	9.19821e-09	1.15896e-07
Dcp2	5.7233	0.27101	1.04472e-08	1.31213e-07
Pepd	5.71822	0.443359	1.07643e-08	1.35124e-07
Sel1l3	5.71373	0.275166	1.10527e-08	1.38597e-07
Letm1	5.71201	0.44958	1.11652e-08	1.39784e-07
Adam28	5.69853	0.935505	1.20842e-08	1.5105e-07
Gpr39	5.69781	0.383775	1.21354e-08	1.51609e-07
Klhdc4	5.69704	0.379209	1.21905e-08	1.52216e-07
Uhmk1	5.68472	0.291034	1.3103e-08	1.63265e-07
Phc2	5.68167	0.191768	1.33387e-08	1.66027e-07
Naaa	5.67445	0.608549	1.39137e-08	1.7291e-07
Gpx2	5.67318	0.555949	1.4017e-08	1.7401e-07
Pabpc1	5.66842	0.0606723	1.44119e-08	1.7863e-07
Ttc39b	5.6455	0.320204	1.64703e-08	2.0297e-07
Lrba	5.63269	0.296328	1.77424e-08	2.18191e-07
Ttc9	5.62377	1.31174	1.86839e-08	2.29259e-07
Nlrc5	5.62363	1.04223	1.86991e-08	2.29259e-07
Mrs2	5.62361	0.43708	1.87007e-08	2.29259e-07
Oasl1	5.6207	0.439444	1.90181e-08	2.33028e-07
Tomm70a	5.59748	0.13621	2.17485e-08	2.65381e-07
Aen	5.5928	0.556745	2.23433e-08	2.71883e-07
Nfkbiz	5.59279	0.216527	2.23445e-08	2.71883e-07
Phldb2	5.59275	0.162819	2.23505e-08	2.71883e-07
Slc16a1	5.58882	0.234849	2.28613e-08	2.77525e-07
Ccdc88c	5.58774	0.258719	2.30038e-08	2.78967e-07
Arpc1b	5.58506	0.0775732	2.33614e-08	2.83012e-07
Cisd3	5.58067	0.410226	2.39592e-08	2.89957e-07
Spag7	5.57264	0.272893	2.50915e-08	3.03038e-07
Slc35f5	5.56588	0.463853	2.60835e-08	3.14536e-07
Dok7	5.56161	1.15652	2.67291e-08	3.21827e-07
Ccnd2	5.5612	0.108605	2.67922e-08	3.22422e-07
Enpp4	5.5594	0.390282	2.70701e-08	3.25434e-07
Plekha6	5.54608	0.244418	2.92138e-08	3.50135e-07
Bpnt1	5.54097	0.332909	3.00808e-08	3.60344e-07
S100g	5.53747	1.1365	3.06869e-08	3.6722e-07
Jpt1	5.5364	0.128007	3.08758e-08	3.69117e-07
Tmem63a	5.53156	0.364737	3.17394e-08	3.78866e-07
Mpdu1	5.51663	0.293586	3.45571e-08	4.10989e-07
S100a6	5.51157	0.0703485	3.55643e-08	4.22171e-07
Pccb	5.5077	0.697604	3.63555e-08	4.31129e-07
Mst1r	5.48802	0.650662	4.06453e-08	4.79831e-07
Ripk4	5.46438	0.303424	4.64522e-08	5.45924e-07
G2e3	5.46038	0.252931	4.75107e-08	5.58085e-07
Ivl	5.45113	0.782403	5.00513e-08	5.85596e-07
Plcd3	5.44821	0.420805	5.08786e-08	5.9439e-07
Rras2	5.44401	0.368019	5.20932e-08	6.07676e-07
Chchd4	5.43744	0.319505	5.40526e-08	6.29911e-07
Serpine1	5.43349	0.543097	5.52623e-08	6.4242e-07
Hook1	5.42543	0.738751	5.7814e-08	6.70432e-07
Pitpna	5.42514	0.107019	5.79091e-08	6.71205e-07
Eea1	5.41904	0.230755	5.99194e-08	6.93484e-07
Gsta3	5.41421	1.19588	6.15583e-08	7.1036e-07
Pdia4	5.41192	0.225231	6.23526e-08	7.18472e-07
Exosc2	5.39996	0.427324	6.66571e-08	7.65827e-07
Ugcg	5.3921	0.214108	6.96369e-08	7.99283e-07
Mmp14	5.38464	0.235224	7.25907e-08	8.32781e-07
Tnfaip8	5.38059	0.23014	7.42434e-08	8.49659e-07
Clcn2	5.37194	0.436342	7.7896e-08	8.88889e-07
Eaf1	5.3668	0.306173	8.01467e-08	9.12029e-07
Ubxn2a	5.35007	0.280764	8.79187e-08	9.95554e-07
Noc2l	5.34227	0.256789	9.17885e-08	1.03788e-06
St3gal6	5.33347	0.276153	9.63536e-08	1.08741e-06
Cdk11b	5.33233	0.266759	9.69601e-08	1.09321e-06
Sh3bgrl2	5.33048	0.340212	9.79549e-08	1.10232e-06
Pvt1	5.32842	0.330455	9.90686e-08	1.11432e-06
Slc26a2	5.31704	0.205686	1.05467e-07	1.18122e-06
Psme3	5.31325	0.28697	1.0769e-07	1.20383e-06
Emc1	5.29836	0.328868	1.16844e-07	1.30123e-06
Bscl2	5.29097	0.42082	1.21667e-07	1.35255e-06
Lrrc42	5.29087	0.427741	1.21733e-07	1.35255e-06
Pak1ip1	5.28937	0.231914	1.22739e-07	1.36301e-06
G3bp2	5.28254	0.117943	1.27402e-07	1.41081e-06
Gnaq	5.2725	0.209884	1.3458e-07	1.48821e-06
Gbp7	5.26831	0.710442	1.37686e-07	1.52113e-06
Aldh1a1	5.24617	0.610598	1.55295e-07	1.70608e-06
Lamb3	5.23932	0.333346	1.6117e-07	1.76732e-06
Stat3	5.23654	0.227922	1.63618e-07	1.7925e-06
Gspt1	5.2359	0.135072	1.64187e-07	1.79707e-06
Pdk1	5.23574	0.350146	1.64323e-07	1.79773e-06
Uap1	5.23461	0.261341	1.65332e-07	1.80792e-06
Efna1	5.23377	0.447015	1.6609e-07	1.81537e-06
Cpped1	5.23327	0.490058	1.66539e-07	1.81944e-06
Nipsnap1	5.22985	0.274585	1.69645e-07	1.85165e-06
Taldo1	5.21334	0.268554	1.85466e-07	2.0178e-06
Tnni2	5.21241	0.835943	1.864e-07	2.02702e-06
Lpcat3	5.20892	0.290074	1.89939e-07	2.06171e-06
Tst	5.20324	0.610432	1.95842e-07	2.12187e-06
Emc7	5.20101	0.250032	1.98207e-07	2.14553e-06
Elp2	5.19881	0.324268	2.00571e-07	2.16913e-06
Ywhah	5.19665	0.0945813	2.02916e-07	2.19248e-06
Ap1s1	5.19199	0.228121	2.08055e-07	2.24492e-06
Atg2b	5.18984	0.370259	2.10477e-07	2.27001e-06
Cry1	5.18718	0.736353	2.13506e-07	2.30057e-06
Lgmn	5.18414	0.286272	2.17016e-07	2.33413e-06
Ss18	5.17551	0.245575	2.2729e-07	2.43686e-06
Hnrnpdl	5.17521	0.152847	2.27653e-07	2.43964e-06
Mdn1	5.17323	0.275421	2.30082e-07	2.46455e-06
Cnnm1	5.1726	1.10374	2.30858e-07	2.47174e-06
Uqcrfs1	5.17222	0.167313	2.31327e-07	2.47452e-06
Ifi47	5.15523	0.904473	2.53326e-07	2.70127e-06
Crim1	5.15406	0.282624	2.54906e-07	2.71443e-06
Spata13	5.14773	0.35473	2.63661e-07	2.8026e-06
Sumf1	5.1396	0.418186	2.75321e-07	2.91865e-06
Uts2	5.13575	0.955256	2.81022e-07	2.97108e-06
Grk2	5.13398	0.332517	2.83678e-07	2.99513e-06
Gipc2	5.13126	0.178495	2.87813e-07	3.032e-06
Ms4a8a	5.11726	0.82213	3.09999e-07	3.25264e-06
Tspan14	5.11585	0.384363	3.12327e-07	3.27416e-06
Taf4b	5.11471	0.507593	3.14221e-07	3.29255e-06
Dtx3l	5.11304	0.39587	3.17016e-07	3.31886e-06
Ppargc1b	5.10918	1.6084	3.23554e-07	3.38283e-06
Tmem50a	5.09495	0.209931	3.48831e-07	3.63743e-06
Myh14	5.09084	0.539265	3.56486e-07	3.71398e-06
Entpd5	5.07887	0.577099	3.79683e-07	3.94172e-06
Npdc1	5.07845	0.237762	3.80536e-07	3.9471e-06
Lmo7	5.07789	0.229649	3.8165e-07	3.95517e-06
Gskip	5.05526	0.341072	4.29803e-07	4.42697e-06
Gnb1	5.03886	0.112094	4.68324e-07	4.79651e-06
C130074g19rik	5.03446	0.259253	4.7921e-07	4.90374e-06
Atp13a1	5.02263	0.263372	5.09697e-07	5.19992e-06
Igsf5	5.02093	0.418927	5.14219e-07	5.24152e-06
Acer2	5.01999	0.677452	5.16754e-07	5.26509e-06
Rbfa	5.01889	0.339439	5.19695e-07	5.2882e-06
Stxbp2	5.00623	0.332057	5.55063e-07	5.63593e-06
Tsfm	5.00535	0.361023	5.57591e-07	5.65673e-06
Selenoi	5.00034	0.182806	5.72295e-07	5.79593e-06
Angptl4	4.99735	0.420518	5.81222e-07	5.88128e-06
Raph1	4.99278	0.204151	5.95175e-07	6.00444e-06
Etf1	4.99071	0.124802	6.01578e-07	6.06215e-06
Cybb	4.99068	0.972773	6.01666e-07	6.06215e-06
Prps1	4.98251	0.250505	6.27663e-07	6.3133e-06
Frmd4b	4.98107	0.244711	6.3234e-07	6.35763e-06
Pdgfa	4.97956	0.24692	6.37303e-07	6.39935e-06
Dbnl	4.97892	0.291201	6.39412e-07	6.41507e-06
Eepd1	4.97663	0.305839	6.46998e-07	6.4829e-06
Sft2d2	4.97112	0.261914	6.65667e-07	6.6643e-06
Chmp1b	4.96859	0.278748	6.74404e-07	6.74604e-06
Rab27b	4.96812	0.226203	6.76038e-07	6.75952e-06
Dnaja3	4.96732	0.350461	6.7884e-07	6.78466e-06
Pdgfb	4.95596	0.389106	7.1974e-07	7.18175e-06
C77080	4.95595	0.228547	7.19788e-07	7.18175e-06
Gstm2	4.95026	0.811025	7.41138e-07	7.38539e-06
Ndufaf4	4.94843	0.283005	7.48142e-07	7.44889e-06
Mrpl19	4.93953	0.310153	7.83101e-07	7.77072e-06
Spop	4.93885	0.191536	7.85854e-07	7.79476e-06
Map2k3	4.93795	0.227651	7.89472e-07	7.82735e-06
Slc16a12	4.93609	0.929534	7.97038e-07	7.89905e-06
Tox3	4.91994	0.512648	8.65697e-07	8.55075e-06
Mink1	4.91659	0.259293	8.80651e-07	8.68754e-06
Retreg1	4.90349	0.320208	9.41476e-07	9.2489e-06
Bicd1	4.90164	0.240499	9.50377e-07	9.32856e-06
Chuk	4.83026	0.235007	1.36354e-06	1.32244e-05
Ptpn2	4.82757	0.254	1.38209e-06	1.33823e-05
Il11ra1	4.82187	0.587467	1.42217e-06	1.37478e-05
Crybg1	4.8182	0.277485	1.44858e-06	1.39974e-05
Il3ra	4.81526	0.638798	1.4701e-06	1.41821e-05
Als2cl	4.81293	0.526001	1.48731e-06	1.43423e-05
Nxf1	4.80798	0.2866	1.5246e-06	1.46898e-05
Gtf2h1	4.80755	0.268754	1.52791e-06	1.47157e-05
Wrb	4.7999	0.344184	1.58744e-06	1.52393e-05
Smurf1	4.78871	0.276298	1.67855e-06	1.60421e-05
Aamp	4.78749	0.163834	1.68884e-06	1.61274e-05
Rcc1l	4.78137	0.506747	1.74105e-06	1.65991e-05
Gbp6	4.78004	1.04969	1.75257e-06	1.66954e-05
Fam83h	4.77433	0.573576	1.80308e-06	1.71558e-05
Skp1a	4.77034	0.12098	1.83912e-06	1.74705e-05
Sgms1	4.7661	0.206264	1.87826e-06	1.77922e-05
Slc16a6	4.75673	0.72603	1.96754e-06	1.86005e-05
Irf1	4.75551	0.444845	1.97947e-06	1.87058e-05
U2af2	4.75507	0.25287	1.98376e-06	1.87389e-05
Slc39a11	4.74012	0.728092	2.13596e-06	2.01363e-05
Eif4ebp2	4.73883	0.262046	2.14951e-06	2.02559e-05
Atxn7l1	4.72832	0.407358	2.26389e-06	2.12997e-05
Ugt2b34	4.72374	0.168076	2.31542e-06	2.17584e-05
Chmp6	4.72052	0.281569	2.3524e-06	2.20972e-05
Cxcl10	4.71826	1.06521	2.37876e-06	2.23359e-05
Tmx2	4.71159	0.312944	2.45796e-06	2.30429e-05
Kif21a	4.70809	0.355055	2.5005e-06	2.34138e-05
Mdh2	4.70752	0.128688	2.50753e-06	2.34703e-05
Plekhg3	4.70315	0.242317	2.56176e-06	2.39683e-05
Ctsh	4.68241	0.283857	2.83522e-06	2.64117e-05
Mat2a	4.67718	0.105886	2.90843e-06	2.70616e-05
Spr	4.65585	0.220297	3.22648e-06	2.99029e-05
Tprn	4.65119	0.479018	3.30027e-06	3.05029e-05
Gsta4	4.64807	0.160643	3.35056e-06	3.09556e-05
Aplp2	4.64713	0.218536	3.36593e-06	3.10854e-05
Ccl6	4.64693	1.6136	3.36914e-06	3.10907e-05
Bcar3	4.64585	0.273317	3.3868e-06	3.12414e-05
Slc12a7	4.6426	0.282632	3.44047e-06	3.16746e-05
Rap1gap	4.64101	0.252084	3.46705e-06	3.1897e-05
Pkp4	4.63665	0.150893	3.54094e-06	3.25488e-05
Rnf138	4.63556	0.230269	3.55966e-06	3.27081e-05
Lbp	4.63536	0.32042	3.56311e-06	3.2727e-05
Snhg9	4.62958	0.723854	3.6641e-06	3.36023e-05
Ppp3r1	4.62845	0.226689	3.68407e-06	3.37723e-05
4930500h12rik	4.62258	2.0745	3.79002e-06	3.47031e-05
Cfap69	4.62136	0.420759	3.81226e-06	3.48797e-05
Chka	4.61938	0.160361	3.84893e-06	3.52016e-05
Fam49b	4.61763	0.213352	3.88146e-06	3.54853e-05
Bccip	4.61746	0.314484	3.88472e-06	3.55013e-05
Cisd1	4.61718	0.267888	3.88997e-06	3.55355e-05
Psmd11	4.61667	0.168655	3.89948e-06	3.56086e-05
Pim1	4.61224	0.305268	3.98362e-06	3.63347e-05
Prkar2a	4.61183	0.296988	3.99141e-06	3.63917e-05
Arhgap12	4.61104	0.20841	4.00663e-06	3.65164e-05
Pum2	4.60535	0.0879365	4.11767e-06	3.74994e-05
Otulin	4.60361	0.365629	4.15226e-06	3.77853e-05
Dock5	4.60316	0.385828	4.16119e-06	3.78519e-05
Fhl3	4.60175	0.718351	4.18962e-06	3.80958e-05
Lrfn4	4.59665	0.442756	4.29347e-06	3.89951e-05
Vcp	4.5926	0.106759	4.37753e-06	3.97279e-05
Ccdc85c	4.59221	0.907954	4.38574e-06	3.97565e-05
Eapp	4.58814	0.26191	4.47205e-06	4.0458e-05
Fam185a	4.58808	0.463608	4.47341e-06	4.0458e-05
Bak1	4.57864	0.331028	4.67998e-06	4.22614e-05
Snx8	4.57632	0.638787	4.73226e-06	4.2716e-05
Bcas1	4.57269	0.684361	4.8151e-06	4.34151e-05
Gm10800	4.57083	1.35496	4.85802e-06	4.37518e-05
Clcn3	4.5686	0.11613	4.90992e-06	4.41856e-05
Cldn12	4.55353	0.301091	5.27531e-06	4.73653e-05
Comtd1	4.55102	0.479536	5.33863e-06	4.79156e-05
Nup210	4.53712	0.593944	5.70278e-06	5.10674e-05
Eif4a2	4.52703	0.0747507	5.98174e-06	5.35045e-05
Pptc7	4.52581	0.322622	6.01639e-06	5.3758e-05
Tnpo2	4.51813	0.238655	6.23877e-06	5.56558e-05
Tuft1	4.51749	0.386606	6.25758e-06	5.58025e-05
Snhg5	4.5123	0.269318	6.41288e-06	5.71226e-05
Cs	4.50869	0.250138	6.52277e-06	5.80138e-05
G3bp1	4.50656	0.0679888	6.58874e-06	5.85343e-05
Pick1	4.49876	0.307471	6.83526e-06	6.05647e-05
Ptprr	4.49702	0.364897	6.89115e-06	6.10141e-05
Tap2	4.49376	0.866341	6.99779e-06	6.19118e-05
Snhg6	4.48377	0.193956	7.33341e-06	6.47112e-05
Stard7	4.47897	0.317087	7.5004e-06	6.60612e-05
Snx15	4.47666	0.331248	7.5821e-06	6.67559e-05
Gstp1	4.47619	0.407064	7.59865e-06	6.68587e-05
Napg	4.47317	0.258935	7.70688e-06	6.77281e-05
Tgoln1	4.47042	0.124443	7.80669e-06	6.85541e-05
Shb	4.4598	0.337815	8.20344e-06	7.18242e-05
Brix1	4.45475	0.312998	8.39926e-06	7.34025e-05
Rab11a	4.45338	0.19905	8.45302e-06	7.38449e-05
Cidec	4.45126	0.710654	8.53687e-06	7.43846e-05
Sppl2a	4.44918	0.163582	8.61994e-06	7.50253e-05
Tead4	4.44585	0.648857	8.75437e-06	7.61672e-05
Hnrnpk	4.43604	0.0195138	9.16279e-06	7.96032e-05
Fbxl14	4.42751	0.235421	9.53253e-06	8.26935e-05
Fam110c	4.40699	0.352142	1.04817e-05	9.03299e-05
Faap100	4.40509	0.516546	1.05739e-05	9.10572e-05
Bicc1	4.40442	0.276565	1.06067e-05	9.1273e-05
Lmo4	4.38979	0.196045	1.13459e-05	9.73499e-05
Megf11	4.38832	0.492649	1.1423e-05	9.79405e-05
Emc3	4.38407	0.227876	1.16483e-05	9.97999e-05
Hars	4.38371	0.208194	1.16673e-05	9.99257e-05
Slc23a2	4.38316	0.435144	1.16967e-05	0.000100142
Irf2bp2	4.37993	0.104943	1.18717e-05	0.000101529
Atp6v1e1	4.37467	0.177618	1.21619e-05	0.000103898
Polr2h	4.37371	0.167661	1.22153e-05	0.000104279
Ap1b1	4.37338	0.42546	1.22338e-05	0.000104399
Cdc42se1	4.37313	0.164395	1.2248e-05	0.000104482
Cbx7	4.37245	0.577452	1.22862e-05	0.00010477
Il17rc	4.37083	0.2987	1.23774e-05	0.00010551
Nqo1	4.36995	0.931501	1.24276e-05	0.000105899
Arf3	4.35908	0.190596	1.30612e-05	0.000111058
Mt1	4.35864	0.161236	1.30871e-05	0.000111238
Il17re	4.35643	1.09654	1.322e-05	0.000112206
Zbtb42	4.35412	0.555337	1.33602e-05	0.000113314
Arf5	4.35389	0.0985502	1.33744e-05	0.000113394
Gcnt2	4.35365	0.239438	1.33891e-05	0.000113477
Get4	4.34612	0.228347	1.38568e-05	0.000117189
Klhl2	4.34501	0.217661	1.39272e-05	0.000117742
Setd3	4.34449	0.156708	1.39597e-05	0.000117933
Gsdmd	4.33984	0.343205	1.42584e-05	0.000120154
Tmc5	4.33815	0.79788	1.43687e-05	0.000121041
D16ertd472e	4.32803	0.276724	1.50453e-05	0.000126605
Sqor	4.32744	0.265425	1.50855e-05	0.000126898
Etfrf1	4.32524	0.370138	1.52363e-05	0.000128121
Gps1	4.3156	0.224783	1.5917e-05	0.000133607
Slc35a3	4.31499	0.280245	1.59608e-05	0.000133926
Prune1	4.30916	0.339518	1.63877e-05	0.000137313
Noc4l	4.30257	0.377161	1.6883e-05	0.000141165
Met	4.29012	0.20055	1.78574e-05	0.000148871
Lcn2	4.28897	1.02388	1.79501e-05	0.000149502
Pear1	4.28561	0.213755	1.82239e-05	0.000151568
Rbm25	4.2834	0.0613652	1.84057e-05	0.000152972
Map1b	4.28102	0.0983043	1.86042e-05	0.000154404
Krt23	4.27584	0.269361	1.90415e-05	0.000157867
Crls1	4.27362	0.260077	1.92328e-05	0.000159341
Marveld2	4.2693	0.389074	1.96086e-05	0.000162075
Uqcrc2	4.26146	0.278904	2.03093e-05	0.000167495
Chmp1a	4.26086	0.226953	2.03641e-05	0.000167888
2510002d24rik	4.2598	0.244578	2.04614e-05	0.000168632
Snhg3	4.2593	0.256682	2.05065e-05	0.000168944
Ddx21	4.25779	0.201906	2.06463e-05	0.000169858
H2-dma	4.25612	1.48105	2.08001e-05	0.000171064
Zdhhc6	4.25559	0.20449	2.08494e-05	0.00017141
Kif5b	4.25104	0.0399506	2.12783e-05	0.000174814
Kctd5	4.24653	0.228073	2.17103e-05	0.000178177
Ptprj	4.24403	0.291832	2.19538e-05	0.000179987
Atp5md	4.23974	0.124478	2.23778e-05	0.000183336
Cnbp	4.23477	0.0617955	2.28789e-05	0.000187182
Gpr137b	4.22775	0.368828	2.36038e-05	0.000192645
Eif1ad	4.22671	0.23418	2.37137e-05	0.000193475
Myo18a	4.22229	0.170897	2.41832e-05	0.000196964
Rgs11	4.21935	0.727711	2.45007e-05	0.000199344
Scamp1	4.21612	0.313752	2.4854e-05	0.00020211
Adam8	4.21008	0.832957	2.55278e-05	0.000207486
Slc6a9	4.2055	0.68847	2.60507e-05	0.000211591
Npm3	4.19931	0.14388	2.67732e-05	0.000216935
Ptdss1	4.19768	0.31614	2.69666e-05	0.000218353
Bst2	4.19642	0.192029	2.71162e-05	0.000219489
Trap1	4.1931	0.283937	2.75167e-05	0.000222273
Ergic1	4.18188	0.212928	2.89106e-05	0.000232974
Ghitm	4.17425	0.175272	2.9897e-05	0.000240348
Khnyn	4.17066	0.426761	3.03723e-05	0.000244002
Tbc1d2b	4.17015	0.654178	3.04401e-05	0.000244464
Mt2	4.16968	0.268842	3.05029e-05	0.000244885
Myo5c	4.1695	0.31812	3.05272e-05	0.000244994
Crebl2	4.16557	0.467581	3.10573e-05	0.000248827
Psd4	4.1654	0.695936	3.1081e-05	0.000248933
Epb41l4a	4.16191	0.606859	3.15602e-05	0.000252342
Zbtb20	4.15758	0.0641104	3.21641e-05	0.000256706
Tmtc2	4.15726	0.522476	3.22089e-05	0.000256919
Kat2b	4.15522	0.233991	3.24974e-05	0.000259046
Scamp5	4.15438	0.479062	3.26172e-05	0.000259652
Spint1	4.15438	0.962457	3.26175e-05	0.000259652
Zdhhc21	4.14749	0.271287	3.36138e-05	0.00026737
Fam177a	4.14744	0.897099	3.3621e-05	0.00026737
Arf6	4.14603	0.160543	3.38291e-05	0.000268934
St3gal5	4.1429	0.294178	3.42947e-05	0.000272452
Hipk3	4.13825	0.251562	3.49958e-05	0.000277368
Tmem9b	4.13225	0.404961	3.59233e-05	0.000284432
Cc2d1b	4.12961	0.336139	3.63381e-05	0.000287331
Ambp	4.12779	0.616901	3.66259e-05	0.000289412
Abt1	4.12373	0.384782	3.72779e-05	0.000294268
Nt5dc3	4.12089	0.388412	3.77406e-05	0.000297721
Ddx18	4.11925	0.180021	3.80102e-05	0.000299748
Lman2	4.11682	0.153067	3.84129e-05	0.000302721
Mogs	4.11178	0.348283	3.92617e-05	0.000308997
Eef2kmt	4.10274	0.448437	4.08283e-05	0.000320792
Gramd1b	4.09195	0.302636	4.27763e-05	0.000334982
Yrdc	4.09158	0.250714	4.28436e-05	0.000335398
Stom	4.09081	0.214736	4.29866e-05	0.000336405
Dnajb11	4.08824	0.202919	4.34668e-05	0.000339718
Slc25a10	4.08432	0.420844	4.42063e-05	0.000344921
Pllp	4.08048	0.306643	4.4943e-05	0.00035032
Jag1	4.07903	0.165751	4.52244e-05	0.000352398
Srgn	4.07504	0.848653	4.60071e-05	0.000357905
Rnf19b	4.06844	0.402845	4.7328e-05	0.000367696
Atxn3	4.06263	0.237405	4.85225e-05	0.000376233
Dusp3	4.06174	0.454194	4.87075e-05	0.000377543
Tnfsf9	4.06057	0.448605	4.89536e-05	0.000378953
Atg7	4.05499	0.321961	5.01367e-05	0.00038768
Mrpl13	4.05494	0.224683	5.01468e-05	0.00038768
Pfkl	4.0526	0.272	5.06519e-05	0.0003912
Cdt1	4.05095	0.294355	5.10107e-05	0.000393585
Tuba1c	4.05058	0.183321	5.10907e-05	0.000394073
Pkp3	4.04915	0.575894	5.14044e-05	0.000395975
Selenos	4.04612	0.176951	5.20743e-05	0.000400849
Ptk2	4.04593	0.183243	5.21151e-05	0.000400849
Prss22	4.04593	0.284062	5.21151e-05	0.000400849
Abcc5	4.04152	0.211124	5.31059e-05	0.000407974
Cyc1	4.03562	0.203297	5.44585e-05	0.000417727
Trim25	4.02531	0.19647	5.68997e-05	0.000435179
Slc25a46	4.02426	0.223106	5.71543e-05	0.000436702
Zfp598	4.02205	0.242094	5.76949e-05	0.000440547
Tmed7	4.01724	0.11941	5.88835e-05	0.000448751
Frrs1	4.01407	0.0914217	5.96808e-05	0.000454681
Lrp5	4.01208	0.243006	6.01867e-05	0.000458387
Mlph	4.01081	0.157312	6.05104e-05	0.000460555
Ube2l3	3.99871	0.121622	6.36893e-05	0.000483601
Bmp4	3.99525	0.740015	6.46271e-05	0.000490463
Laptm4b	3.99141	0.286437	6.5681e-05	0.000498141
Zc3h8	3.98724	0.465008	6.68454e-05	0.000506483
Scamp2	3.9842	0.303733	6.77071e-05	0.000512518
Erlin2	3.9831	0.221089	6.80218e-05	0.000514241
Micall2	3.98066	0.433375	6.87241e-05	0.000518884
Babam2	3.97762	0.280437	6.96075e-05	0.00052438
Tssc4	3.96975	0.319112	7.1947e-05	0.00054114
Usf2	3.96716	0.232489	7.27354e-05	0.000546721
Elavl1	3.96265	0.131086	7.41216e-05	0.000556608
Rps26	3.96008	0.0937178	7.49232e-05	0.000561912
Tfdp1	3.9557	0.169298	7.63111e-05	0.000571594
Marveld3	3.95404	0.586708	7.68418e-05	0.000575387
Liph	3.94299	1.15034	8.04709e-05	0.000601606
Hspg2	3.93261	0.232035	8.40291e-05	0.000627015
Fmnl1	3.93232	0.476937	8.41299e-05	0.000627569
Pabpc4	3.92482	0.16677	8.67964e-05	0.000646437
Sptlc1	3.92232	0.221612	8.77003e-05	0.000652345
St3gal1	3.91964	0.591865	8.86805e-05	0.000659013
Cmtm8	3.9192	0.205813	8.88444e-05	0.000659815
Kif1c	3.91424	0.179198	9.06897e-05	0.000672672
Sgsm2	3.90451	0.341237	9.4417e-05	0.000699219
Larp1b	3.8974	0.297797	9.72316e-05	0.000718935
Capn5	3.8941	0.208388	9.85627e-05	0.000728549
H2-q4	3.88862	0.559674	0.000100815	0.000744731
Tab2	3.88462	0.174613	0.000102492	0.000756643
Prkcd	3.88342	0.23646	0.000102998	0.000759771
Abhd17c	3.88339	0.245089	0.000103012	0.000759771
Ndufa10	3.87097	0.188662	0.000108401	0.000798518
Ddx56	3.87009	0.360205	0.000108794	0.000801165
Psmc1	3.86985	0.170144	0.000108904	0.00080172
Gm20186	3.86673	0.417092	0.000110306	0.000811287
Eml2	3.86285	0.398729	0.000112071	0.000823682
Alg1	3.86016	0.422213	0.00011331	0.000832084
Golga7	3.85571	0.154977	0.000115394	0.000846331
Sptlc2	3.85162	0.161213	0.000117341	0.000859806
Tra2b	3.84858	0.0949016	0.000118803	0.00086971
Bcap29	3.84686	0.272751	0.000119639	0.000875559
Slc4a7	3.83991	0.175521	0.000123082	0.000899637
Pgam5	3.83508	0.235385	0.000125522	0.000916623
Epop	3.83363	1.19627	0.000126265	0.000921473
Syvn1	3.82981	0.239362	0.000128242	0.00093446
Jup	3.82807	0.172274	0.000129152	0.000939642
Rtcb	3.82668	0.185191	0.000129881	0.000944654
Efhd2	3.82578	0.295986	0.000130359	0.000947833
Sec23b	3.81724	0.233645	0.00013495	0.000979407
Grk5	3.80709	0.675252	0.000140613	0.00101675
Fam241a	3.80681	0.241324	0.000140772	0.00101759
Surf4	3.80279	0.136248	0.000143077	0.00103358
Gcnt1	3.80272	0.314628	0.000143116	0.00103358
Guk1	3.80252	0.168398	0.000143229	0.00103408
Limk2	3.80178	0.329936	0.000143661	0.00103688
Vti1b	3.79753	0.175011	0.000146143	0.00105351
Ung	3.78971	0.564843	0.000150821	0.00108491
Riok3	3.78749	0.142557	0.000152176	0.00109399
Ndufaf8	3.78713	0.195109	0.000152396	0.00109523
Pik3c2b	3.78657	0.584185	0.000152741	0.00109705
Git1	3.78319	0.228223	0.000154833	0.0011114
Agpat5	3.77729	0.183328	0.000158543	0.00113561
Zdhhc23	3.77675	1.29946	0.000158886	0.00113737
Slc25a15	3.77543	0.323359	0.000159729	0.00114271
Rxylt1	3.77325	0.342885	0.000161132	0.0011524
Gpr137	3.77269	0.51535	0.0001615	0.00115468
Ly6g2	3.77149	0.810533	0.000162273	0.00115986
Camsap3	3.76579	0.491898	0.000166024	0.00118452
Ighm	3.75123	1.5604	0.000175971	0.00124961
Vav2	3.74883	0.375276	0.000177663	0.00126031
Tmed5	3.74607	0.121814	0.000179627	0.00127309
H2-q7	3.74279	0.893963	0.00018199	0.00128907
Ano1	3.74003	0.119438	0.000184001	0.00130214
Cyb561	3.73467	0.211074	0.000187958	0.00132814
Glipr2	3.73366	1.96902	0.000188718	0.00133232
Urb1	3.72484	0.360823	0.000195437	0.00137605
Tesc	3.71995	0.321752	0.000199263	0.0014009
Galntl6	3.71562	0.445422	0.000202708	0.00142332
Dync1h1	3.71092	0.098886	0.000206508	0.00144795
Trmt61a	3.70236	0.418139	0.000213603	0.0014937
Slc25a37	3.70183	0.214305	0.000214046	0.00149636
Tmx1	3.69974	0.149799	0.000215824	0.00150747
Acsl5	3.69744	0.0843307	0.000217788	0.00151982
Fam57a	3.69598	0.358755	0.000219036	0.00152762
Tigar	3.69197	0.408667	0.000222521	0.00154963
C1qbp	3.69085	0.0895036	0.000223502	0.001556
Pqlc3	3.68308	0.375176	0.000230434	0.00159813
Cotl1	3.67815	0.191703	0.000234928	0.00162739
Slc9a5	3.67389	0.464719	0.000238885	0.00165286
Sult1c2	3.67328	0.190355	0.000239455	0.00165631
Acot7	3.67317	0.240183	0.000239556	0.00165653
Sema4b	3.67158	0.221714	0.000241055	0.00166543
Dbndd2	3.66744	0.224966	0.000244988	0.00169061
Slc35d1	3.66415	0.211052	0.000248165	0.00171104
Pcbp1	3.65391	0.0204837	0.000258281	0.00177664
Pcyt2	3.65021	0.288095	0.000262028	0.00180031
Gm35507	3.64982	0.680436	0.000262427	0.00180252
St3gal4	3.64887	0.2321	0.000263397	0.00180814
Lmo2	3.64593	1.52093	0.000266429	0.00182788
Parm1	3.64518	0.173728	0.000267206	0.00183268
Mgst1	3.64305	0.164009	0.000269425	0.00184683
Arrb2	3.64148	0.324802	0.000271079	0.00185655
Apob	3.63839	0.425702	0.000274349	0.00187676
Ptrh1	3.62526	0.456537	0.000288667	0.00197013
Asns	3.62497	0.37874	0.000288991	0.0019712
Mmp15	3.6196	0.473969	0.000295064	0.00200915
Arrb1	3.61571	0.536127	0.000299527	0.00203777
Zfp367	3.61174	0.414909	0.000304149	0.00206504
Phlda3	3.59987	0.251054	0.000318378	0.00215607
Wdr5	3.59866	0.235473	0.000319865	0.00216552
Spats2l	3.59168	0.49537	0.000328557	0.00221926
Arl6ip6	3.5862	0.217444	0.00033553	0.00226248
Wipf2	3.58439	0.209062	0.000337863	0.00227728
Llgl1	3.58435	0.243366	0.000337919	0.00227728
Anks4b	3.57993	0.404858	0.000343683	0.00231296
Cept1	3.57218	0.163936	0.000354021	0.002379
Cela1	3.56616	0.295011	0.000362252	0.00243085
Nol6	3.56557	0.385826	0.000363072	0.00243497
Batf2	3.56368	1.20123	0.000365699	0.00245119
Rad23a	3.5591	0.20926	0.000372127	0.00248932
Smyd2	3.55665	0.213691	0.000375621	0.00251127
Wdr77	3.55518	0.207944	0.000377719	0.00252387
0610040j01rik	3.55489	0.50498	0.000378141	0.00252598
Elp5	3.55349	0.248819	0.000380153	0.00253672
Tspan2	3.55347	0.267959	0.00038018	0.00253672
Inf2	3.55227	0.19607	0.00038193	0.00254767
Rnf43	3.55008	0.484816	0.000385116	0.00256626
Naip2	3.54819	0.532434	0.000387894	0.00258234
Aebp2	3.54409	0.125864	0.000393967	0.0026213
Stambpl1	3.54256	0.228845	0.000396262	0.00263434
Cdc42se2	3.54083	0.225556	0.000398863	0.00265014
Ing2	3.53857	0.211068	0.000402301	0.00267147
Ldhd	3.53846	0.384531	0.000402463	0.0026718
Tmem185b	3.5359	0.371511	0.00040639	0.0026971
Rgs3	3.5325	0.573256	0.000411654	0.00272744
Slc20a2	3.53115	0.150335	0.000413758	0.00274048
Slc44a4	3.53109	0.34069	0.000413855	0.00274048
Nfe2l1	3.53074	0.119894	0.0004144	0.00274272
Lztr1	3.52137	0.215814	0.00042932	0.00283414
Rabl6	3.5195	0.174419	0.000432368	0.00285346
Ccl3	3.51866	1.87784	0.000433735	0.00286088
Ppp1r3b	3.51809	0.444086	0.000434666	0.00286622
Rapgef5	3.51756	0.364023	0.000435527	0.0028711
Kcnn4	3.51742	0.125758	0.000435763	0.00287185
Ceacam1	3.51499	0.637306	0.000439763	0.00289418
Xbp1	3.51485	0.132764	0.000440011	0.00289418
Ube2l6	3.50655	0.650671	0.000453952	0.00298006
Arhgdia	3.50535	0.101463	0.000456007	0.00299272
Atp7b	3.50382	0.210023	0.000458635	0.00300746
Fam160b2	3.50164	0.334674	0.000462405	0.00303049
Vps26c	3.49659	0.2257	0.000471245	0.00308415
Eno1	3.49602	0.115192	0.000472251	0.00308987
Usp50	3.48108	0.77806	0.000499388	0.00325388
Rabgap1l	3.48078	0.193945	0.00049995	0.00325664
Rpia	3.48033	0.462185	0.000500788	0.00326121
Ogt	3.47992	0.138213	0.000501568	0.00326448
Vnn1	3.47867	0.245247	0.000503905	0.00327788
Dkc1	3.47769	0.171269	0.000505758	0.00328812
Tada1	3.47612	0.308162	0.000508723	0.00330558
Cnn2	3.47567	0.327327	0.000509582	0.00331025
Ptprh	3.47293	1.02003	0.000514819	0.00334059
Mllt6	3.46898	0.174077	0.000522444	0.00338727
Eml3	3.46871	0.357072	0.000522972	0.00338976
Eml1	3.4624	0.208797	0.000535385	0.00345939
Ippk	3.46235	0.234443	0.000535475	0.00345939
Akap1	3.46191	0.204115	0.000536361	0.00346417
Slc33a1	3.4617	0.188593	0.000536767	0.00346499
Mef2d	3.45883	0.181603	0.000542525	0.00349919
Tm4sf4	3.45828	0.0902339	0.000543629	0.00350535
Nop58	3.45704	0.125034	0.000546137	0.00351864
Elmo1	3.45179	0.330086	0.000556888	0.00358497
Cyp2j6	3.45087	0.364841	0.000558787	0.00359621
Micos10	3.4452	0.105084	0.000570634	0.00366445
Blmh	3.43837	0.159677	0.000585236	0.00375191
Hip1r	3.43328	0.206489	0.000596316	0.00382105
Dym	3.43099	0.287039	0.000601391	0.00385044
Patj	3.43068	0.25696	0.000602071	0.00385375
Dapk3	3.42481	0.2398	0.000615223	0.00393366
Pcgf5	3.42183	0.193026	0.000622004	0.00397055
Ccne2	3.41315	0.363566	0.000642169	0.00409043
Slbp	3.41098	0.156222	0.000647287	0.00411858
Ttc7	3.40862	0.430027	0.000652913	0.00415101
Tbc1d1	3.40661	0.201246	0.000657754	0.00417616
Tnfsf13	3.40635	0.775812	0.000658376	0.00417899
Xdh	3.40309	1.36837	0.000666272	0.00422479
Arfgef1	3.40308	0.07931	0.000666309	0.00422479
Srm	3.40251	0.238893	0.000667688	0.0042324
Slc35b1	3.39508	0.233955	0.000686093	0.00433509
Ppip5k2	3.39468	0.129164	0.000687082	0.00434017
Adgrg1	3.39169	0.180769	0.000694634	0.00438084
Gga1	3.38742	0.2406	0.000705527	0.00444122
Trim8	3.38051	0.128486	0.000723524	0.00454723
Cdc42bpg	3.37731	0.318326	0.000731974	0.00459666
Samhd1	3.37461	0.356324	0.000739204	0.00463836
Pelo	3.37273	0.264999	0.000744273	0.00466893
Lrrc26	3.37216	0.503895	0.000745816	0.00467612
Nip7	3.3717	0.155069	0.000747063	0.00468154
Sf3b4	3.37169	0.203684	0.000747083	0.00468154
Pik3ap1	3.35798	0.518275	0.000785147	0.00490317
Ugdh	3.35633	0.101118	0.000789846	0.00492729
Rundc1	3.35497	0.243217	0.000793743	0.00494899
Mia2	3.35103	0.0930059	0.000805119	0.00501461
Fbl	3.34908	0.156925	0.000810803	0.00504735
Lpl	3.34675	1.55798	0.000817661	0.00508735
Cav2	3.34594	0.144682	0.000820047	0.00510085
Lrp1	3.34261	0.20232	0.000829952	0.00515567
Dus1l	3.33954	0.2824	0.000839183	0.00521027
Tmem181a	3.33335	0.351502	0.000858069	0.00532052
Cbr3	3.33003	0.28292	0.000868382	0.00538023
Mapre2	3.3283	0.234831	0.000873769	0.00541218
Myc	3.32717	0.138599	0.000877325	0.00543278
Cdk2ap2	3.32635	0.155614	0.000879925	0.00544544
Mmut	3.3263	0.209795	0.000880061	0.00544544
Btbd3	3.3247	0.203642	0.000885124	0.00547245
Tmem102	3.32341	0.546854	0.000889253	0.0054951
Atp5l	3.32288	0.0566038	0.000890918	0.00550395
Csnk1e	3.31905	0.14371	0.000903252	0.00557577
Stub1	3.31697	0.143133	0.000910002	0.0056145
Ube2v2	3.30431	0.125972	0.000952092	0.00585275
Irf6	3.29957	0.288049	0.000968327	0.00594326
Bag3	3.29357	0.199888	0.000989245	0.00606691
Ccndbp1	3.29276	0.228082	0.000992105	0.00608128
Metap1	3.28976	0.222912	0.00100273	0.00614321
Edem1	3.27737	0.199137	0.00104778	0.00639763
Tomm34	3.2762	0.249877	0.00105215	0.00641812
Nostrin	3.27158	0.383693	0.00106948	0.00651659
Tmem41a	3.26534	0.32393	0.00109332	0.0066533
Lmln	3.26366	0.575519	0.00109985	0.00668782
Dusp22	3.2632	0.443781	0.0011016	0.00669506
Cdca7l	3.26059	0.201073	0.0011118	0.00675178
Smn1	3.25815	0.222769	0.0011214	0.00680312
Rabggta	3.25656	0.52506	0.0011277	0.00683781
Stard10	3.2544	0.122221	0.00113634	0.00687959
Ly6c1	3.2541	0.391304	0.00113751	0.00688489
Mthfd1l	3.25402	0.253639	0.00113785	0.00688517
Heg1	3.25279	0.53632	0.00114276	0.00691314
Psma6	3.25199	0.141793	0.00114599	0.00693086
Gm49336	3.25065	0.201783	0.00115143	0.00696198
Hnrnpa2b1	3.24801	0.0262477	0.00116214	0.00702313
Wdr45b	3.24127	0.185393	0.00118998	0.00718402
Higd1a	3.23835	0.153627	0.00120222	0.00725423
Tsc22d4	3.2381	0.148263	0.0012033	0.00725889
Pkhd1	3.23685	0.521166	0.00120856	0.00728735
Mfsd5	3.23584	0.250664	0.00121283	0.00730892
Cog7	3.23523	0.265327	0.00121547	0.00732291
Nrp2	3.2338	0.180251	0.00122155	0.00735021
Bcam	3.22985	0.24083	0.00123856	0.00744306
Scarb2	3.2204	0.200267	0.0012801	0.00768091
Retreg2	3.21991	0.191976	0.00128233	0.00769235
Spns2	3.21954	1.24969	0.00128398	0.00770028
Cwh43	3.21902	2.65552	0.00128629	0.00771023
Sdad1	3.21494	0.240852	0.00130473	0.00781279
Midn	3.21467	0.139008	0.00130597	0.00781626
Bid	3.21411	0.267013	0.00130848	0.0078293
Timmdc1	3.20636	0.288504	0.00134424	0.00803309
Actr3	3.20511	0.035944	0.00135011	0.00806406
Plekhh1	3.20467	0.239286	0.00135216	0.00807429
Calcrl	3.19654	0.600136	0.00139089	0.00828456
Cemip2	3.19205	0.160233	0.00141268	0.00840247
Mfsd14b	3.19202	0.184766	0.00141282	0.00840247
Hspbp1	3.1895	0.257714	0.00142518	0.00847385
Rasgrf2	3.18819	0.553669	0.00143166	0.00851022
Psmc5	3.18787	0.19144	0.00143323	0.00851529
Rab11fip1	3.18767	0.210459	0.00143424	0.0085191
Kdm6b	3.18209	0.170977	0.00146218	0.00867198
Tmem45b	3.17976	0.575786	0.00147397	0.00873311
Gm28791	3.17906	0.300542	0.00147752	0.00874976
Parp9	3.17804	0.282418	0.00148275	0.00877634
Tmem38b	3.17563	0.452613	0.00149509	0.00884271
Csgalnact2	3.1745	0.175643	0.00150095	0.0088707
Ccdc137	3.17329	0.398024	0.00150719	0.00890312
Fam83f	3.17027	0.874354	0.00152295	0.00898944
Cxcl2	3.16994	0.722056	0.00152469	0.00899605
Focad	3.16481	0.449943	0.00155186	0.00913952
Llgl2	3.16472	0.363525	0.00155234	0.00914006
Enoph1	3.16403	0.346047	0.00155603	0.00915947
Rps8	3.16272	-0.0141841	0.00156302	0.00919376
Gmppa	3.16057	0.345085	0.00157461	0.00925729
Cdk10	3.15967	0.247248	0.00157948	0.00928129
Rhot2	3.15568	0.275901	0.00160124	0.00939511
Emc10	3.15459	0.168155	0.00160722	0.00942788
Myo1d	3.15416	0.214927	0.00160962	0.00943962
Hmox2	3.15081	0.259497	0.00162821	0.00953438
2310061i04rik	3.14651	0.300311	0.00165234	0.00967088
Fam83g	3.14065	0.264694	0.00168572	0.00985159
Clec2d	3.14042	0.29146	0.00168706	0.00985457
Cd44	3.13928	0.0657546	0.00169366	0.00988818
Ndufa1	3.13688	0.162463	0.00170759	0.00996213
Ywhae	3.13531	0.00755269	0.00171673	0.0100125
Tspan13	3.13277	0.153399	0.00173166	0.0100926
Sptssa	3.12699	0.111226	0.00176605	0.0102778
Dhrs1	3.12689	0.300038	0.00176668	0.0102778
Papss2	3.12677	0.171055	0.00176737	0.0102778
Igip	3.1199	0.215209	0.00180915	0.0105038
Cd55	3.11642	0.77949	0.00183062	0.0106169
Nr2c2ap	3.11612	0.283088	0.00183245	0.0106249
Gphn	3.11395	0.269606	0.001846	0.0106956
Meis2	3.10301	0.115266	0.00191564	0.0110692
Mvb12a	3.10226	0.186894	0.00192049	0.0110944
Ap2a2	3.09628	0.212475	0.00195962	0.0113066
Pilra	3.0958	0.400219	0.00196281	0.0113223
Mndal	3.08795	0.847737	0.00201543	0.0116059
Ppp6c	3.08425	0.217654	0.00204067	0.0117427
Entpd2	3.08272	0.653241	0.00205119	0.0117946
Tmem125	3.08058	1.29201	0.00206601	0.0118682
Ppp1r13b	3.07592	0.190854	0.00209855	0.0120376
Aco2	3.07538	0.106014	0.00210233	0.0120534
Heatr3	3.07491	0.183219	0.00210567	0.0120667
Cish	3.07376	0.556453	0.00211378	0.0121102
Prkcz	3.07256	0.694528	0.0021223	0.0121561
Spin1	3.0671	0.123212	0.0021615	0.0123716
Tmem250-ps	3.06616	0.476376	0.00216826	0.0124073
Psmg2	3.06278	0.246709	0.00219295	0.0125394
Bnip3	3.05983	0.286485	0.00221464	0.0126451
Otub1	3.05464	0.153055	0.00225328	0.0128346
Bicdl1	3.0542	0.33859	0.00225664	0.0128507
Arap1	3.05391	0.362487	0.00225881	0.0128599
Unc13d	3.05341	0.377926	0.0022626	0.0128753
Esrp2	3.05303	0.392036	0.00226544	0.0128883
Ube2g2	3.04942	0.258842	0.00229285	0.0130191
Ctsz	3.04942	0.167028	0.00229285	0.0130191
Carmil1	3.04771	0.171091	0.0023059	0.0130838
Tmem98	3.0449	0.263665	0.00232759	0.0131973
Dhrs3	3.04235	0.302359	0.00234742	0.0133002
Laptm4a	3.04109	0.0687787	0.00235724	0.0133526
Pparg	3.03866	0.192731	0.00237633	0.0134575
Mphosph6	3.0379	0.184047	0.00238236	0.0134884
Pno1	3.03193	0.214804	0.00242997	0.0137415
Rpa2	3.03078	0.298699	0.00243923	0.0137872
Mettl1	3.03026	0.35823	0.0024434	0.0138075
Aga	3.02873	0.222479	0.00245581	0.013871
Ascc1	3.02438	0.36291	0.00249141	0.0140586
Mthfd2	3.02397	0.327513	0.00249485	0.0140746
Uqcr10	3.0238	0.1028	0.00249621	0.0140789
Ppp1r16a	3.02268	0.451508	0.00250545	0.0141243
Dhrs7b	3.02261	0.208096	0.00250609	0.0141245
Mnat1	3.02253	0.187859	0.00250674	0.0141248
Fech	3.02229	0.272366	0.00250874	0.0141324
Phlda2	3.02042	0.174685	0.00252422	0.0142029
Fbxl5	3.01837	0.116359	0.00254136	0.014296
Cp	3.01493	0.135623	0.00257038	0.0144455
Pycr2	3.01289	0.178396	0.00258771	0.0145325
Osgin1	3.01183	0.356326	0.0025968	0.0145766
Fads6	3.0093	1.48489	0.00261849	0.0146877
Nudt19	3.00923	0.26456	0.00261909	0.0146877
Irf2bpl	3.00892	0.132179	0.00262182	0.0146995
Gnai1	3.00344	0.288383	0.00266944	0.0149523
Pgd	2.99554	0.0846284	0.00273961	0.0153162
Fbxw11	2.99401	0.186705	0.00275338	0.0153786
Ahcyl2	2.99361	0.11647	0.00275698	0.0153914
Gbp3	2.99211	0.538682	0.00277056	0.0154636
Coasy	2.99107	0.20974	0.00278001	0.0155017
Stk25	2.9832	0.118187	0.00285254	0.0158702
Set	2.98278	-0.006954	0.00285639	0.0158863
Parp14	2.97921	0.261416	0.00288996	0.0160654
Pggt1b	2.97709	0.175161	0.00290996	0.0161727
Riox2	2.97669	0.271319	0.00291376	0.0161888
Ubd	2.97657	1.27351	0.0029149	0.0161888
Rcc1	2.97528	0.289622	0.00292726	0.0162459
Nbeal2	2.97182	0.244971	0.00296041	0.0164106
Wnt4	2.97087	0.703291	0.00296955	0.0164535
Man2a1	2.9707	0.192626	0.00297117	0.0164559
Gm36738	2.96858	0.75383	0.00299176	0.0165494
Ahsa1	2.96783	0.179187	0.00299908	0.0165821
Ksr1	2.96725	0.332798	0.00300474	0.0166095
Snx10	2.96585	0.0869352	0.00301848	0.0166777
Mcpt1	2.9655	0.480929	0.0030219	0.0166926
Dll4	2.96245	0.470502	0.00305204	0.0168315
Bc016579	2.95339	0.893258	0.00314304	0.0172889
Acp5	2.95285	0.218676	0.00314859	0.0173154
Gtpbp10	2.95247	0.197872	0.00315244	0.0173301
Slc22a18	2.94803	0.355762	0.00319805	0.017567
Senp2	2.94668	0.146074	0.00321203	0.0176355
Tspan9	2.94571	0.243808	0.00322211	0.0176826
Coq2	2.94232	0.187727	0.00325762	0.0178582
Dnm1l	2.93743	0.133421	0.00330948	0.0181158
Mrpl10	2.92874	0.231218	0.00340341	0.0185868
Por	2.92781	0.151507	0.00341354	0.0186335
Tns1	2.92644	0.433541	0.00342866	0.0187073
Epn1	2.92019	0.173463	0.00349823	0.0190693
Btg3	2.91622	0.138253	0.00354298	0.0192998
Rora	2.90971	0.469363	0.00361759	0.0196662
Glul	2.90944	0.10652	0.00362073	0.0196734
Plpp2	2.90817	0.149728	0.00363551	0.0197491
Alad	2.90715	0.365443	0.00364736	0.0198044
Gna13	2.90596	0.138763	0.00366125	0.0198752
Krt4	2.90436	1.48727	0.00368007	0.019959
Secisbp2	2.90359	0.217227	0.00368909	0.0199988
Rsl24d1	2.90275	0.152509	0.00369906	0.020039
Ccdc115	2.90057	0.281378	0.00372488	0.0201649
St13	2.89675	0.0514389	0.00377054	0.0203981
Anp32b	2.89488	0.0714498	0.00379308	0.0205106
Itga1	2.89442	0.110015	0.00379864	0.020536
Eipr1	2.89103	0.317167	0.00383982	0.0207349
Fastk	2.89091	0.278887	0.00384131	0.0207381
Slc8b1	2.89014	0.475975	0.00385076	0.0207844
Grhl1	2.88937	1.68108	0.00386014	0.0208303
Zswim6	2.88765	0.207913	0.00388136	0.0209387
Shf	2.88744	0.347022	0.00388385	0.0209439
Eps8l2	2.88671	0.47695	0.00389296	0.0209882
Acox1	2.88354	0.151414	0.00393229	0.0211953
Csnk1a1	2.88013	0.00403375	0.00397516	0.021402
Senp5	2.87781	0.13796	0.0040045	0.0215403
Bop1	2.87388	0.214882	0.00405465	0.0217951
Neurl4	2.87012	0.30226	0.00410317	0.0220258
Nup85	2.86869	0.372733	0.0041217	0.0221102
Tgtp1	2.86597	0.957757	0.0041574	0.0222814
Dcaf15	2.86473	0.311558	0.00417371	0.0223547
Tcerg1	2.86353	0.1171	0.00418944	0.0224327
Lrp2	2.86264	0.318034	0.00420127	0.022491
Il10rb	2.86207	0.208536	0.00420879	0.0225262
Slc25a12	2.86189	0.476961	0.00421118	0.0225338
Nob1	2.8591	0.170736	0.00424845	0.0227126
Idh3b	2.859	0.175878	0.00424983	0.0227148
Pof1b	2.85791	0.404942	0.00426438	0.0227875
Actn4	2.85705	0.0960078	0.00427595	0.022839
Abca3	2.85684	0.15372	0.00427888	0.0228494
Madd	2.85419	0.195136	0.00431463	0.0230299
Sat1	2.85363	0.0929889	0.00432229	0.0230656
Cbfa2t3	2.85237	1.07419	0.00433949	0.0231417
Gm3776	2.85149	1.2054	0.00435148	0.0231846
Ranbp1	2.85105	0.0626999	0.00435758	0.0232066
Ulk3	2.85099	0.5041	0.00435837	0.0232066
Prpf4	2.8505	0.226742	0.00436499	0.0232356
Adamtsl5	2.84673	0.655028	0.00441712	0.0234866
Il15ra	2.84499	0.89899	0.00444129	0.0236045
Lars	2.84144	0.131978	0.00449106	0.0238475
Pf4	2.83881	0.664702	0.00452826	0.024018
Cnih1	2.83818	0.133532	0.00453721	0.0240601
Pak2	2.83586	0.0560439	0.00457026	0.0242179
Chid1	2.83486	0.326588	0.00458465	0.0242843
Srek1ip1	2.8308	0.191622	0.00464325	0.0245671
Amfr	2.829	0.13573	0.0046694	0.0246889
Sos2	2.828	0.171319	0.00468402	0.0247607
Fam20b	2.82792	0.183014	0.00468509	0.0247607
Bud31	2.82656	0.139338	0.00470513	0.0248555
Tmem184a	2.82273	0.829478	0.00476171	0.0251375
Tle3	2.82152	0.204805	0.00477971	0.025224
Serpinb9	2.82055	0.336557	0.00479417	0.0252862
Fads3	2.81937	0.177423	0.00481174	0.0253733
Epb41l2	2.81395	0.116297	0.00489368	0.0257765
Zfp652	2.80931	0.182756	0.00496472	0.0261215
Cers6	2.80622	0.8555	0.00501266	0.0263561
Mid1ip1	2.80292	0.199668	0.00506416	0.0266151
Znhit1	2.79962	0.23878	0.00511635	0.0268594
Pim3	2.79352	0.138455	0.00521371	0.027328
Hrh1	2.78505	0.695247	0.00535203	0.0279784
Parva	2.78199	0.191316	0.00540269	0.0282244
Ifi205	2.7812	1.15119	0.00541578	0.0282803
Cox7a2l	2.77927	0.0684983	0.00544816	0.0284368
Ipo5	2.77892	0.12988	0.00545396	0.0284545
Usp14	2.7717	0.0967906	0.00557648	0.0290231
Hgh1	2.76996	0.385344	0.00560638	0.0291465
Zranb2	2.7687	0.0888059	0.00562805	0.0292463
Bag1	2.7658	0.0772725	0.00567842	0.0294755
Pank2	2.7636	0.159192	0.00571676	0.029655
Timm50	2.76186	0.271164	0.00574724	0.0298
Fam210a	2.75604	0.193692	0.00585061	0.0302894
Smarcd3	2.75377	0.481838	0.00589128	0.0304732
Dnajc11	2.75337	0.196513	0.00589846	0.0305036
Rac3	2.7507	0.48308	0.00594689	0.0307406
Ibtk	2.74862	0.120931	0.00598475	0.030916
Mitd1	2.74276	0.193232	0.00609255	0.0314247
Jak3	2.7389	0.427273	0.00616447	0.0317678
Prkdc	2.73866	0.242638	0.00616893	0.0317839
Tmc4	2.73663	0.456732	0.00620728	0.0319675
Nrarp	2.73524	0.323901	0.00623351	0.0320956
Ehd4	2.73402	0.185319	0.00625661	0.0321934
Fntb	2.72943	0.489844	0.00634433	0.032595
Cnksr1	2.72934	0.595917	0.00634609	0.032597
Lyrm4	2.7281	0.324462	0.00636996	0.0326866
Syt16	2.72548	0.202142	0.00642077	0.0329375
Gfm1	2.7237	0.245405	0.00645556	0.0331088
Tmem189	2.72267	0.306626	0.00647565	0.0331974
Blcap	2.72124	0.262764	0.00650368	0.0333266
1700066b19rik	2.71439	0.447728	0.00663984	0.0339874
Chmp4c	2.7138	0.160626	0.00665158	0.034018
Synj1	2.71192	0.223178	0.00668945	0.034182
Sigmar1	2.71031	0.259435	0.00672206	0.0343412
Slc39a7	2.70915	0.136187	0.00674567	0.0344469
Slc49a4	2.70887	0.286656	0.00675134	0.0344684
Spcs3	2.70863	0.112434	0.00675617	0.0344856
Aldh3b1	2.70703	0.483311	0.00678872	0.0346367
Rbm27	2.69948	0.11753	0.0069447	0.0353637
Dgat2	2.69782	0.358436	0.00697952	0.0355333
5430425k12rik	2.69751	0.683768	0.00698603	0.0355588
P4ha2	2.69585	0.235349	0.00702087	0.0357284
Ythdc2	2.69444	0.276206	0.00705073	0.0358626
Map2k2	2.69265	0.12388	0.00708869	0.0360269
Fmnl2	2.68951	0.144504	0.00715564	0.0363202
Samm50	2.68934	0.128905	0.00715925	0.0363307
Nfx1	2.68831	0.187927	0.00718155	0.0364282
Gbe1	2.68752	0.234827	0.0071985	0.0365063
Tlr3	2.68339	0.324164	0.00728804	0.0369208
Gm4951	2.683	1.01686	0.0072964	0.0369472
Srp54a	2.6825	0.214121	0.00730751	0.0369717
Mbp	2.67816	0.167544	0.00740277	0.0373672
H2-t23	2.67714	0.1853	0.00742529	0.0374712
H6pd	2.67477	0.210595	0.00747809	0.0376893
Acadvl	2.66701	0.227524	0.00765284	0.0384631
Gbp5	2.66469	1.08643	0.00770598	0.0386972
Srd5a1	2.66311	0.147553	0.00774231	0.0388631
Mtg1	2.65852	0.517653	0.00784842	0.0393455
Cdc37l1	2.65589	0.1343	0.00790988	0.0395963
L2hgdh	2.65455	0.195624	0.00794135	0.0397438
Opa1	2.65075	0.139183	0.00803125	0.0401511
Cryzl1	2.64776	0.162002	0.00810259	0.0404649
Ppan	2.64663	0.183225	0.00812993	0.0405799
Farsb	2.63943	0.192717	0.00830457	0.0413685
Pcyt1a	2.63683	0.188084	0.00836848	0.0416517
Plpp1	2.63663	0.469241	0.00837333	0.041667
Gjb3	2.63459	0.220574	0.00842387	0.0419097
Nup93	2.63304	0.199667	0.00846251	0.0420753
Hspbap1	2.62912	0.319542	0.00856064	0.0425363
Cyb5b	2.62777	0.0704183	0.00859464	0.0426783
Inafm2	2.6261	0.277439	0.00863702	0.0428797
Nfkbia	2.62353	0.214388	0.00870226	0.0431854
Stc2	2.61882	0.584327	0.0088235	0.0437318
Tor3a	2.61235	0.545847	0.00899233	0.0445125
Socs1	2.60846	0.683776	0.00909518	0.0449839
Nfic	2.6017	0.197707	0.00927633	0.0457551
4930523c07rik	2.60091	0.127199	0.00929775	0.0458327
Il18r1	2.60028	0.598765	0.00931485	0.0458971
Rnf183	2.59904	1.03097	0.00934836	0.0460333
Celf4	2.59742	0.150985	0.00939281	0.0462329
Qtrt1	2.59518	0.499507	0.00945411	0.0464862
Sco1	2.59206	0.350339	0.00954032	0.0468417
Sdha	2.58703	0.111951	0.0096808	0.0474919
Lonrf1	2.58578	0.377066	0.0097158	0.0476537
Tmem97	2.58386	0.212645	0.00977001	0.0478897
Tuba1b	2.58216	0.0856673	0.00981827	0.0481063
Ctps	2.58088	0.245659	0.00985499	0.0482661
Ptpn3	2.57657	0.167642	0.00997873	0.0488012
Misp	2.57461	0.182588	0.0100354	0.0490377
Bfar	2.57307	0.152424	0.0100801	0.0492259
Exoc6	2.57152	0.195695	0.0101254	0.0493958
Xxylt1	2.56685	0.243758	0.0102627	0.0499928
Bin1	2.56499	0.106419	0.0103177	0.0502093
Mrps9	2.56142	0.17759	0.0104246	0.0506978
Nup153	2.5542	0.143787	0.0106433	0.0516445
Dgat1	2.55373	0.321844	0.0106575	0.0517028
Onecut3	2.55208	0.118042	0.0107083	0.051917
Ltb	2.54873	0.457815	0.0108115	0.0524069
Zmat2	2.54797	0.122935	0.0108351	0.0525103
Mospd3	2.54656	0.203553	0.0108791	0.0526909
Dynlt3	2.54649	0.155868	0.0108813	0.0526909
Map3k1	2.5464	0.140214	0.010884	0.0526931
Eif2s3x	2.54543	0.133432	0.0109144	0.0528187
Cdc6	2.54392	0.337921	0.0109617	0.053026
Ing4	2.54378	0.153594	0.0109659	0.0530353
Mcfd2	2.54281	0.199927	0.0109965	0.0531725
Relch	2.542	0.16815	0.0110222	0.0532855
Ttc13	2.53969	0.162222	0.0110952	0.0536276
C1qtnf6	2.53709	0.684256	0.0111778	0.0540045
Deptor	2.53486	0.238058	0.0112492	0.0542938
Pacs2	2.52815	0.27154	0.0114666	0.0552644
Wac	2.52642	0.074444	0.0115233	0.0554892
Ddx49	2.52294	0.224884	0.0116379	0.0559525
Tmem39a	2.52247	0.25614	0.0116535	0.0560047
Shroom2	2.52224	0.508776	0.0116611	0.0560299
Phykpl	2.52191	0.300685	0.0116721	0.0560538
Fam160a2	2.51947	0.214022	0.0117533	0.056427
Ghdc	2.51939	0.206992	0.0117558	0.0564272
Impact	2.51863	0.244874	0.0117813	0.0565381
Hbb-bt	2.51479	1.3457	0.0119104	0.0571346
Gigyf1	2.51252	0.154591	0.0119871	0.0574442
Nudt5	2.51163	0.135707	0.0120177	0.0575671
Trim26	2.5115	0.162056	0.0120219	0.0575756
Vdac1	2.50871	0.0129113	0.0121172	0.057997
Psen1	2.50686	0.196543	0.012181	0.0582547
Lyz2	2.50427	0.959639	0.0122706	0.0586714
4833439l19rik	2.49967	0.166862	0.0124309	0.0593659
Wdr83os	2.49897	0.108341	0.0124556	0.0594718
Rsad1	2.49822	0.421026	0.0124817	0.0595845
Serhl	2.49757	0.282634	0.0125047	0.0596675
Rab18	2.49753	0.0933416	0.0125063	0.0596675
Ap1g2	2.49535	0.473133	0.0125833	0.0600086
Sec11c	2.49523	0.0792899	0.0125875	0.0600164
Cracr2b	2.49454	0.51237	0.012612	0.060109
Card10	2.49368	0.229206	0.0126425	0.0602423
Rbms3	2.48798	1.35637	0.0128471	0.0611058
Phf13	2.48774	0.251771	0.0128559	0.0611356
Zcchc9	2.48723	0.146051	0.0128742	0.0612101
Pard6b	2.48436	0.34439	0.0129784	0.0616313
Suox	2.4783	0.25304	0.0132008	0.062574
Tgtp2	2.47474	1.01231	0.0133334	0.0631389
Rab1a	2.47353	0.0759991	0.0133784	0.0633267
Ptges2	2.47259	0.23651	0.0134138	0.0634812
Mlycd	2.47202	0.258842	0.0134352	0.0635698
Doc2g	2.47133	0.44161	0.0134613	0.0636677
Cd276	2.46971	0.187081	0.0135224	0.0639256
Ist1	2.46865	0.132531	0.0135622	0.0640809
Galnt12	2.46298	0.341354	0.0137787	0.0650125
Fkbp9	2.46279	0.185215	0.013786	0.0650341
Ipo7	2.46013	0.0890852	0.0138885	0.0654915
Ube2n	2.45719	0.0966333	0.014003	0.0659786
Smox	2.4557	0.344605	0.014061	0.0661989
Cdc34	2.45543	0.180236	0.0140715	0.0662353
Coq5	2.45412	0.202504	0.0141229	0.0664637
Tmed3	2.45042	0.169094	0.014269	0.0671114
Aifm2	2.44653	0.502217	0.0144239	0.0677859
Rhbdd1	2.44572	0.168647	0.0144564	0.0679248
Sardh	2.44353	0.438573	0.0145445	0.0682708
Anxa7	2.44309	0.0952625	0.0145623	0.0683408
Fastkd3	2.44286	0.295561	0.0145715	0.0683704
Rbck1	2.44204	0.20271	0.0146046	0.0684985
Gm20559	2.43867	0.167589	0.0147415	0.0690719
Ttyh2	2.43683	0.264303	0.0148166	0.0694099
Sdf2	2.43566	0.108897	0.0148648	0.0696075
Znrf1	2.43313	0.130979	0.0149688	0.0700396
Smtnl2	2.42958	0.673555	0.0151164	0.0706463
Trim15	2.42887	1.02251	0.015146	0.0707701
Mrpl37	2.42365	0.240131	0.0153653	0.0717098
Pip5k1c	2.42317	0.226246	0.0153856	0.0717906
Map2k7	2.41998	0.12425	0.0155213	0.0723949
Wdr76	2.41903	0.400183	0.015562	0.0725703
Gpaa1	2.41875	0.250491	0.0155738	0.0726112
Gid8	2.41357	0.264265	0.015797	0.0735499
Cys1	2.41146	0.332458	0.0158886	0.0739472
Maff	2.41052	0.195052	0.0159296	0.0741235
C1s1	2.40353	1.41289	0.0162378	0.0753495
Cep83	2.40253	0.186726	0.016282	0.0755247
Slc25a22	2.40082	0.426548	0.0163586	0.075832
Ogfr	2.39987	0.309244	0.0164008	0.0760009
Creb5	2.39967	0.159299	0.0164098	0.0760279
Arf1	2.39867	0.0433487	0.0164546	0.0762056
Lrrc8d	2.39762	0.147998	0.0165022	0.0764108
Uap1l1	2.39577	0.237264	0.0165855	0.0767665
Yipf5	2.3925	0.0957389	0.0167339	0.0773623
Arntl	2.38961	0.320582	0.0168661	0.077943
S100a9	2.38676	0.973324	0.0169978	0.0784846
Lipa	2.38543	0.100297	0.0170593	0.0787276
Morc3	2.37921	0.103981	0.0173498	0.0799902
Tenm1	2.37822	0.596556	0.0173963	0.08017
Itpr1	2.37365	0.163908	0.017613	0.0810926
Dram1	2.37236	0.400938	0.0176751	0.0813468
Dgke	2.372	0.449285	0.0176923	0.0813941
Cblc	2.36342	0.218605	0.0181072	0.083141
Ccl9	2.36226	1.68186	0.0181639	0.0833687
Ick	2.35922	0.146658	0.0183135	0.0840064
Elmod2	2.35803	0.157014	0.018372	0.084242
Erbb2	2.35732	0.170858	0.0184076	0.0843887
Gmfb	2.35588	0.126444	0.0184791	0.0846837
Rbm38	2.3555	0.409455	0.018498	0.0847538
Usp43	2.35506	0.283249	0.0185198	0.0847878
Gnl3	2.35145	0.0882665	0.0187007	0.085397
Kctd2	2.35107	0.372923	0.0187197	0.0854447
Dhh	2.35104	0.236374	0.0187213	0.0854447
Esrp1	2.35016	0.488396	0.0187653	0.0856293
Zfp839	2.34853	0.320097	0.0188477	0.0859886
Timm9	2.34479	0.131142	0.0190378	0.0867214
Mob1b	2.34214	0.10479	0.0191733	0.0872714
Pitpnc1	2.34056	0.132308	0.019255	0.0876095
Adgrl2	2.33992	0.115341	0.0192881	0.0877263
Klf16	2.33968	0.37146	0.0193001	0.0877639
Efcab14	2.33918	0.141805	0.0193262	0.0878657
Mycbp	2.33874	0.230441	0.0193491	0.087953
Yeats2	2.33852	0.123861	0.0193601	0.0879858
Hsd17b11	2.33831	0.121575	0.0193711	0.0880191
Arhgef16	2.33243	0.232956	0.0196778	0.0892579
Ddx31	2.33194	0.27403	0.0197041	0.0893427
Hccs	2.32627	0.149569	0.0200043	0.0905473
Cpsf3	2.32583	0.235741	0.0200279	0.0906365
Dhrs13	2.32346	0.353949	0.0201547	0.0911229
Ngef	2.31919	0.570971	0.0203846	0.0920567
Sema3b	2.31772	0.342275	0.0204643	0.092399
Ifi27l2b	2.31745	0.0885341	0.0204793	0.0924311
Chaf1b	2.3167	0.398403	0.0205203	0.0925987
Gse1	2.31455	0.127073	0.0206377	0.0931103
Fasn	2.31096	0.107858	0.0208351	0.0939112
Bcl6	2.31081	0.283519	0.0208432	0.0939296
Dusp6	2.31061	0.111554	0.0208544	0.0939482
Aspscr1	2.31059	0.25949	0.0208552	0.0939482
Gm4841	2.30957	1.7077	0.0209118	0.0941848
Sftpd	2.30749	2.22896	0.0210274	0.0946333
Saa3	2.30485	3.34836	0.0211752	0.0952622
Glis2	2.30447	0.197097	0.0211964	0.0953185
Rrp9	2.30307	0.331332	0.0212746	0.0956183
Son	2.29942	0.0246627	0.0214812	0.0965098
4931406c07rik	2.29663	0.134921	0.0216399	0.0971118
Zdhhc13	2.29124	0.308331	0.0219494	0.0983886
Slc16a9	2.28965	0.838894	0.0220414	0.0987257
Lcor	2.28875	0.0978508	0.0220941	0.098887
Ufd1	2.28749	0.216175	0.022167	0.0991856
Rpf1	2.28609	0.181593	0.022249	0.0995235
Rtn4ip1	2.28501	0.53322	0.0223121	0.0997867
Akr1a1	2.28287	0.0731166	0.022438	0.100312
Mlkl	2.28156	0.255405	0.0225155	0.10062
C1ra	2.2804	1.65533	0.0225838	0.100868
Hbs1l	2.27843	0.159713	0.0227012	0.101335
Mcm3	2.27585	0.166203	0.0228549	0.101948
Bend7	2.27538	0.464317	0.0228834	0.102052
Fa2h	2.27308	1.69347	0.0230216	0.102571
Fam171a1	2.27072	0.198169	0.0231638	0.103088
Atg4d	2.27062	0.354319	0.0231702	0.103097
Gfod1	2.26746	0.218258	0.0233618	0.103832
Alcam	2.26454	0.0267137	0.0235412	0.10455
Mucl3	2.26315	0.22485	0.0236265	0.10489
Aqp5	2.26236	0.968414	0.0236754	0.105087
Them6	2.26042	0.820077	0.0237953	0.105579
Ciita	2.26014	1.47583	0.0238124	0.105635
Trim6	2.25997	0.544162	0.0238234	0.105664
Hells	2.25961	0.163803	0.0238455	0.105722
Bcl2l1	2.25085	0.110369	0.0243949	0.107733
E2f3	2.2494	0.154413	0.0244871	0.1081
Gtpbp4	2.24911	0.102172	0.0245054	0.108144
Rce1	2.24897	0.148948	0.0245147	0.108144
Cds2	2.24895	0.14488	0.0245156	0.108144
Naa40	2.24761	0.169048	0.0246008	0.108419
Smarcd2	2.24744	0.160674	0.0246122	0.108449
Atp9b	2.24677	0.160545	0.0246548	0.108616
Slc35b3	2.24561	0.210608	0.024729	0.108883
Rnf213	2.24462	0.137971	0.0247929	0.109123
B4galt7	2.24383	0.28414	0.0248431	0.109303
Gstt3	2.24233	0.373885	0.02494	0.109627
Pamr1	2.23946	0.600203	0.0251261	0.110383
Rom1	2.23793	0.639956	0.0252257	0.11078
Tmem150a	2.23728	0.242712	0.0252679	0.110924
Med15	2.23595	0.136613	0.0253553	0.111287
Rpl5	2.23537	-0.0310461	0.0253929	0.111431
Tcof1	2.23512	0.146548	0.0254092	0.111482
Far1	2.23329	0.0830956	0.0255299	0.111895
Tfcp2l1	2.23059	0.0783997	0.0257084	0.112575
Rab8a	2.22949	0.112065	0.0257811	0.112841
Tmem161b	2.22551	0.257086	0.0260471	0.113963
Otud6b	2.22348	0.169321	0.0261836	0.114432
Ass1	2.22317	0.629023	0.0262045	0.114503
Ppp1r15b	2.22266	0.126303	0.0262385	0.114609
Armc6	2.22073	0.363129	0.0263689	0.115093
Hsd3b7	2.22029	0.194336	0.026399	0.115203
Slc25a16	2.22006	0.366836	0.026415	0.11523
Hyou1	2.21733	0.156748	0.0266006	0.115933
Adrm1	2.21337	0.179222	0.0268721	0.116987
Snhg20	2.21023	0.205423	0.0270891	0.117822
Smpdl3b	2.20833	1.17329	0.0272212	0.118317
Slc39a9	2.20809	0.180653	0.0272378	0.118351
Mms22l	2.20794	0.355244	0.0272488	0.118364
C730027h18rik	2.20596	0.71161	0.0273869	0.118942
Ankrd37	2.20532	0.271488	0.0274315	0.119092
9330151l19rik	2.20501	0.650836	0.0274536	0.119144
Shisa5	2.20486	0.135319	0.0274637	0.119144
Cnp	2.20282	0.166791	0.0276077	0.119637
Traf2	2.20257	0.188674	0.027625	0.11969
Ptp4a3	2.20126	0.383726	0.0277178	0.120026
Ifi30	2.20044	0.169901	0.0277755	0.120253
Slc39a6	2.20021	0.113935	0.0277919	0.120302
Ifrd2	2.19984	0.228988	0.0278182	0.120394
Aspa	2.1968	0.824031	0.0280347	0.12122
Gpat4	2.19498	0.113234	0.0281649	0.121738
Tvp23b	2.19197	0.140383	0.0283816	0.122562
Nomo1	2.19109	0.13763	0.0284456	0.122794
Vps37a	2.18803	0.119071	0.0286675	0.123707
Piga	2.18713	0.173956	0.0287331	0.123967
Ppp1r9a	2.18363	0.307577	0.0289894	0.124959
Cops3	2.18353	0.123582	0.0289967	0.124967
Ifnlr1	2.17508	0.646474	0.0296238	0.127437
Rab26os	2.17224	0.617115	0.0298379	0.128182
Plcxd2	2.17217	0.444399	0.0298426	0.128182
Cd14	2.16938	0.131903	0.030054	0.128935
Tmem68	2.16889	0.187702	0.0300913	0.12907
Tmem161a	2.16881	0.154873	0.0300972	0.12907
Agpat2	2.16607	0.155849	0.0303057	0.129873
Pdia6	2.16124	0.0434768	0.0306769	0.131297
Itgam	2.16094	1.54551	0.0306999	0.131371
Tmprss4	2.1577	0.342523	0.0309508	0.132277
Sgk3	2.15548	0.371642	0.0311241	0.132969
Ptprf	2.15293	0.0795181	0.0313243	0.133728
Fam126b	2.1523	0.172028	0.0313735	0.133909
Phyh	2.14932	0.192934	0.031609	0.134724
Erbb3	2.14527	0.109879	0.0319316	0.135951
Setd6	2.14138	0.211911	0.0322433	0.137006
D630011a20rik	2.14047	1.64439	0.0323168	0.137269
Ephx1	2.13871	0.367999	0.0324589	0.137724
Tmem230	2.13677	0.196477	0.0326166	0.138318
Tmc6	2.13564	0.323935	0.0327091	0.138661
Kyat1	2.13527	0.540925	0.0327388	0.138762
Cybc1	2.13502	0.165228	0.032759	0.138823
Slirp	2.13104	0.169022	0.0330856	0.140081
Cramp1l	2.13075	0.134343	0.0331099	0.140159
Atp5o	2.12989	0.0662141	0.0331805	0.140407
Taf15	2.12849	0.0986004	0.0332963	0.140821
Plekhh3	2.12715	0.159684	0.033408	0.141218
Hgs	2.12417	0.109846	0.0336558	0.142163
Galk2	2.1237	0.155754	0.0336949	0.142277
Slc25a28	2.12118	0.154841	0.0339067	0.143018
Tlr4	2.12074	0.29131	0.0339434	0.143147
Ogfod1	2.12042	0.159815	0.0339708	0.143237
Itgb3	2.12025	0.39829	0.0339848	0.143271
Traf3	2.1168	0.196313	0.0342765	0.144423
Rpe	2.11528	0.107022	0.034406	0.144891
N4bp3	2.11386	0.37787	0.0345272	0.14535
Snu13	2.11274	0.0473641	0.0346229	0.145622
Ap1s3	2.11167	0.431268	0.0347149	0.145983
2610035d17rik	2.11099	0.52118	0.0347732	0.146203
Slit1	2.10786	0.793915	0.0350434	0.147207
Il1r1	2.10451	0.298531	0.0353344	0.148298
Rpl36a-ps1	2.10258	0.318272	0.0355027	0.148951
Dnajb6	2.10221	0.0644551	0.0355352	0.149061
Bcr	2.10142	0.18055	0.035604	0.149296
Psme2	2.10127	0.149504	0.0356176	0.149327
Cpt2	2.09937	0.26214	0.035784	0.149944
Ddx39	2.09836	0.141437	0.0358737	0.150267
Rogdi	2.09556	0.401083	0.0361214	0.151117
Cdk7	2.09446	0.239933	0.0362188	0.15147
Map4k2	2.09304	0.467831	0.0363452	0.151918
Akr1b3	2.08722	0.0839488	0.0368683	0.153778
Gm17491	2.08617	0.220348	0.0369634	0.154065
Tmem50b	2.0859	0.417163	0.0369873	0.15411
Btbd11	2.0831	0.368142	0.0372418	0.155089
Tjp3	2.08296	0.178443	0.037255	0.155092
Twf1	2.08167	0.0464019	0.0373724	0.155495
Rnf145	2.08137	0.130632	0.0374001	0.155583
Nelfcd	2.08037	0.246842	0.0374917	0.155909
Nudt16l1	2.07956	0.221063	0.0375658	0.15619
Paox	2.0791	0.182049	0.0376086	0.156258
Arfip1	2.07782	0.17728	0.0377256	0.156633
Mta2	2.07746	0.0947203	0.0377587	0.156723
Bcl3	2.07492	0.136658	0.0379937	0.157608
Denr	2.06894	0.0622931	0.0385515	0.159641
Daam1	2.0673	0.156662	0.0387055	0.160138
Duox2	2.06626	2.40806	0.0388043	0.160518
Eif2b4	2.06609	0.190782	0.03882	0.160555
Rabggtb	2.06518	0.122173	0.0389064	0.160772
Firre	2.06447	0.21424	0.0389733	0.16102
Rpl22	2.06263	-0.0621105	0.0391478	0.161684
Plaat3	2.06095	0.52619	0.0393079	0.162289
Hmox1	2.06086	0.244436	0.0393163	0.162295
Exosc9	2.05968	0.261058	0.0394292	0.162704
Nrcam	2.05812	1.69235	0.0395785	0.163263
Paxip1	2.05731	0.191013	0.0396565	0.163527
Irx3	2.05702	0.106701	0.0396845	0.163615
Slc19a1	2.05405	0.190095	0.0399707	0.164677
Itpripl2	2.05398	0.0696404	0.0399772	0.164677
Adora2a	2.05277	0.3194	0.0400948	0.165025
Osmr	2.05266	0.21614	0.0401052	0.165025
Pin4	2.05261	0.127707	0.0401106	0.165025
Mcrip2	2.04731	0.275156	0.0406273	0.166902
H2-m3	2.04728	0.636575	0.0406304	0.166902
Slc7a5	2.04707	0.279888	0.040651	0.166957
Zfp106	2.04631	0.0436369	0.0407263	0.167179
Kctd3	2.04527	0.170464	0.0408287	0.167541
Abhd14b	2.04274	0.21758	0.0410777	0.168534
Bc031181	2.03829	0.111061	0.0415213	0.170176
Tcf7l2	2.0362	0.11772	0.04173	0.170913
Stx12	2.03601	0.150556	0.041749	0.170961
Elmsan1	2.03572	0.198942	0.0417783	0.171051
Cyp4f13	2.034	0.303666	0.0419512	0.17164
Vmp1	2.03126	0.051932	0.0422283	0.172624
Dcn	2.03039	1.98173	0.0423169	0.172902
Snrpb2	2.03012	0.140257	0.0423441	0.172947
H2-ke6	2.0293	0.30907	0.0424276	0.173258
Mib1	2.02448	0.0734409	0.0429207	0.17509
Slf1	2.02253	0.209062	0.043122	0.17585
Clca1	2.02213	0.884656	0.0431631	0.175957
Fbxw9	2.02174	0.162476	0.0432035	0.176092
1700016k19rik	2.02091	1.024	0.0432887	0.176378
Pus1	2.02078	0.179475	0.0433026	0.176404
B230216n24rik	2.02	0.346816	0.043383	0.176701
Cadm1	2.01715	0.0968358	0.0436797	0.177756
Slc29a2	2.01634	0.38904	0.0437649	0.178072
Prkca	2.01546	0.122106	0.0438562	0.178413
Ctss	2.01487	0.964276	0.0439187	0.178605
Hira	2.01084	0.142456	0.0443426	0.180081
Coa5	2.00968	0.126278	0.0444651	0.180547
Anxa5	2.00831	0.0254989	0.0446107	0.181045
Serpind1	2.00404	0.355409	0.0450656	0.182734
Dpt	2.00027	2.59295	0.0454712	0.184188
Baiap2l2	1.99574	0.363075	0.0459627	0.186051
Spire1	1.99548	0.144421	0.0459904	0.186072
Nf2	1.99459	0.188541	0.0460881	0.186367
Ccl4	1.99348	1.1804	0.0462084	0.186758
Btbd1	1.9933	0.145699	0.0462287	0.186776
Itga3	1.99082	0.061195	0.0465012	0.187716
Inip	1.98958	0.191026	0.0466375	0.188234
Rhbdd2	1.98629	0.160329	0.047001	0.189571
Gm16104	1.98601	0.519704	0.0470327	0.189667
Casz1	1.98356	0.402733	0.0473054	0.190648
Ppm1k	1.98333	0.369716	0.0473311	0.190707
Tnfaip3	1.98278	0.287566	0.0473917	0.190886
Mlf2	1.98269	0.0531844	0.0474019	0.190894
Irf2	1.98162	0.132996	0.047522	0.191345
Ganab	1.98048	0.0590994	0.0476501	0.19173
1500009c09rik	1.97988	0.832811	0.0477176	0.191904
Sphk1	1.976	0.264251	0.0481546	0.193364
Rhbdl1	1.9751	0.504331	0.0482563	0.19374
Il1b	1.97398	0.489269	0.0483838	0.194152
Isoc1	1.97351	0.19128	0.048437	0.194333
Nmt2	1.97317	0.106964	0.0484759	0.194456
Arhgef3	1.97204	0.170194	0.0486047	0.194873
Adgrg2	1.97062	1.22461	0.0487674	0.195459
Cdhr5	1.96852	0.653674	0.0490083	0.196325
Idh3a	1.96757	0.125384	0.049117	0.196726
Casp7	1.96746	1.08378	0.0491299	0.196745
Ccnh	1.96672	0.206238	0.0492155	0.197021
Itgav	1.96011	0.0776374	0.0499835	0.199722
Lias	1.9556	0.226133	0.0505127	0.2017
Ido1	1.95438	1.27192	0.0506562	0.202205
Preb	1.95333	0.140261	0.0507805	0.202632
Stk38l	1.95197	0.126328	0.0509422	0.203037
Alg3	1.95061	0.349351	0.0511038	0.203647
Sh3bp2	1.94868	0.695045	0.0513336	0.204424
Acaa1a	1.94827	0.138324	0.0513832	0.204587
Gusb	1.9477	0.106865	0.051451	0.204823
B930095g15rik	1.94678	0.147145	0.0515611	0.205157
Trim12c	1.94525	0.428063	0.0517446	0.205783
Lif	1.93857	0.199787	0.0525539	0.208439
Ilvbl	1.93826	0.2465	0.0525918	0.208554
Tomm40	1.93549	0.107192	0.0529306	0.209781
Rgl3	1.93543	0.717456	0.052938	0.209781
Wwox	1.93152	0.248723	0.0534186	0.211336
Greb1l	1.9286	0.772932	0.0537805	0.212696
Zfp384	1.92722	0.237216	0.053952	0.213065
Retnla	1.92721	2.41251	0.0539531	0.213065
Krtcap3	1.9272	0.155176	0.053955	0.213065
Slc10a7	1.92634	0.111486	0.0540625	0.213454
Tshz2	1.92514	0.125759	0.0542118	0.213971
Gabrp	1.92064	0.229388	0.0547775	0.215963
Mars2	1.92061	0.267655	0.0547805	0.215963
Plxna4	1.91846	0.288932	0.0550531	0.216929
Atg12	1.91818	0.120087	0.0550877	0.217029
Vhl	1.91647	0.249015	0.0553052	0.217741
Pcgf2	1.91636	0.177581	0.0553195	0.217761
Cobl	1.91385	0.5071	0.0556393	0.21891
Ptch1	1.91182	0.135381	0.0558989	0.219858
Ccdc141	1.91131	0.390764	0.0559642	0.220041
Cog5	1.91022	0.208646	0.0561051	0.220558
Emg1	1.90862	0.0686437	0.056311	0.22122
Pkn3	1.90188	0.207184	0.0571872	0.22414
Ptprk	1.89964	0.0999591	0.0574798	0.225101
Ubald1	1.89964	0.151245	0.05748	0.225101
Slc50a1	1.89733	0.148087	0.0577847	0.226031
As3mt	1.896	0.150606	0.0579606	0.226682
Ckap4	1.89536	0.16913	0.0580447	0.226926
Ctsd	1.89288	0.00113759	0.0583738	0.228146
Bub3	1.89263	0.129199	0.0584074	0.228202
Nfu1	1.8894	0.148805	0.0588385	0.229582
Trabd	1.88755	0.183255	0.0590861	0.230495
Homer1	1.88751	0.179738	0.0590919	0.230495
Tmem259	1.88723	0.128792	0.0591294	0.230603
Ncmap	1.88656	0.272053	0.0592199	0.230918
Egln1	1.8841	0.0883582	0.0595515	0.232019
Slc52a3	1.88316	0.569004	0.0596786	0.23236
Iars2	1.88274	0.107984	0.0597356	0.232544
Mapkapk3	1.88222	0.279982	0.0598059	0.232779
Kcnd1	1.88015	0.501531	0.0600877	0.23376
Utp11	1.87964	0.170254	0.060157	0.233953
Map3k9	1.87936	1.25491	0.0601955	0.234064
Dync1i2	1.87641	0.0635907	0.0605993	0.23544
Rusc1	1.87392	0.268453	0.0609417	0.236692
Marcks	1.87313	-0.0103706	0.0610503	0.236997
Sap25	1.87216	0.302645	0.0611849	0.237405
Pafah2	1.87201	0.23697	0.0612051	0.237405
Rnf121	1.86868	0.202985	0.0616668	0.239006
Setd4	1.86859	0.487393	0.0616793	0.239006
[truncated: 21,589 more rows]
