# Supplementary material for: Reshaping the Tumor Microenvironment of KRASG12D Pancreatic Ductal Adenocarcinoma with Combined SOS1 and MEK Inhibition for Improved Immunotherapy Response
Source: Cancer Res Commun. 2024 Jun 21;4(6):1548–60. doi: 10.1158/2767-9764.CRC-24-0172 (PMC11191876; doi:10.1158/2767-9764.CRC-24-0172)
Supplement: Supplementary Table 4 [file crc-24-0172-s04.xlsx]

## Sheet: Table 4
Supplementary Table 4: Differential expression analysis comparing TC3 SOS1i+MEKi treated macrophage cells and TC3 vehicle treated macrophage cells
names	scores	logfoldchanges	pvals	pvals_adj
Ahnak	35.3336	1.84954	1.78859e-273	8.43751e-270
Ccl9	29.0854	1.57675	5.49116e-186	1.2952e-182
Gda	29.0315	1.44263	2.63605e-185	5.65241e-182
S100a4	27.4792	1.72943	3.11629e-166	5.65414e-163
Sem1	26.4696	1.06468	2.17122e-154	3.65803e-151
Ccl6	25.0288	1.44464	2.97468e-138	4.67759e-135
S100a10	24.9521	1.24894	2.02479e-137	2.98492e-134
Cebpb	23.96	1.1701	7.27277e-127	9.53015e-124
Itgam	23.8919	1.18685	3.71741e-126	4.61487e-123
Emilin2	23.5817	1.39233	5.93646e-123	6.66777e-120
Samhd1	22.2951	1.21875	4.121e-110	3.88808e-107
Psap	22.2394	0.938665	1.42714e-109	1.29469e-106
Cd44	22.1239	1.21663	1.85987e-108	1.62477e-105
Alox5ap	21.9718	1.1422	5.35632e-107	4.51212e-104
Ly6e	21.6288	1.2402	9.62768e-104	7.83062e-101
Dusp1	21.4161	1.24395	9.46538e-102	7.44199e-99
Zfp36	21.041	1.1035	2.76309e-98	2.10235e-95
Ifitm3	20.6219	1.11463	1.74571e-94	1.21106e-91
F13a1	20.4879	1.49266	2.75977e-93	1.85985e-90
Junb	20.4383	1.02456	7.62811e-93	4.9979e-90
Mrpl33	20.3826	1.07327	2.38613e-92	1.48109e-89
Pim1	19.8185	1.13223	2.06122e-87	1.21545e-84
Bc005537	19.7538	0.999216	7.43603e-87	4.17604e-84
Fos	19.7177	1.11378	1.52133e-86	8.34502e-84
Zeb2	19.3488	0.929745	2.08718e-83	1.11887e-80
Crip1	19.2118	0.970209	2.94725e-82	1.54482e-79
Rbms1	19.1805	0.953027	5.38847e-82	2.76299e-79
Pitpna	19.126	0.882506	1.53252e-81	7.69096e-79
Anxa2	19.1108	0.969731	2.05139e-81	1.00804e-78
Vim	18.7751	0.908481	1.20687e-78	5.69328e-76
Ccr2	18.727	1.25367	2.98292e-78	1.37957e-75
Ifi27l2a	18.652	1.16898	1.21549e-77	5.51341e-75
Iqgap1	18.6266	0.864438	1.95452e-77	8.69837e-75
Vcan	18.4985	1.90593	2.12399e-76	9.27749e-74
Serp1	18.4925	0.92051	2.37127e-76	1.01693e-73
Hif1a	18.2606	0.935001	1.70364e-74	7.17566e-72
Diaph1	17.5731	0.961227	3.95998e-69	1.58312e-66
Xbp1	17.4624	0.920278	2.77107e-68	1.08935e-65
Slfn5	17.2714	1.40373	7.72478e-67	2.98696e-64
Mcl1	17.131	0.827997	8.70724e-66	3.25996e-63
Slfn2	17.0331	0.880135	4.6676e-65	1.69376e-62
Tgfbi	16.8212	0.874912	1.70573e-63	6.00493e-61
Thbs1	16.11	1.14356	2.16909e-58	7.41483e-56
Scand1	16.0957	0.811926	2.73483e-58	9.21522e-56
Zfp36l2	16.0929	0.837841	2.86146e-58	9.50609e-56
H2-d1	16.0642	0.798652	4.54679e-58	1.48952e-55
Malat1	15.8848	0.886093	8.07825e-57	2.61016e-54
Ptpn1	15.8629	0.815936	1.14428e-56	3.64733e-54
Shisa5	15.8505	0.877487	1.39449e-56	4.38556e-54
Cdkn1a	15.801	0.88558	3.0615e-56	9.50153e-54
Xdh	15.7928	1.25439	3.4851e-56	1.06757e-53
Rap1b	15.7619	0.724511	5.69385e-56	1.7218e-53
Gpx1	15.7377	0.739829	8.33812e-56	2.48951e-53
Klf4	15.7293	1.12884	9.51895e-56	2.80654e-53
Jarid2	15.5898	1.17602	8.53947e-55	2.40013e-52
Ptprc	15.5897	0.763228	8.54754e-55	2.40013e-52
Fcer1g	15.5839	0.696071	9.3698e-55	2.60007e-52
Ifi204	15.5511	1.28909	1.5649e-54	4.292e-52
Srgn	15.5364	0.805724	1.96599e-54	5.33008e-52
Srp9	15.5181	0.760754	2.61654e-54	7.01323e-52
Pirb	15.4952	0.887531	3.73795e-54	9.79633e-52
Tmsb10	15.3764	0.714169	2.35838e-53	6.11286e-51
Cd53	15.3314	0.763013	4.71776e-53	1.19654e-50
1810037i17rik	15.2398	0.756208	1.92549e-52	4.83155e-50
Fn1	15.2069	0.982914	3.18087e-52	7.8976e-50
H2afj	15.0457	0.754228	3.68379e-51	8.95769e-49
Lamtor4	15.0225	0.764322	5.22647e-51	1.25793e-48
H2-k1	14.9726	0.739005	1.10871e-50	2.64153e-48
Emb	14.9362	0.817948	1.91463e-50	4.51604e-48
Rpl35a	14.7355	0.406166	3.81314e-49	8.73209e-47
Cmpk1	14.6147	0.870653	2.26454e-48	5.13593e-46
Tln1	14.5777	0.686545	3.89158e-48	8.74197e-46
Plec	14.5286	1.08919	7.98428e-48	1.76005e-45
Tomm6	14.5168	0.752203	9.48242e-48	2.07094e-45
Dok2	14.4634	1.02035	2.06355e-47	4.46541e-45
Sirpa	14.3969	0.704743	5.41127e-47	1.14987e-44
Lrp1	14.2949	0.772231	2.35325e-46	4.91204e-44
Naaa	14.2935	0.914146	2.40149e-46	4.96877e-44
Actg1	14.284	0.499038	2.75323e-46	5.64699e-44
Emp3	14.2627	0.713709	3.73812e-46	7.55034e-44
Laptm5	14.2625	0.783553	3.74524e-46	7.55034e-44
Chil3	14.2295	2.41345	6.01364e-46	1.20206e-43
Atp1a1	14.2248	0.666053	6.42989e-46	1.27447e-43
Ier2	14.1958	0.796621	9.72888e-46	1.91229e-43
Atp5l	14.1756	0.629754	1.29737e-45	2.50828e-43
Klf2	14.1722	1.37112	1.36083e-45	2.60959e-43
Plac8	14.1482	1.09945	1.91707e-45	3.6466e-43
Srsf5	14.0812	0.696963	4.95517e-45	9.27599e-43
Klf6	14.0532	0.735074	7.3624e-45	1.36738e-42
Prkcd	13.9812	0.766606	2.02992e-44	3.7116e-42
Fxyd5	13.9454	0.689245	3.35508e-44	6.08741e-42
Btg1	13.9031	0.717323	6.06167e-44	1.09142e-41
Ms4a6c	13.8703	0.728084	9.59057e-44	1.71373e-41
Ywhaz	13.8646	0.651734	1.03749e-43	1.83994e-41
Klf13	13.8137	0.949948	2.10786e-43	3.71031e-41
Ptpn18	13.7773	0.713407	3.49246e-43	6.05711e-41
Timm10b	13.7203	0.700141	7.67321e-43	1.32108e-40
Glud1	13.7174	0.679199	7.99231e-43	1.36605e-40
Rps27l	13.6092	0.645521	3.53035e-42	5.9057e-40
Mafb	13.5212	0.756127	1.17209e-41	1.94691e-39
Picalm	13.4584	0.645997	2.74852e-41	4.53351e-39
Itgb2	13.3247	0.729615	1.66269e-40	2.70468e-38
Rbpj	13.2188	0.659081	6.83319e-40	1.10393e-37
Eps8	13.2152	0.890218	7.17257e-40	1.15088e-37
Txn1	13.1798	0.64929	1.14684e-39	1.81547e-37
Cbl	13.1744	0.802542	1.23195e-39	1.93719e-37
Fam49b	13.1568	0.622102	1.55562e-39	2.42996e-37
Ccr5	13.1201	0.737493	2.52611e-39	3.91995e-37
Wfdc17	13.0727	0.79796	4.7161e-39	7.2233e-37
Cox6a1	13.069	0.666974	4.9485e-39	7.53034e-37
Ost4	13.0675	0.696117	5.04713e-39	7.63119e-37
S100a13	12.9224	0.717054	3.36322e-38	5.02078e-36
Nrros	12.9014	0.801452	4.41853e-38	6.55471e-36
Lilrb4a	12.8846	0.687581	5.4946e-38	8.10007e-36
Actr2	12.8603	0.593398	7.52966e-38	1.10312e-35
Trps1	12.8443	0.805688	9.25436e-38	1.34742e-35
Pid1	12.7116	0.808508	5.09489e-37	7.32763e-35
Stat3	12.7082	0.82756	5.3222e-37	7.60817e-35
Ms4a4c	12.6957	1.64504	6.24555e-37	8.87432e-35
Plxnb2	12.6611	0.928987	9.71784e-37	1.37254e-34
Gas7	12.6303	0.921067	1.43642e-36	2.01672e-34
Sp100	12.6294	1.08517	1.45469e-36	2.03028e-34
Ube2d3	12.6243	0.57739	1.55135e-36	2.15245e-34
Tpd52	12.5418	0.611989	4.40769e-36	6.07978e-34
Cox8a	12.5023	0.54729	7.25313e-36	9.889e-34
Atp2b1	12.4814	0.619823	9.43001e-36	1.27831e-33
Cd47	12.4583	0.624261	1.26005e-35	1.68868e-33
Mrpl52	12.4389	0.647462	1.60723e-35	2.1418e-33
Ifi209	12.3882	1.16113	3.02611e-35	4.00994e-33
Cdc42se1	12.3844	0.821476	3.17577e-35	4.18474e-33
Ifngr1	12.3659	0.639498	3.99928e-35	5.24061e-33
Kdm7a	12.2754	0.746923	1.22811e-34	1.59162e-32
Atp5e	12.2667	0.563299	1.36673e-34	1.76159e-32
Bach1	12.236	0.732999	1.99574e-34	2.55834e-32
Actr3	12.1511	0.580916	5.65656e-34	7.21196e-32
Rpl36al	12.111	0.524931	9.23377e-34	1.17095e-31
Itgb1	12.1102	0.582127	9.32255e-34	1.17589e-31
Rpn1	12.1006	0.721089	1.04796e-33	1.30785e-31
Mob1a	12.0846	0.618437	1.27389e-33	1.58144e-31
Rnf213	12.0266	0.991969	2.57448e-33	3.17928e-31
Wdr1	11.9414	0.635151	7.20017e-33	8.75414e-31
H2-t23	11.9387	0.994639	7.43601e-33	8.99452e-31
Rac1	11.9283	0.560791	8.42391e-33	1.01375e-30
Ninj1	11.9047	0.810843	1.11906e-32	1.33986e-30
Trim30a	11.8874	0.922806	1.37689e-32	1.64023e-30
Atp1b3	11.7495	0.620269	7.10566e-32	8.42217e-30
Ap2a2	11.7188	0.772914	1.02135e-31	1.20344e-29
Cytip	11.7184	0.872287	1.02553e-31	1.20344e-29
Ier3ip1	11.6715	0.652749	1.78325e-31	2.07199e-29
Rrbp1	11.6694	0.578616	1.82697e-31	2.11239e-29
Ly6c2	11.6303	2.13793	2.89203e-31	3.32753e-29
Hsp90b1	11.6099	0.622259	3.66854e-31	4.20048e-29
Flna	11.5658	0.658034	6.14132e-31	6.9642e-29
Pdia6	11.5455	0.606106	7.77759e-31	8.77752e-29
Mmp19	11.533	1.34378	8.99758e-31	1.0106e-28
Ifi207	11.5293	0.762077	9.39089e-31	1.04978e-28
Capzb	11.4949	0.529011	1.40021e-30	1.55786e-28
Capn2	11.4938	0.974587	1.41708e-30	1.56924e-28
Ier3	11.4056	0.670734	3.91968e-30	4.26053e-28
Sdc3	11.4043	0.707925	3.98126e-30	4.30761e-28
Ehd1	11.3934	0.772553	4.50889e-30	4.85621e-28
Dbi	11.3806	0.523068	5.22627e-30	5.60327e-28
Uqcrq	11.3651	0.528294	6.24017e-30	6.66004e-28
Svil	11.3539	0.898612	7.09451e-30	7.53776e-28
Chmp4b	11.3116	0.589426	1.14925e-29	1.21558e-27
Tmed2	11.2734	0.596567	1.77679e-29	1.87095e-27
Dazap2	11.2725	0.557075	1.79304e-29	1.87966e-27
Snx2	11.2707	0.625779	1.83081e-29	1.91077e-27
Ncf2	11.2657	0.581381	1.93864e-29	2.01439e-27
Canx	11.2595	0.532704	2.08052e-29	2.15233e-27
Clec4d	11.2586	1.14493	2.09961e-29	2.1626e-27
Arf5	11.2479	0.528465	2.37057e-29	2.42055e-27
Irf2bp2	11.24	0.569719	2.59238e-29	2.63563e-27
Vsir	11.2386	0.621374	2.63576e-29	2.66823e-27
Selenok	11.2336	0.582031	2.78877e-29	2.81106e-27
Slfn1	11.217	1.37021	3.36597e-29	3.37843e-27
Snrpe	11.1436	0.5459	7.69854e-29	7.6943e-27
Trib1	11.1125	0.810194	1.09059e-28	1.08083e-26
Ptafr	11.0969	0.853891	1.29863e-28	1.28163e-26
Lamp1	11.0791	0.626327	1.58405e-28	1.55033e-26
Gnb1	11.0692	0.565794	1.76942e-28	1.7246e-26
Stk17b	11.0147	0.637866	3.24448e-28	3.14928e-26
Lst1	10.9938	0.667391	4.09177e-28	3.95544e-26
Ndufb7	10.9811	0.538481	4.71193e-28	4.51789e-26
Csf2rb	10.9732	0.611868	5.13976e-28	4.90816e-26
Ywhab	10.9633	0.504865	5.73527e-28	5.45475e-26
Sh3bgrl	10.9604	0.526165	5.92563e-28	5.61317e-26
Cox6c	10.9287	0.499025	8.40697e-28	7.90021e-26
Cybb	10.8919	0.58796	1.25982e-27	1.17452e-25
Cltc	10.8625	0.529403	1.73887e-27	1.60214e-25
Mrc1	10.8578	0.597076	1.83131e-27	1.68074e-25
Tm6sf1	10.8458	0.652594	2.08807e-27	1.90897e-25
Uqcr11	10.818	0.522805	2.82774e-27	2.5752e-25
Slk	10.8075	0.659346	3.17205e-27	2.87766e-25
Reep5	10.8006	0.558579	3.41788e-27	3.08879e-25
Cox7a2	10.7743	0.501703	4.55382e-27	4.09966e-25
Ndufa4	10.7557	0.541011	5.57135e-27	4.99663e-25
Efhd2	10.7275	0.503237	7.55806e-27	6.75273e-25
Cd14	10.717	0.643159	8.47441e-27	7.54286e-25
Sec61b	10.6805	0.512253	1.25655e-26	1.11422e-24
Smdt1	10.6376	0.494267	1.99267e-26	1.75377e-24
Rara	10.6104	1.03824	2.66629e-26	2.33791e-24
Cox7c	10.5718	0.491543	4.02871e-26	3.51945e-24
Ifitm2	10.555	0.524208	4.81655e-26	4.19218e-24
Klf3	10.5205	0.68667	6.95089e-26	6.0276e-24
Nipa2	10.5087	0.723373	7.87826e-26	6.80676e-24
Rassf4	10.4966	0.725442	8.95176e-26	7.70603e-24
Ccl2	10.4755	1.009	1.11912e-25	9.59878e-24
Fis1	10.4606	0.604063	1.31087e-25	1.12027e-23
Lilr4b	10.4094	0.628692	2.24601e-25	1.8988e-23
Man2a1	10.3876	0.655864	2.82282e-25	2.37792e-23
Il4ra	10.3729	0.70457	3.29412e-25	2.76507e-23
Gng5	10.368	0.433068	3.46608e-25	2.8991e-23
Clec4e	10.3568	1.4358	3.89865e-25	3.24938e-23
Ehbp1l1	10.3372	0.725005	4.78541e-25	3.97442e-23
Fbxl5	10.3332	0.997431	4.98871e-25	4.12873e-23
Cox17	10.3302	0.576037	5.14306e-25	4.24159e-23
Arhgdib	10.3278	0.50839	5.27595e-25	4.33602e-23
Plek	10.3196	0.577037	5.74358e-25	4.70396e-23
2900097c17rik	10.3037	0.665002	6.7805e-25	5.53397e-23
Uqcrh	10.3025	0.466083	6.86216e-25	5.5813e-23
Ywhag	10.3021	0.634024	6.89469e-25	5.58849e-23
Edem1	10.299	0.725307	7.12225e-25	5.75316e-23
Ptbp3	10.2662	0.500408	1.00118e-24	8.03224e-23
Nus1	10.2342	0.793192	1.39283e-24	1.10615e-22
Mrps21	10.2293	0.569691	1.46553e-24	1.15998e-22
Jund	10.1752	0.524764	2.55843e-24	2.01825e-22
Ndufb11	10.1495	0.56067	3.32946e-24	2.61773e-22
Tuba1b	10.1338	0.504662	3.91193e-24	3.06547e-22
Prcp	10.0859	0.622891	6.37514e-24	4.97916e-22
Cyba	10.0637	0.576544	7.99579e-24	6.20384e-22
Arpc5	10.0553	0.478128	8.70976e-24	6.73564e-22
Syk	10.0489	0.593716	9.29431e-24	7.16421e-22
Neat1	10.0044	0.524252	1.45757e-23	1.11261e-21
Ccl7	9.96726	1.28112	2.12001e-23	1.61305e-21
Tyrobp	9.93204	0.499903	3.02008e-23	2.2905e-21
Fosb	9.91837	0.63119	3.46359e-23	2.61845e-21
Tmem167	9.91174	0.589536	3.70163e-23	2.78947e-21
Ndufa2	9.8792	0.440975	5.12409e-23	3.84911e-21
Calm2	9.85055	0.478991	6.81661e-23	5.10424e-21
Tnfrsf1b	9.83774	0.768797	7.74342e-23	5.77988e-21
Csf2ra	9.83536	0.562359	7.928e-23	5.89898e-21
Gnb2	9.82113	0.448865	9.13129e-23	6.77295e-21
Pxn	9.79576	0.812081	1.1741e-22	8.68138e-21
Tnfrsf1a	9.78494	0.694878	1.30677e-22	9.63211e-21
Tppp3	9.78238	1.42373	1.34026e-22	9.84817e-21
Tma7	9.77083	0.451686	1.50213e-22	1.10033e-20
Rtn4	9.75803	0.500839	1.7043e-22	1.24456e-20
Jun	9.73614	0.540138	2.11435e-22	1.53923e-20
Lyn	9.72987	0.488964	2.24875e-22	1.63204e-20
Nfam1	9.72632	0.633594	2.32861e-22	1.68481e-20
Tspo	9.72574	0.483784	2.34191e-22	1.68926e-20
Adgre5	9.72371	0.88465	2.38925e-22	1.71815e-20
Calm1	9.72035	0.451544	2.46925e-22	1.77028e-20
Khdrbs1	9.7003	0.572007	3.00604e-22	2.14859e-20
Selenos	9.66937	0.726436	4.06861e-22	2.89055e-20
Lnpep	9.64148	0.600991	5.34129e-22	3.78333e-20
Nme1	9.63961	0.485225	5.43915e-22	3.84112e-20
Cox5b	9.60507	0.453695	7.61055e-22	5.35851e-20
C3	9.54914	0.882402	1.30771e-21	9.18006e-20
2023-09-09	9.54818	0.650066	1.31991e-21	9.2382e-20
Tmed10	9.54666	0.466324	1.33943e-21	9.3471e-20
Ndufa1	9.47546	0.572866	2.65599e-21	1.84799e-19
Metrnl	9.42918	0.677058	4.13316e-21	2.86732e-19
Gsr	9.41179	0.739311	4.87781e-21	3.37399e-19
Hp	9.40532	1.69508	5.18738e-21	3.57762e-19
Zyx	9.38567	0.616729	6.25155e-21	4.29899e-19
Ppp2r5a	9.38091	0.659305	6.54071e-21	4.48476e-19
Mgat1	9.37981	0.888968	6.60924e-21	4.50555e-19
Trim25	9.34758	0.68705	8.96767e-21	6.09569e-19
Socs3	9.34681	0.71755	9.03342e-21	6.12274e-19
Cmtm6	9.34417	0.735771	9.26131e-21	6.25922e-19
Bst1	9.30443	1.2428	1.34714e-20	9.07858e-19
Pak2	9.30382	0.473387	1.35482e-20	9.10429e-19
Ai662270	9.29943	0.679895	1.41196e-20	9.46131e-19
Lsp1	9.29709	0.585988	1.44346e-20	9.64501e-19
Pycard	9.21834	0.488993	3.0174e-20	2.00483e-18
Mapkapk2	9.18802	0.638293	4.00122e-20	2.65103e-18
Abracl	9.13794	0.437365	6.36562e-20	4.20577e-18
Clec4a1	9.1355	0.908416	6.51054e-20	4.2895e-18
Wdr26	9.11654	0.500129	7.75603e-20	5.09586e-18
Atp2a2	9.09918	0.558278	9.10161e-20	5.96333e-18
Cxcl2	9.09586	0.677908	9.38378e-20	6.13117e-18
Jak1	9.08463	0.523305	1.04057e-19	6.78006e-18
Serf2	9.06008	0.435331	1.30355e-19	8.47023e-18
Reep3	9.0572	0.625504	1.3384e-19	8.67277e-18
Coro1a	8.99197	0.463031	2.4284e-19	1.56928e-17
Dad1	8.95644	0.466796	3.35333e-19	2.16107e-17
Tmem160	8.93027	0.505943	4.24982e-19	2.72393e-17
Cndp2	8.91928	0.531985	4.6932e-19	2.99996e-17
Ap2m1	8.90405	0.563125	5.38447e-19	3.43253e-17
Cycs	8.86935	0.51801	7.35716e-19	4.66488e-17
Wnk1	8.86656	0.426556	7.54374e-19	4.77036e-17
Selenow	8.85707	0.4548	8.21458e-19	5.18068e-17
Card19	8.85066	0.661782	8.70027e-19	5.47235e-17
Tacc1	8.8374	0.553756	9.79704e-19	6.14582e-17
Olfm1	8.82814	0.640899	1.06431e-18	6.65886e-17
Rasgrp4	8.81515	1.20158	1.19524e-18	7.45826e-17
Parp14	8.80919	0.734054	1.26054e-18	7.84497e-17
Anxa5	8.80618	0.421761	1.29485e-18	8.03727e-17
C5ar1	8.79167	0.671471	1.47351e-18	9.12223e-17
Ssr3	8.79025	0.52143	1.49227e-18	9.21417e-17
Clec4a3	8.78385	0.653883	1.57972e-18	9.72866e-17
Arhgap30	8.77842	0.472785	1.6578e-18	1.0183e-16
Fgr	8.77331	0.81363	1.73486e-18	1.06286e-16
Sppl2a	8.76145	0.488206	1.92754e-18	1.17785e-16
Ap2s1	8.73607	0.459311	2.41366e-18	1.47109e-16
Mtdh	8.72428	0.453667	2.67876e-18	1.62845e-16
Myadm	8.71487	0.805383	2.91091e-18	1.76503e-16
App	8.70868	0.451115	3.07423e-18	1.85928e-16
Ptp4a2	8.67891	0.404487	3.99567e-18	2.41038e-16
Hypk	8.66946	0.791901	4.3418e-18	2.6125e-16
Mtpn	8.66902	0.452902	4.35872e-18	2.61601e-16
Mbnl1	8.66833	0.412064	4.38499e-18	2.62509e-16
Mycbp2	8.65841	0.467323	4.7841e-18	2.85677e-16
Ppp1r15b	8.65243	0.87164	5.04134e-18	3.00278e-16
Srsf2	8.62968	0.487658	6.15252e-18	3.6554e-16
Rbm39	8.62178	0.418693	6.59189e-18	3.90661e-16
Adam8	8.61624	0.817355	6.91878e-18	4.09006e-16
N4bp1	8.57881	0.637389	9.58621e-18	5.63865e-16
Ddx17	8.54079	0.464081	1.33304e-17	7.82148e-16
Adam15	8.53275	0.646704	1.42903e-17	8.36393e-16
Cfl1	8.52914	0.472296	1.47445e-17	8.60836e-16
Nfkb1	8.48718	0.609021	2.11716e-17	1.23303e-15
Hnrnpf	8.47882	0.40421	2.27487e-17	1.32161e-15
Ptprj	8.47245	0.686244	2.40278e-17	1.39249e-15
Capza2	8.47191	0.436318	2.41402e-17	1.39557e-15
Ccnd3	8.45047	1.04074	2.90128e-17	1.67317e-15
5031439g07rik	8.44159	0.578093	3.13044e-17	1.79654e-15
Spop	8.43291	0.509704	3.37163e-17	1.93026e-15
Rab1a	8.42698	0.499808	3.54698e-17	2.0232e-15
Gnai2	8.40356	0.485797	4.33151e-17	2.46186e-15
Sec11c	8.40141	0.459525	4.41154e-17	2.50132e-15
Prkar1a	8.3916	0.415228	4.7959e-17	2.71273e-15
Tagln2	8.3695	0.414971	5.78628e-17	3.2573e-15
Lcp2	8.34378	0.637978	7.19529e-17	4.04084e-15
Jpt1	8.32185	0.439791	8.66034e-17	4.84055e-15
Brd2	8.31264	0.507752	9.35954e-17	5.21899e-15
Hnrnpa3	8.30682	0.41606	9.82971e-17	5.45537e-15
Unc93b1	8.30391	0.420807	1.00736e-16	5.57762e-15
Foxp1	8.29887	0.664682	1.05106e-16	5.80592e-15
Fkbp2	8.29496	0.524198	1.08623e-16	5.98621e-15
Clec10a	8.29243	1.16123	1.10954e-16	6.10039e-15
F10	8.26466	0.899036	1.40093e-16	7.68457e-15
Hnrnph1	8.26117	0.489482	1.44255e-16	7.89455e-15
Sdcbp	8.25793	0.428948	1.48225e-16	8.09301e-15
Atp6v0b	8.2454	0.437907	1.64603e-16	8.96649e-15
Dusp3	8.23462	0.642695	1.80122e-16	9.78923e-15
Ndufb3	8.23357	0.503566	1.81709e-16	9.8528e-15
Romo1	8.2302	0.506856	1.86893e-16	1.01107e-14
Clec2d	8.21824	0.539929	2.06515e-16	1.11466e-14
Pafah1b1	8.20044	0.408079	2.39503e-16	1.28683e-14
Grn	8.18327	0.462941	2.7625e-16	1.48089e-14
Snrnp70	8.16988	0.490453	3.08688e-16	1.65102e-14
Fosl2	8.16865	0.551819	3.11866e-16	1.66425e-14
Arap1	8.16652	0.646199	3.17407e-16	1.68999e-14
Dnajc19	8.15235	0.555299	3.56921e-16	1.89184e-14
Zbp1	8.14569	1.0136	3.77132e-16	1.99449e-14
Tpm4	8.13727	0.387752	4.04286e-16	2.13331e-14
Higd1a	8.12753	0.541621	4.38111e-16	2.30663e-14
Morf4l1	8.12597	0.392921	4.4379e-16	2.33133e-14
Tpm3	8.11814	0.400462	4.734e-16	2.48135e-14
B4galt5	8.10013	0.861577	5.49001e-16	2.87124e-14
Acap2	8.07751	0.627227	6.61009e-16	3.44938e-14
Arpc4	8.06716	0.384123	7.1952e-16	3.74643e-14
B2m	8.05824	0.497145	7.74004e-16	4.02124e-14
Sidt2	8.05682	0.82958	7.83051e-16	4.0593e-14
Zcrb1	8.04997	0.489867	8.28152e-16	4.28369e-14
Kras	8.04551	0.55038	8.5885e-16	4.43275e-14
Atp6ap1	8.04252	0.530087	8.80109e-16	4.53256e-14
Sbno2	8.02707	0.644989	9.98319e-16	5.13014e-14
Napsa	8.02244	0.829834	1.03668e-15	5.31569e-14
Dennd4a	8.01468	0.917251	1.10424e-15	5.64984e-14
Fgfr1op2	7.9779	0.477268	1.48842e-15	7.56624e-14
Eif4g2	7.97554	0.401836	1.51717e-15	7.69582e-14
Ccnl1	7.97411	0.463176	1.53478e-15	7.76842e-14
Zc3hav1	7.96636	0.710167	1.63415e-15	8.23602e-14
Copz1	7.95788	0.701461	1.75006e-15	8.80141e-14
Pltp	7.95199	0.711845	1.83543e-15	9.21112e-14
Adssl1	7.93659	0.715364	2.07807e-15	1.04067e-13
Tm9sf3	7.91371	0.377459	2.49834e-15	1.24584e-13
Plaur	7.90059	0.910854	2.77578e-15	1.38127e-13
St8sia4	7.88888	0.747351	3.049e-15	1.51404e-13
Hmox1	7.88421	0.578337	3.16529e-15	1.56848e-13
Rwdd1	7.88027	0.493883	3.26684e-15	1.61541e-13
Glipr2	7.87939	1.35408	3.28996e-15	1.62344e-13
Riok3	7.87908	0.466414	3.29803e-15	1.62402e-13
Rnf130	7.86907	0.453323	3.5728e-15	1.75201e-13
2023-09-11	7.8545	0.722603	4.01366e-15	1.96411e-13
Stat1	7.8519	0.768539	4.09791e-15	2.00119e-13
Krtcap2	7.84952	0.452985	4.17626e-15	2.02686e-13
Rpl41	7.8471	0.283179	4.25785e-15	2.06222e-13
Ifi203	7.83227	0.760574	4.79124e-15	2.3158e-13
Ikbkb	7.82576	0.604546	5.0461e-15	2.43399e-13
Lifr	7.81539	0.931693	5.47938e-15	2.62771e-13
D8ertd738e	7.81535	0.381437	5.48113e-15	2.62771e-13
Vapa	7.80724	0.410779	5.84532e-15	2.79663e-13
Fam111a	7.80449	0.577833	5.97435e-15	2.85257e-13
Timm13	7.79969	0.392869	6.20574e-15	2.95707e-13
Tor1aip1	7.78672	0.536549	6.87728e-15	3.27045e-13
Gmfg	7.78386	0.446304	7.03451e-15	3.33849e-13
Pira2	7.77983	0.999234	7.26199e-15	3.43953e-13
Hnrnpdl	7.76488	0.578889	8.17224e-15	3.85517e-13
Snrpf	7.7568	0.453945	8.71007e-15	4.10069e-13
Tut7	7.73649	0.476981	1.02202e-14	4.80206e-13
Zfp106	7.73551	0.438548	1.02987e-14	4.82935e-13
Sgk3	7.67544	0.808399	1.64856e-14	7.69994e-13
Ccr1	7.66684	0.44528	1.76287e-14	8.21757e-13
Spred1	7.65641	0.592629	1.91198e-14	8.89503e-13
Cstb	7.65369	0.379965	1.95289e-14	9.0675e-13
Camkk2	7.65083	0.996839	1.99679e-14	9.25312e-13
Surf4	7.65001	0.600698	2.00971e-14	9.29472e-13
Hspa5	7.64169	0.410892	2.14384e-14	9.89563e-13
Hipk1	7.64067	0.582824	2.161e-14	9.95536e-13
Lamp2	7.62401	0.383647	2.45921e-14	1.13071e-12
Degs1	7.62356	0.67074	2.46774e-14	1.13242e-12
Ciao2a	7.62125	0.590411	2.5124e-14	1.15068e-12
Ostf1	7.61669	0.353005	2.60258e-14	1.18967e-12
Bola2	7.60568	0.50609	2.8341e-14	1.293e-12
Fam129b	7.60258	0.881706	2.90275e-14	1.31921e-12
Ostc	7.5863	0.454797	3.29174e-14	1.49312e-12
Il6ra	7.58086	0.57823	3.43281e-14	1.55412e-12
Nfil3	7.57951	0.820536	3.46868e-14	1.56735e-12
Tomm5	7.57289	0.491933	3.6501e-14	1.64617e-12
Xist	7.56688	0.475728	3.82304e-14	1.72088e-12
Hnrnpk	7.55958	0.355924	4.04363e-14	1.81387e-12
Lrrc25	7.55762	0.754427	4.10515e-14	1.83735e-12
Nptn	7.5567	0.53163	4.1342e-14	1.84685e-12
Cast	7.55222	0.500229	4.2791e-14	1.90796e-12
Nr4a1	7.54531	0.791002	4.51213e-14	2.00807e-12
Kif5b	7.54367	0.365104	4.56935e-14	2.0297e-12
Snrpb	7.5335	0.41538	4.93965e-14	2.18596e-12
Esyt1	7.52727	0.766634	5.1811e-14	2.28851e-12
Spag9	7.52118	0.448702	5.42829e-14	2.39322e-12
Add3	7.50973	0.805827	5.92507e-14	2.60736e-12
Rap1a	7.50794	0.359552	6.00632e-14	2.6382e-12
Usp25	7.49072	0.59444	6.84988e-14	2.992e-12
Hectd1	7.49037	0.525984	6.86797e-14	2.99436e-12
Npc2	7.48787	0.449343	7.00001e-14	3.0463e-12
Mafg	7.47275	0.702896	7.8535e-14	3.41143e-12
Hnrnpa2b1	7.46747	0.390766	8.17535e-14	3.5447e-12
Snx20	7.46042	0.44321	8.62481e-14	3.73272e-12
Ifitm6	7.45857	1.24027	8.74659e-14	3.7785e-12
Plin2	7.45774	0.389263	8.80207e-14	3.79551e-12
Cdv3	7.45279	0.416117	9.13834e-14	3.92616e-12
Tmbim6	7.42061	0.346871	1.16583e-13	4.9997e-12
Pik3cd	7.41199	0.733988	1.24421e-13	5.32615e-12
Tapbp	7.41073	0.427573	1.25605e-13	5.3671e-12
Plbd1	7.4048	0.395482	1.3135e-13	5.60244e-12
Ube2a	7.39684	0.619424	1.39467e-13	5.93793e-12
Tiam1	7.39324	1.26944	1.43296e-13	6.08994e-12
Cers6	7.38843	0.839614	1.48571e-13	6.30276e-12
Msn	7.36805	0.361827	1.73144e-13	7.33205e-12
Gtf2h5	7.35815	0.474586	1.86482e-13	7.86859e-12
Ttc7	7.33566	0.686639	2.20636e-13	9.29309e-12
Ptpre	7.33092	0.510774	2.28578e-13	9.61047e-12
Synj1	7.32946	0.673686	2.31091e-13	9.69883e-12
Furin	7.326	0.680279	2.37129e-13	9.93457e-12
Slc25a3	7.3188	0.341423	2.50191e-13	1.04632e-11
Eloc	7.31471	0.467489	2.57945e-13	1.07684e-11
Sfpq	7.31253	0.377601	2.62153e-13	1.09248e-11
Nsf	7.30526	0.637188	2.76724e-13	1.14914e-11
Atox1	7.30119	0.389757	2.85243e-13	1.18243e-11
Atp5g1	7.29923	0.351183	2.89429e-13	1.19768e-11
Pfkp	7.29463	0.60924	2.99475e-13	1.23708e-11
Calm3	7.29244	0.356698	3.04384e-13	1.25516e-11
Atp5h	7.2878	0.364096	3.15062e-13	1.29692e-11
Mpc2	7.28494	0.439319	3.21813e-13	1.32241e-11
Foxn2	7.27701	0.816765	3.41289e-13	1.4e-11
Stk40	7.26445	0.689218	3.74565e-13	1.53117e-11
Sema4a	7.25954	0.684189	3.88406e-13	1.585e-11
Fkbp5	7.23911	1.11349	4.51641e-13	1.83987e-11
Samd9l	7.22628	0.783811	4.96415e-13	2.01878e-11
Tram1	7.21594	0.475993	5.35626e-13	2.17449e-11
Map7d1	7.20742	0.516267	5.70224e-13	2.31098e-11
Msrb1	7.20046	0.415627	6.00101e-13	2.42789e-11
Plekho2	7.19466	0.637522	6.26189e-13	2.5291e-11
Dnajc3	7.1869	0.453504	6.62797e-13	2.67237e-11
Cdk2ap2	7.18578	0.410607	6.68229e-13	2.68968e-11
Far1	7.18052	0.546847	6.94455e-13	2.79048e-11
Coro1c	7.17838	0.455845	7.05438e-13	2.82979e-11
Akap13	7.16293	0.392612	7.89716e-13	3.15713e-11
Ifi211	7.12865	1.06012	1.01355e-12	4.04512e-11
Evi2a	7.12757	0.459817	1.02156e-12	4.07017e-11
Prr13	7.1179	0.478939	1.09582e-12	4.3587e-11
Oasl2	7.09451	1.06342	1.29809e-12	5.15454e-11
Atp6v1b2	7.08717	0.418423	1.36878e-12	5.42612e-11
Snrpg	7.08616	0.336002	1.37881e-12	5.45669e-11
Nfkbia	7.08526	0.470903	1.38781e-12	5.48314e-11
Mrpl20	7.08444	0.401075	1.39603e-12	5.50636e-11
Cyfip1	7.08142	0.35954	1.42683e-12	5.61845e-11
Tmcc1	7.07623	0.666488	1.48125e-12	5.82304e-11
Ewsr1	7.06876	0.461803	1.56321e-12	6.13501e-11
Tent5a	7.06718	0.426988	1.58117e-12	6.1952e-11
Cggbp1	7.05932	0.43283	1.67324e-12	6.54508e-11
Grk2	7.05585	0.447268	1.71554e-12	6.6994e-11
Ube2d2a	7.03691	0.441271	1.96548e-12	7.66276e-11
Itm2c	7.03651	0.457045	1.97122e-12	7.67245e-11
Atp5g3	7.03353	0.336636	2.01372e-12	7.82498e-11
Tomm7	7.02946	0.354033	2.07339e-12	8.04359e-11
Sh3kbp1	7.02787	0.54874	2.09703e-12	8.12193e-11
Anxa1	7.01775	0.46232	2.25467e-12	8.71818e-11
H13	7.01238	0.530555	2.34294e-12	9.04469e-11
Magt1	7.00397	0.486245	2.48818e-12	9.58965e-11
Atp6v1g1	6.9997	0.334037	2.56506e-12	9.86985e-11
Cops9	6.97482	0.425618	3.06256e-12	1.17649e-10
Atf4	6.97412	0.462824	3.07786e-12	1.18045e-10
Dock2	6.96123	0.455442	3.37315e-12	1.2916e-10
Cux1	6.9518	0.491778	3.60658e-12	1.37874e-10
Atp5j	6.94054	0.318288	3.90603e-12	1.4908e-10
Dmac1	6.93026	0.63412	4.20068e-12	1.60067e-10
Brd1	6.92836	0.5112	4.25747e-12	1.61969e-10
Tsc22d3	6.92734	0.686485	4.28822e-12	1.62876e-10
Nin	6.92336	0.628853	4.4104e-12	1.67248e-10
Bri3	6.91682	0.335779	4.61895e-12	1.74875e-10
Vamp8	6.91434	0.315692	4.70059e-12	1.77681e-10
Fndc3b	6.91079	0.590952	4.81975e-12	1.81894e-10
Tardbp	6.90653	0.514482	4.96661e-12	1.87136e-10
Ilrun	6.89687	0.547101	5.31604e-12	1.99983e-10
Csde1	6.86892	0.319406	6.46879e-12	2.42961e-10
Rab5c	6.85546	0.338904	7.10815e-12	2.6655e-10
Mrps24	6.85347	0.385516	7.20812e-12	2.6987e-10
Larp4b	6.85215	0.475817	7.27456e-12	2.71926e-10
Itga4	6.84578	0.532137	7.60586e-12	2.8386e-10
Vmp1	6.84082	0.529565	7.87433e-12	2.93415e-10
Fmnl1	6.83233	0.892768	8.35435e-12	3.10811e-10
Tax1bp1	6.81955	0.339851	9.13255e-12	3.39228e-10
Pbrm1	6.81568	0.415845	9.38171e-12	3.47935e-10
Mien1	6.81149	0.482362	9.6594e-12	3.57671e-10
Wsb1	6.80526	0.548296	1.00866e-11	3.72903e-10
Hsbp1	6.79728	0.373986	1.06616e-11	3.93545e-10
Ndufc1	6.79552	0.345456	1.07925e-11	3.97755e-10
Mfsd1	6.78673	0.451573	1.14704e-11	4.22078e-10
Tra2b	6.78134	0.433529	1.19066e-11	4.37449e-10
Aldh3b1	6.76844	0.754304	1.30183e-11	4.76805e-10
Fndc3a	6.7672	0.548433	1.31296e-11	4.80135e-10
Psme2	6.76341	0.407116	1.34783e-11	4.91366e-10
Cbr2	6.75089	1.15331	1.46946e-11	5.34878e-10
Fus	6.74377	0.361877	1.54326e-11	5.60876e-10
Cers2	6.74035	0.617471	1.58004e-11	5.73361e-10
Rps27a	6.73008	0.230429	1.69571e-11	6.13447e-10
Raph1	6.72123	0.761448	1.80195e-11	6.50882e-10
Atp5mpl	6.72025	0.374223	1.81414e-11	6.54282e-10
Nras	6.71075	0.532644	1.93621e-11	6.97244e-10
Tmed5	6.69989	0.390207	2.08582e-11	7.48833e-10
Capza1	6.69038	0.39613	2.22594e-11	7.97923e-10
Slc11a1	6.67036	0.60402	2.55175e-11	9.13324e-10
Siva1	6.66122	0.523766	2.71564e-11	9.70512e-10
Wbp1l	6.65486	0.878017	2.83577e-11	1.01191e-09
Macf1	6.65308	0.344404	2.87028e-11	1.02268e-09
Atf3	6.64855	0.593767	2.96005e-11	1.05307e-09
Ubl3	6.64727	0.33967	2.98574e-11	1.06061e-09
Pdcd6ip	6.63098	0.354102	3.33469e-11	1.18101e-09
Rab14	6.62754	0.319396	3.41325e-11	1.20702e-09
Oaz1	6.62685	0.399995	3.42929e-11	1.21088e-09
Pxk	6.6172	0.765099	3.66075e-11	1.29067e-09
Slc43a2	6.6112	0.47732	3.8121e-11	1.34203e-09
Slc16a3	6.59211	0.634206	4.33615e-11	1.52424e-09
6430548m08rik	6.58922	1.31456	4.42152e-11	1.55194e-09
Sell	6.58387	2.20969	4.58365e-11	1.60407e-09
Pten	6.5774	0.442101	4.78761e-11	1.67297e-09
Tmem106a	6.5756	0.593104	4.84561e-11	1.69073e-09
Wdr83os	6.57472	0.491517	4.87453e-11	1.69831e-09
Rps13	6.57139	0.287473	4.98492e-11	1.73421e-09
Aprt	6.57099	0.317956	4.99828e-11	1.73629e-09
Mrpl54	6.56771	0.438145	5.10933e-11	1.77226e-09
Ist1	6.56486	0.666396	5.20829e-11	1.80394e-09
Hcls1	6.56156	0.36684	5.32492e-11	1.84162e-09
Agfg1	6.55897	0.61676	5.41815e-11	1.87113e-09
Rab31	6.55549	0.669421	5.54579e-11	1.91241e-09
Soat1	6.54528	0.371967	5.93848e-11	2.04483e-09
Grina	6.54457	0.605589	5.96669e-11	2.05155e-09
Qk	6.54404	0.326653	5.98778e-11	2.0558e-09
Irf7	6.54111	1.13741	6.10647e-11	2.09351e-09
Chchd1	6.52726	0.517924	6.69831e-11	2.29308e-09
Hbb-bs	6.49389	0.771337	8.36464e-11	2.84289e-09
Celf2	6.47389	0.368946	9.55106e-11	3.23679e-09
Serinc3	6.47346	0.333715	9.57859e-11	3.24147e-09
Tm9sf2	6.4713	0.443946	9.71613e-11	3.2833e-09
Spcs3	6.47062	0.535424	9.76024e-11	3.29349e-09
Ltb4r1	6.45965	1.07728	1.04948e-10	3.5363e-09
Cyth4	6.45347	0.328363	1.09317e-10	3.67825e-09
Atp5md	6.45076	0.339034	1.11289e-10	3.73927e-09
Sec61g	6.44681	0.283882	1.14229e-10	3.8326e-09
Eno1	6.41729	0.322576	1.38722e-10	4.63463e-09
Tmem50a	6.41472	0.343556	1.41081e-10	4.70676e-09
Zfp706	6.40391	0.321222	1.51448e-10	5.04549e-09
Hnrnpa0	6.39056	0.325502	1.65282e-10	5.48313e-09
Wipf1	6.38689	0.393594	1.69288e-10	5.60814e-09
Rock2	6.37526	0.380646	1.82655e-10	6.04248e-09
Dse	6.37433	0.772478	1.83762e-10	6.07058e-09
Nadk	6.36405	0.562857	1.96505e-10	6.47341e-09
Slc6a6	6.35624	0.329786	2.06748e-10	6.80135e-09
Mia2	6.35569	0.367418	2.07491e-10	6.81629e-09
Itsn2	6.35279	0.444114	2.11445e-10	6.93652e-09
Dnajb11	6.34461	0.498409	2.2299e-10	7.30507e-09
Osbpl9	6.33437	0.542	2.38307e-10	7.7948e-09
Ier5	6.33418	0.494545	2.38599e-10	7.7948e-09
Selenot	6.32989	0.451086	2.45343e-10	7.99295e-09
Fkbp1a	6.32468	0.317311	2.53762e-10	8.25585e-09
Pum2	6.31723	0.448174	2.66285e-10	8.65133e-09
Twf2	6.31688	0.424066	2.66889e-10	8.65902e-09
Ddx3x	6.30672	0.304522	2.85009e-10	9.23422e-09
Zbtb7a	6.30567	0.417775	2.86957e-10	9.28456e-09
Lbh	6.29938	0.66882	2.98848e-10	9.65608e-09
Arf1	6.29116	0.287405	3.15103e-10	1.01674e-08
Luc7l2	6.28833	0.33683	3.20891e-10	1.034e-08
Zc3h7a	6.28563	0.661244	3.26529e-10	1.05073e-08
Nr4a2	6.28325	0.687632	3.31576e-10	1.06407e-08
Trmt112	6.27973	0.440733	3.39166e-10	1.08694e-08
Pcbp1	6.27861	0.30232	3.41607e-10	1.09328e-08
Ucp2	6.27454	0.371397	3.5068e-10	1.1208e-08
Rgl1	6.26148	0.764284	3.81346e-10	1.21716e-08
Myd88	6.26014	0.687239	3.84639e-10	1.22601e-08
Tap1	6.25687	0.73475	3.92794e-10	1.25031e-08
Snx1	6.25548	0.653505	3.96284e-10	1.25973e-08
Rtp4	6.23596	1.23123	4.4901e-10	1.42349e-08
Glg1	6.22778	0.384138	4.73094e-10	1.49775e-08
Tmem109	6.22758	0.730202	4.73702e-10	1.49775e-08
Msr1	6.22694	0.370055	4.75641e-10	1.50187e-08
Ppp2ca	6.22469	0.370934	4.82505e-10	1.52002e-08
Uso1	6.22464	0.672653	4.82678e-10	1.52002e-08
Pomp	6.21272	0.272249	5.2075e-10	1.63772e-08
Ndufaf8	6.20507	0.526627	5.4673e-10	1.71714e-08
Notch1	6.19932	0.802377	5.67089e-10	1.77871e-08
Cflar	6.17959	0.496081	6.4267e-10	2.01043e-08
Uck2	6.17886	0.663534	6.45659e-10	2.01711e-08
Notch2	6.16374	0.703963	7.10457e-10	2.21661e-08
Lmna	6.16227	0.419922	7.171e-10	2.23438e-08
Sgms1	6.15787	0.997043	7.37283e-10	2.29424e-08
Ubl5	6.14656	0.252265	7.91822e-10	2.4607e-08
Ddi2	6.14416	0.423777	8.03861e-10	2.49482e-08
Rab11a	6.1429	0.476449	8.10306e-10	2.51152e-08
Mfsd14b	6.13461	0.81152	8.53675e-10	2.64247e-08
Txndc17	6.12351	0.279771	9.15337e-10	2.82592e-08
Son	6.11893	0.297376	9.42061e-10	2.90463e-08
Anxa7	6.11667	0.703472	9.55526e-10	2.9423e-08
Wapl	6.11623	0.387803	9.58135e-10	2.94648e-08
Gpr35	6.1135	0.550884	9.74673e-10	2.98955e-08
Ndufb9	6.10673	0.272122	1.01694e-09	3.11513e-08
Arpc2	6.09975	0.385533	1.06232e-09	3.24572e-08
Tcf25	6.0981	0.296703	1.07337e-09	3.27524e-08
Piezo1	6.09693	0.761802	1.08126e-09	3.29506e-08
Il17ra	6.0905	0.898186	1.12559e-09	3.42571e-08
Tmed7	6.07807	0.496353	1.21638e-09	3.69726e-08
Cyth1	6.07756	0.480185	1.22023e-09	3.7042e-08
Hnrnph2	6.06958	0.426587	1.28242e-09	3.88796e-08
Psmd13	6.06714	0.516475	1.3021e-09	3.94258e-08
Fcgr2b	6.05873	0.397712	1.37202e-09	4.14894e-08
Akt1	6.05584	0.424516	1.39688e-09	4.21872e-08
Dync1h1	6.04883	0.316021	1.45905e-09	4.40083e-08
Tmem30a	6.04571	0.431391	1.48756e-09	4.48111e-08
Trio	6.04379	0.585144	1.50538e-09	4.52482e-08
Runx1	6.04373	0.330778	1.50591e-09	4.52482e-08
Map4k4	6.04007	0.437602	1.54046e-09	4.62274e-08
Gna13	6.029	0.373455	1.64979e-09	4.94454e-08
Gm21188	6.02762	0.893016	1.6639e-09	4.9805e-08
Atp8b4	6.02646	0.813463	1.67591e-09	5.01011e-08
Clint1	6.00608	0.376302	1.90064e-09	5.67472e-08
Smad4	5.99513	0.557324	2.03322e-09	6.06291e-08
C3ar1	5.99364	0.360449	2.05194e-09	6.11099e-08
Gls	5.98549	0.415058	2.15744e-09	6.41711e-08
Ccdc12	5.98396	0.329806	2.17781e-09	6.46953e-08
Rhoa	5.98204	0.319287	2.20359e-09	6.53788e-08
Sp110	5.97565	0.874594	2.29177e-09	6.78242e-08
Txnrd1	5.97091	0.424555	2.35927e-09	6.96471e-08
Ms4a6b	5.96937	0.400919	2.38167e-09	7.02205e-08
Zfand5	5.96497	0.328052	2.44679e-09	7.20506e-08
Pik3r5	5.95525	0.840174	2.5967e-09	7.63695e-08
Dennd5a	5.95095	0.481836	2.66591e-09	7.83073e-08
Atp6v1a	5.94774	0.354222	2.71874e-09	7.97597e-08
Ndufb8	5.93517	0.271724	2.93539e-09	8.60088e-08
Tmem258	5.93159	0.399947	3.00025e-09	8.78e-08
Irf9	5.93128	0.709979	3.00584e-09	8.78548e-08
Eif4h	5.92481	0.3246	3.1265e-09	9.12684e-08
Ndufb6	5.91779	0.490168	3.26287e-09	9.51315e-08
Snx18	5.91059	0.448099	3.40878e-09	9.92627e-08
Mrps14	5.9085	0.353257	3.45236e-09	1.00408e-07
Arhgap26	5.89245	0.906972	3.80516e-09	1.10397e-07
Col4a3bp	5.89141	0.559389	3.82916e-09	1.10956e-07
Limd1	5.88922	0.52476	3.88014e-09	1.12296e-07
Msl1	5.8809	0.508747	4.08053e-09	1.1795e-07
Lsm6	5.87276	0.393687	4.28587e-09	1.23734e-07
Ndufb5	5.86635	0.305742	4.45486e-09	1.28456e-07
Rgs2	5.86446	0.340684	4.50595e-09	1.2977e-07
Pnp	5.86283	0.383561	4.55054e-09	1.30735e-07
Zfp36l1	5.85903	0.346166	4.65577e-09	1.33596e-07
D1ertd622e	5.85578	0.668669	4.74781e-09	1.36071e-07
Cd300ld	5.85304	0.419301	4.82676e-09	1.38166e-07
Morf4l2	5.8528	0.448608	4.83378e-09	1.38199e-07
Arhgap45	5.84755	0.545168	4.98864e-09	1.42454e-07
Ppp1ca	5.84446	0.273437	5.08216e-09	1.44949e-07
Fermt3	5.8379	0.30488	5.28634e-09	1.50409e-07
Cotl1	5.83276	0.337345	5.45186e-09	1.54931e-07
Rpl37a	5.82674	0.297353	5.65204e-09	1.60427e-07
Nabp1	5.82528	0.5687	5.70158e-09	1.61638e-07
Srsf3	5.82051	0.278445	5.86699e-09	1.66128e-07
Rbm5	5.80458	0.452831	6.45269e-09	1.82184e-07
Ascc3	5.80447	0.6325	6.45718e-09	1.82184e-07
Tcof1	5.80096	0.635736	6.59383e-09	1.85817e-07
Jmjd1c	5.8004	0.405217	6.61555e-09	1.86206e-07
Celf1	5.79135	0.455599	6.98225e-09	1.96294e-07
Manf	5.78978	0.353757	7.04782e-09	1.97901e-07
Ndufa13	5.78657	0.260981	7.18403e-09	2.01486e-07
Ppp6r3	5.78384	0.640125	7.30144e-09	2.04536e-07
Arrdc4	5.78145	0.535552	7.40599e-09	2.07219e-07
Uqcr10	5.7775	0.286202	7.58204e-09	2.11893e-07
Tlr2	5.77253	0.547618	7.80923e-09	2.17984e-07
Usp7	5.76396	0.455594	8.21631e-09	2.29076e-07
Mgst1	5.7525	0.736116	8.79313e-09	2.44868e-07
Tle3	5.7512	0.750501	8.86103e-09	2.46468e-07
Srp14	5.74259	0.265035	9.32417e-09	2.59045e-07
Cisd2	5.73698	0.465809	9.63804e-09	2.6745e-07
Vma21	5.73456	0.564198	9.77661e-09	2.70976e-07
Trafd1	5.73406	0.580053	9.80521e-09	2.7145e-07
Rpl30	5.73148	0.233928	9.95603e-09	2.75302e-07
Sypl	5.73065	0.550243	1.00046e-08	2.76321e-07
Nsd3	5.72971	0.464348	1.00603e-08	2.77535e-07
Elob	5.70949	0.26192	1.13318e-08	3.11881e-07
Sub1	5.70515	0.261889	1.1624e-08	3.19551e-07
Lbr	5.701	0.69842	1.19108e-08	3.27056e-07
Tcf4	5.69223	0.45607	1.25387e-08	3.43897e-07
Ero1l	5.6886	0.626403	1.28088e-08	3.50896e-07
Larp1	5.67487	0.427601	1.38797e-08	3.79793e-07
Srsf9	5.67435	0.298015	1.39216e-08	3.80496e-07
Dlst	5.64493	0.544003	1.65244e-08	4.50071e-07
Zfp703	5.63809	0.454678	1.71945e-08	4.67782e-07
Atxn7l3b	5.63683	0.355377	1.73211e-08	4.70684e-07
Smchd1	5.6174	0.374303	1.93854e-08	5.26173e-07
Micos10	5.61019	0.249879	2.02101e-08	5.47926e-07
Tubb6	5.60231	0.449102	2.11517e-08	5.72138e-07
Ep300	5.60175	0.419956	2.12196e-08	5.73318e-07
Rock1	5.59002	0.282494	2.27045e-08	6.12736e-07
Mndal	5.586	0.545643	2.32363e-08	6.2637e-07
Rassf2	5.57388	0.531942	2.49125e-08	6.70789e-07
Cab39	5.56844	0.377503	2.57037e-08	6.91302e-07
Zfand3	5.55998	0.478309	2.69801e-08	7.24807e-07
Birc6	5.55599	0.357336	2.76043e-08	7.40731e-07
Azin1	5.55472	0.575437	2.78061e-08	7.45297e-07
Rab10	5.5495	0.326989	2.86486e-08	7.67008e-07
Hopx	5.54874	1.30915	2.87742e-08	7.69497e-07
Eea1	5.54772	0.385414	2.89416e-08	7.73097e-07
Mfsd5	5.54681	0.842382	2.90925e-08	7.76249e-07
Pdcd10	5.53674	0.367812	3.08158e-08	8.19657e-07
Cybc1	5.53655	0.733785	3.08484e-08	8.19657e-07
Ly6a	5.53561	1.29444	3.10154e-08	8.22902e-07
Rps6ka3	5.53292	0.392529	3.14941e-08	8.34664e-07
Eif4a2	5.5311	0.374657	3.18233e-08	8.42441e-07
Gpr141	5.52491	1.70119	3.29652e-08	8.71694e-07
Osm	5.52411	0.709541	3.3116e-08	8.74699e-07
Abcg1	5.51554	0.541535	3.47718e-08	9.17407e-07
Etf1	5.51222	0.335298	3.54336e-08	9.33824e-07
Nipbl	5.49592	0.334457	3.88675e-08	1.02204e-06
Plod3	5.49568	0.599261	3.89207e-08	1.0223e-06
Plcb1	5.48841	1.29611	4.05575e-08	1.06411e-06
Tbc1d14	5.48689	0.632008	4.09074e-08	1.07209e-06
Ash1l	5.48086	0.427392	4.23265e-08	1.10682e-06
Nme2	5.47724	0.311993	4.32019e-08	1.12846e-06
Midn	5.47283	0.627405	4.42907e-08	1.15562e-06
Gnai3	5.46701	0.3627	4.57683e-08	1.19286e-06
Ab124611	5.4619	0.792332	4.71053e-08	1.22635e-06
Cfh	5.46115	0.640785	4.73055e-08	1.2302e-06
Dnaja1	5.45006	0.265779	5.03532e-08	1.30802e-06
Ndufs5	5.44726	0.276057	5.11513e-08	1.32729e-06
Pdia4	5.43575	0.403879	5.45679e-08	1.41284e-06
Oas3	5.43463	1.61585	5.49115e-08	1.42017e-06
Csnk2a1	5.43314	0.333887	5.53695e-08	1.43045e-06
Smpdl3a	5.42893	0.469965	5.66928e-08	1.46303e-06
Gab1	5.42413	1.00967	5.8238e-08	1.49963e-06
Stat2	5.42276	0.872133	5.86872e-08	1.50955e-06
Mia3	5.40718	0.419832	6.4024e-08	1.64503e-06
Ednrb	5.40389	1.10212	6.52096e-08	1.67367e-06
Pgd	5.40013	0.303554	6.65926e-08	1.70545e-06
Csnk1a1	5.39915	0.244026	6.69581e-08	1.71295e-06
Ddx24	5.39172	0.356372	6.97859e-08	1.78336e-06
Azi2	5.39117	0.512418	6.99988e-08	1.78686e-06
Cox14	5.38561	0.310049	7.22005e-08	1.84107e-06
Gm47283	5.38206	0.64238	7.36394e-08	1.87574e-06
Ms4a6d	5.35029	0.304938	8.78114e-08	2.23431e-06
Ndufv3	5.34655	0.271602	8.96482e-08	2.27859e-06
Litaf	5.34461	0.272973	9.06116e-08	2.3006e-06
Gpr146	5.34348	0.742056	9.11812e-08	2.31257e-06
Ywhae	5.34328	0.248127	9.12805e-08	2.3126e-06
Prkx	5.34066	0.727212	9.26078e-08	2.34371e-06
Erp44	5.33828	0.598488	9.38309e-08	2.37212e-06
Uba1	5.33265	0.371127	9.67888e-08	2.44428e-06
Vamp4	5.33198	0.685769	9.71501e-08	2.45078e-06
Atf6	5.32697	0.666182	9.98657e-08	2.51659e-06
Arhgap9	5.32083	0.534422	1.03293e-07	2.60018e-06
Ggh	5.3183	0.448647	1.0474e-07	2.6338e-06
Ndel1	5.31584	0.53699	1.06167e-07	2.66685e-06
Lfng	5.3154	0.708012	1.06426e-07	2.67049e-06
Gpr132	5.31309	0.90715	1.0778e-07	2.7016e-06
Sf3b1	5.30985	0.254408	1.09716e-07	2.74721e-06
Lsm4	5.30923	0.269566	1.1009e-07	2.75365e-06
Mefv	5.3079	0.850745	1.10895e-07	2.77085e-06
Irf5	5.29859	0.353796	1.167e-07	2.91281e-06
Bst2	5.29037	0.285632	1.22068e-07	3.04358e-06
Lrrfip1	5.27958	0.328086	1.29484e-07	3.22506e-06
Mrpl57	5.27419	0.383842	1.33341e-07	3.31763e-06
Gapvd1	5.2733	0.429343	1.33992e-07	3.33032e-06
S100a6	5.26712	0.13376	1.38579e-07	3.44071e-06
Cep350	5.26634	0.426199	1.3917e-07	3.45174e-06
Ccl8	5.25274	0.831493	1.49853e-07	3.70891e-06
G3bp2	5.25041	0.296757	1.51759e-07	3.74518e-06
Capg	5.25037	0.274032	1.51795e-07	3.74518e-06
Ppp2r5c	5.24936	0.348101	1.5263e-07	3.75791e-06
Ensa	5.24536	0.511599	1.5598e-07	3.83639e-06
Rac2	5.23034	0.316472	1.69196e-07	4.15277e-06
Rnasel	5.22963	0.419075	1.69853e-07	4.16457e-06
Il10ra	5.22276	0.399982	1.7628e-07	4.31766e-06
Pttg1ip	5.21611	0.442383	1.82723e-07	4.47085e-06
Prelid1	5.21475	0.243841	1.84066e-07	4.49902e-06
Nktr	5.20983	0.353572	1.89013e-07	4.61516e-06
Xpr1	5.20542	0.639744	1.93563e-07	4.72138e-06
Ibtk	5.19371	0.718109	2.06149e-07	5.02317e-06
Kdm6b	5.18714	0.523722	2.13547e-07	5.19272e-06
Gdi1	5.18592	0.802545	2.14954e-07	5.22155e-06
Prrc2c	5.18355	0.238631	2.17697e-07	5.28273e-06
Myo1g	5.17969	0.626912	2.2225e-07	5.38767e-06
Ddx6	5.17723	0.265134	2.25199e-07	5.45355e-06
Srsf6	5.17602	0.328421	2.26665e-07	5.48344e-06
Ppp1r2	5.16492	0.501694	2.40545e-07	5.81324e-06
Tab2	5.16412	0.374528	2.41572e-07	5.82613e-06
Zcchc24	5.16084	0.830641	2.45844e-07	5.9231e-06
Ssh2	5.15812	0.367388	2.49443e-07	5.99145e-06
Pdcd6	5.15349	0.438127	2.55688e-07	6.13521e-06
Csnk2a2	5.1474	0.465004	2.64122e-07	6.33113e-06
Sec61a1	5.14215	0.458422	2.71616e-07	6.50417e-06
Tlr4	5.14075	0.626719	2.73643e-07	6.54607e-06
Stxbp3	5.13989	0.523627	2.74901e-07	6.56948e-06
Retnla	5.13327	1.23129	2.84748e-07	6.79106e-06
Hnrnpm	5.13229	0.254914	2.86239e-07	6.81971e-06
Cmtm3	5.12523	0.488145	2.97176e-07	7.07314e-06
B430306n03rik	5.1221	0.824896	3.02149e-07	7.18426e-06
Klhl2	5.09514	0.868973	3.48474e-07	8.26908e-06
Camk2d	5.08877	0.452095	3.60387e-07	8.54317e-06
Chp1	5.08609	0.595383	3.65524e-07	8.65623e-06
Samsn1	5.08096	0.566495	3.75532e-07	8.87542e-06
Ubash3b	5.07563	0.539606	3.86221e-07	9.1189e-06
Kmt2e	5.07228	0.309073	3.93082e-07	9.27162e-06
Prdx6	5.063	0.343199	4.1271e-07	9.72487e-06
Nav1	5.0556	0.613949	4.29036e-07	1.00995e-05
Sf3b5	5.03544	0.272523	4.76754e-07	1.12116e-05
Ppp3ca	5.03027	0.317084	4.89777e-07	1.14835e-05
Top2b	5.022	0.340352	5.11375e-07	1.19542e-05
Ctsd	5.01565	0.346978	5.28552e-07	1.23435e-05
Hint1	5.0079	0.256152	5.50274e-07	1.28381e-05
Trappc4	4.99817	0.398452	5.78769e-07	1.34779e-05
Ms4a8a	4.99815	0.998539	5.78842e-07	1.34779e-05
Dbnl	4.99438	0.399007	5.90244e-07	1.37299e-05
Csgalnact2	4.99079	0.763525	6.01335e-07	1.39741e-05
Itgb7	4.98828	1.62259	6.09205e-07	1.4143e-05
Rab8b	4.98547	0.265057	6.18112e-07	1.43357e-05
Snx5	4.98417	0.248306	6.22282e-07	1.44182e-05
Ikbke	4.98126	0.794302	6.31728e-07	1.46227e-05
Stx4a	4.96862	0.436926	6.74321e-07	1.55933e-05
Irf2	4.96711	0.318489	6.79575e-07	1.56766e-05
Syncrip	4.96701	0.303088	6.79913e-07	1.56766e-05
Adam9	4.95899	0.463822	7.08611e-07	1.63223e-05
Arfgef1	4.95253	0.361907	7.32539e-07	1.6857e-05
Srgap2	4.95166	0.527679	7.35835e-07	1.69163e-05
Ckap4	4.94825	0.759754	7.48854e-07	1.71821e-05
Slc39a1	4.92831	0.513678	8.29445e-07	1.89943e-05
Xiap	4.92578	0.355405	8.40258e-07	1.92233e-05
Smarca5	4.91955	0.24571	8.67417e-07	1.98253e-05
Nop10	4.91887	0.30373	8.70472e-07	1.98759e-05
Ago2	4.91342	0.44991	8.94996e-07	2.04161e-05
Rnf149	4.91239	0.485582	8.99714e-07	2.05039e-05
Gpalpp1	4.90598	0.563054	9.29615e-07	2.11649e-05
Arih1	4.90373	0.420346	9.40314e-07	2.13878e-05
Itgal	4.90066	0.865853	9.55173e-07	2.17049e-05
H2afy	4.89936	0.25243	9.61515e-07	2.1828e-05
Mapre1	4.89886	0.277976	9.63961e-07	2.18624e-05
Ppp1r15a	4.89614	0.51805	9.77398e-07	2.21459e-05
Ifi47	4.89382	1.0026	9.88969e-07	2.23866e-05
Irak1	4.89259	0.481689	9.952e-07	2.2506e-05
Ugp2	4.88203	0.396632	1.04999e-06	2.36996e-05
Ttc39b	4.87801	0.718197	1.07162e-06	2.41646e-05
Dusp11	4.87613	0.346923	1.08185e-06	2.43721e-05
Ndufa7	4.87224	0.20924	1.10339e-06	2.481e-05
Hpcal1	4.86862	0.533583	1.12383e-06	2.52215e-05
Mcemp1	4.86738	1.01166	1.1309e-06	2.53561e-05
Ankrd11	4.85781	0.262242	1.1869e-06	2.65864e-05
Srp19	4.85638	0.347534	1.1955e-06	2.67535e-05
Epsti1	4.8552	0.329404	1.20268e-06	2.68888e-05
Cd93	4.85336	0.467291	1.21387e-06	2.71133e-05
Eif1	4.84755	0.294246	1.24995e-06	2.78926e-05
Eif4g1	4.84517	0.242895	1.26502e-06	2.82023e-05
Arhgdia	4.83957	0.217181	1.30123e-06	2.89549e-05
Ppdpf	4.83864	0.57348	1.30731e-06	2.90627e-05
Adam10	4.83715	0.297229	1.31717e-06	2.92542e-05
M6pr	4.82406	0.279035	1.40662e-06	3.11238e-05
Sdc4	4.81924	0.345943	1.44105e-06	3.18556e-05
Pkm	4.81469	0.272244	1.47432e-06	3.25606e-05
Churc1	4.81342	0.4985	1.48368e-06	3.27367e-05
Akt2	4.81228	0.605517	1.49216e-06	3.28931e-05
Cbfa2t3	4.81163	0.52785	1.49701e-06	3.29692e-05
Ccdc71l	4.80986	0.577905	1.5104e-06	3.3202e-05
Dnm2	4.80874	0.336558	1.51881e-06	3.33559e-05
Pgk1	4.8076	0.249828	1.52755e-06	3.35166e-05
Gch1	4.80592	0.931445	1.54043e-06	3.37677e-05
Ccdc50	4.80343	0.264395	1.5597e-06	3.41584e-05
Rnpep	4.79902	0.333576	1.59448e-06	3.48876e-05
Trim30d	4.79537	0.818541	1.62376e-06	3.54955e-05
Irgm1	4.78834	1.06201	1.68166e-06	3.67272e-05
Dck	4.77908	0.70486	1.76097e-06	3.84196e-05
Acly	4.77892	0.358075	1.76241e-06	3.84196e-05
Kctd12	4.77568	0.252399	1.79103e-06	3.90075e-05
Crk	4.77273	0.411134	1.81745e-06	3.95462e-05
Rpl34	4.76913	0.260874	1.85021e-06	4.0222e-05
Slc39a14	4.76495	0.953747	1.889e-06	4.10275e-05
Ube3a	4.75393	0.315738	1.99497e-06	4.32892e-05
Pstpip1	4.7482	0.557887	2.05234e-06	4.44931e-05
Grb2	4.74792	0.217138	2.0552e-06	4.45142e-05
9530068e07rik	4.7447	0.449787	2.0882e-06	4.51461e-05
Fam102b	4.74222	0.56345	2.11393e-06	4.56605e-05
Zmiz1	4.73927	0.330939	2.14494e-06	4.6288e-05
Diaph2	4.73672	0.425271	2.17203e-06	4.68298e-05
Gm11808	4.73301	0.503768	2.21214e-06	4.75726e-05
Rasgrp2	4.73297	1.32273	2.21254e-06	4.75726e-05
Asap1	4.73016	0.438597	2.24342e-06	4.81928e-05
Srsf10	4.72654	0.3659	2.2838e-06	4.90155e-05
Mir22hg	4.72451	0.64947	2.30667e-06	4.94614e-05
Mpp1	4.72377	0.44262	2.31514e-06	4.95978e-05
Serinc1	4.70847	0.304714	2.49585e-06	5.34206e-05
Agpat4	4.69937	0.654129	2.60963e-06	5.58054e-05
Pld4	4.69114	0.250062	2.71692e-06	5.79946e-05
Smg1	4.67924	0.382079	2.87938e-06	6.14068e-05
Nr3c1	4.67149	0.374744	2.99018e-06	6.37122e-05
Ndufs6	4.66622	0.258225	3.06797e-06	6.53106e-05
Emp1	4.66498	0.423125	3.08646e-06	6.56451e-05
Lsm12	4.6619	0.33564	3.13302e-06	6.65752e-05
Smox	4.66023	0.681959	3.15861e-06	6.70587e-05
Hcst	4.65959	0.821194	3.16839e-06	6.72057e-05
Sec63	4.65941	0.441337	3.17124e-06	6.72058e-05
Herc4	4.65499	0.608212	3.24003e-06	6.85913e-05
Amfr	4.65483	0.464098	3.24244e-06	6.85913e-05
Smap1	4.65067	0.327345	3.30851e-06	6.99263e-05
Hip1	4.64671	0.471826	3.37277e-06	7.11987e-05
Nhsl2	4.64659	1.1118	3.37475e-06	7.11987e-05
Taok1	4.64289	0.312671	3.43569e-06	7.23578e-05
Foxn3	4.64288	0.54052	3.43582e-06	7.23578e-05
Fam120a	4.6425	0.371363	3.44226e-06	7.24287e-05
Sltm	4.63664	0.366198	3.54113e-06	7.43764e-05
Tgfb1	4.6346	0.247335	3.57631e-06	7.50485e-05
Rap2c	4.63238	0.453751	3.61485e-06	7.57898e-05
Cenpb	4.6259	0.293606	3.72976e-06	7.81294e-05
Tpr	4.61825	0.223794	3.86994e-06	8.0994e-05
B230219d22rik	4.61064	0.323079	4.01423e-06	8.3865e-05
Mef2a	4.60271	0.274945	4.17035e-06	8.69727e-05
Rbm17	4.6019	0.474429	4.18659e-06	8.72342e-05
Hilpda	4.60007	0.785569	4.22349e-06	8.79253e-05
Selplg	4.59978	0.410946	4.22945e-06	8.79718e-05
Mtch1	4.599	0.381113	4.24533e-06	8.82243e-05
Itga5	4.59869	0.652253	4.25165e-06	8.82378e-05
Cdc42	4.5986	0.324887	4.25346e-06	8.82378e-05
Ppp1r12a	4.59596	0.366204	4.3076e-06	8.92825e-05
Ptpn6	4.58692	0.290616	4.49825e-06	9.3152e-05
Rps15a	4.58536	0.225231	4.532e-06	9.37688e-05
Sf3b6	4.57274	0.26092	4.8138e-06	9.94248e-05
Pepd	4.5716	0.437242	4.84005e-06	9.98795e-05
Atp5j2	4.5672	0.195014	4.94291e-06	0.000101913
Elf2	4.56448	0.452337	5.00745e-06	0.000103153
Tet2	4.56404	0.448902	5.01784e-06	0.000103277
Slpi	4.55599	1.79445	5.21384e-06	0.000107218
Trpv2	4.55506	0.613014	5.23715e-06	0.000107603
Pon2	4.55362	0.363589	5.27297e-06	0.000108245
Prdx5	4.55242	0.269188	5.30324e-06	0.000108772
Ptges3	4.5516	0.250015	5.32398e-06	0.000109102
Psmg4	4.54828	0.483634	5.40856e-06	0.000110739
Coro2a	4.54571	0.589635	5.47504e-06	0.000112003
Lman2	4.54204	0.300081	5.57128e-06	0.000113873
Atp13a3	4.54045	0.328121	5.61346e-06	0.000114636
Idh1	4.54009	0.32695	5.6229e-06	0.000114729
Cnppd1	4.53786	0.591309	5.68278e-06	0.000115851
Mon2	4.53585	0.489365	5.73714e-06	0.000116858
Gpx4	4.53403	0.215054	5.78691e-06	0.00011777
Rnf19b	4.53118	0.526109	5.86554e-06	0.000119165
Plcg2	4.52754	0.435371	5.96743e-06	0.000120922
Dnajc5	4.52149	0.346133	6.14046e-06	0.000124322
Uqcc2	4.51908	0.255312	6.21092e-06	0.000125641
Ldlr	4.51077	0.49682	6.45911e-06	0.000130549
Tmod3	4.5051	0.271999	6.63431e-06	0.000133975
Was	4.50301	0.368862	6.69988e-06	0.000135068
Ankfy1	4.49762	0.47925	6.87181e-06	0.000138416
Psma6	4.49585	0.344066	6.92927e-06	0.000139454
Tmem165	4.49523	0.473658	6.94935e-06	0.000139739
Fgl2	4.48849	0.566919	7.17292e-06	0.000144112
Srpr	4.4858	0.506767	7.26412e-06	0.000145573
Scamp2	4.48445	0.347188	7.31021e-06	0.000146372
Rab2a	4.4776	0.208695	7.54885e-06	0.000151022
Fcho2	4.47253	0.270236	7.72989e-06	0.000154513
Mbd2	4.46655	0.31464	7.9491e-06	0.00015876
Psmd2	4.46391	0.297583	8.04774e-06	0.000160594
Myo5a	4.46134	0.30097	8.14496e-06	0.000162397
Akap7	4.45712	0.790294	8.30668e-06	0.000165202
Ppp1r14b	4.44813	0.212736	8.6619e-06	0.000172122
Arhgef10l	4.44562	0.853092	8.76407e-06	0.000174005
Cmklr1	4.44066	0.509166	8.96816e-06	0.000177907
Clptm1l	4.43806	0.37737	9.0775e-06	0.000179774
Il6st	4.43466	0.777282	9.22165e-06	0.000182476
Ptpn12	4.43405	0.48951	9.24788e-06	0.000182841
Abca1	4.42652	0.282955	9.57638e-06	0.000188861
Pigt	4.42314	0.43306	9.72773e-06	0.000191686
Pgs1	4.42129	0.624657	9.81129e-06	0.00019301
Ogt	4.41914	0.3991	9.90937e-06	0.000194777
Dpm3	4.41867	0.439955	9.93117e-06	0.000195043
Pin4	4.40737	0.480899	1.04632e-05	0.000205322
Tspan14	4.40079	0.55801	1.07857e-05	0.000211298
Klf7	4.39414	0.501843	1.11209e-05	0.00021752
Llph	4.39413	0.227265	1.11218e-05	0.00021752
Snx3	4.38945	0.214417	1.13639e-05	0.000222071
Papola	4.38598	0.285852	1.15466e-05	0.000225455
Mpc1	4.38534	0.246349	1.15806e-05	0.000225931
Tra2a	4.38442	0.35072	1.16295e-05	0.000226698
Ssr1	4.38193	0.276162	1.17631e-05	0.000229114
Kat2b	4.37337	0.649656	1.22345e-05	0.000238098
Adipor2	4.37285	0.510537	1.22636e-05	0.000238468
Rab7b	4.3683	0.464851	1.25215e-05	0.000243283
Bloc1s1	4.3644	0.596513	1.2747e-05	0.00024746
Znfx1	4.36241	0.624512	1.28637e-05	0.000249315
Fam117b	4.36185	0.491507	1.28969e-05	0.000249753
Klf10	4.3589	0.759925	1.30718e-05	0.000252931
Rbm27	4.35121	0.54223	1.35387e-05	0.000261537
Rnf4	4.34955	0.440493	1.3642e-05	0.000263317
Csnk1d	4.34755	0.473738	1.3767e-05	0.000265512
Tes	4.34362	0.387451	1.40153e-05	0.000270081
Sec11a	4.3432	0.378034	1.40421e-05	0.000270376
Cox6b1	4.33399	0.190331	1.46429e-05	0.000281032
Pkn2	4.33399	0.354718	1.46432e-05	0.000281032
Gpbp1	4.33287	0.402006	1.47176e-05	0.00028223
Klf9	4.32713	0.72954	1.51065e-05	0.000289453
Ogdh	4.32681	0.368122	1.51283e-05	0.000289636
Vegfa	4.31051	0.589447	1.62882e-05	0.000311084
Ncf4	4.30311	0.299545	1.68416e-05	0.000321134
Apaf1	4.29992	0.532538	1.70863e-05	0.000325538
Usp9x	4.29914	0.253197	1.7146e-05	0.000326411
Coa5	4.29753	0.438424	1.72713e-05	0.000328344
Tet3	4.29748	0.405898	1.72754e-05	0.000328344
Ndufa6	4.29611	0.187822	1.7382e-05	0.000330104
Grk6	4.29571	0.650674	1.74136e-05	0.000330438
Prkcsh	4.2893	0.419456	1.79233e-05	0.000339837
Acer3	4.28869	0.450844	1.79734e-05	0.000340513
Vps36	4.28466	0.374691	1.83022e-05	0.000346464
Ugcg	4.27807	0.581994	1.88517e-05	0.000356474
Tsc22d4	4.27796	0.278839	1.88612e-05	0.000356474
Aftph	4.27532	0.381715	1.90862e-05	0.000360437
Rabac1	4.27441	0.257178	1.91643e-05	0.000361622
Cept1	4.27365	0.585955	1.92302e-05	0.000362575
Dhx15	4.27343	0.318084	1.92489e-05	0.000362639
Vwa5a	4.2616	0.430485	2.02973e-05	0.000382084
Stx7	4.2609	0.216974	2.03606e-05	0.000382971
Ddx58	4.25765	0.71314	2.0659e-05	0.000388274
Arid1a	4.25507	0.338586	2.08987e-05	0.000392466
Emc7	4.25464	0.379222	2.09382e-05	0.000392809
Cox16	4.25062	0.409667	2.13181e-05	0.000399388
Larp4	4.24966	0.377767	2.14095e-05	0.000400521
Itpkb	4.24963	0.543739	2.14125e-05	0.000400521
Fli1	4.24765	0.36863	2.16022e-05	0.00040375
Nfkbiz	4.24446	0.446113	2.19116e-05	0.000409208
Arglu1	4.24356	0.319678	2.20003e-05	0.000410539
Ifi213	4.24316	1.37982	2.20394e-05	0.000410944
Cdc40	4.24148	0.446476	2.22053e-05	0.00041371
Psme4	4.23915	0.347304	2.24367e-05	0.00041769
Becn1	4.23439	0.499522	2.2917e-05	0.000426295
Cct6a	4.23091	0.226679	2.32751e-05	0.00043246
Vcp	4.23081	0.189539	2.32851e-05	0.00043246
Map2k1	4.22916	0.484272	2.34561e-05	0.000435294
Cxcl3	4.22646	1.50555	2.37397e-05	0.000440211
Ppp3cb	4.22517	0.58714	2.38759e-05	0.000442389
Fam214b	4.22183	0.986337	2.42326e-05	0.000448646
Ptger4	4.22097	0.838999	2.4325e-05	0.000450003
Rab5a	4.21328	0.377895	2.51683e-05	0.000465239
Smap2	4.21168	0.304989	2.53475e-05	0.000468185
Rex1bd	4.21094	0.237987	2.54308e-05	0.000469355
Atp6ap2	4.21023	0.255038	2.55106e-05	0.000470461
Ndufs7	4.20623	0.276147	2.59667e-05	0.000478498
Gja1	4.19945	1.70421	2.67564e-05	0.000492279
Grcc10	4.19902	0.215111	2.68073e-05	0.000492832
Sh3bp2	4.19874	0.518362	2.68407e-05	0.000493061
Stxbp6	4.19481	1.00341	2.73096e-05	0.000501286
Rab11b	4.19246	0.350116	2.75947e-05	0.000506125
Csk	4.18965	0.31549	2.79381e-05	0.000511628
Gm26917	4.18764	0.215088	2.81874e-05	0.000515793
Orai1	4.1845	0.316614	2.85788e-05	0.000522549
Abcc1	4.17205	0.588818	3.0187e-05	0.000551527
Atxn2l	4.16903	0.449221	3.05901e-05	0.000558459
Ppp3r1	4.16815	0.399939	3.07087e-05	0.00056019
Relt	4.16787	0.779395	3.07455e-05	0.000560429
Sp3	4.16721	0.384433	3.08347e-05	0.00056162
U2surp	4.1657	0.334058	3.10405e-05	0.000564933
Ctdnep1	4.16361	0.333253	3.13249e-05	0.000569669
Pacs2	4.16043	0.599108	3.17643e-05	0.000577215
Plekhb2	4.15684	0.413161	3.2268e-05	0.000585466
Birc3	4.1553	0.552232	3.24864e-05	0.000588975
Atp6v0c	4.15134	0.324339	3.30532e-05	0.000598792
Ldha	4.14889	0.224339	3.34097e-05	0.000604785
Cd37	4.14486	0.695111	3.40014e-05	0.000615024
Lims1	4.13962	0.266823	3.47882e-05	0.000628302
Rassf1	4.13962	0.489489	3.47888e-05	0.000628302
Osbpl11	4.13071	0.57382	3.61647e-05	0.000652154
Mcub	4.1288	0.354761	3.64661e-05	0.000656585
Egr2	4.12572	0.482071	3.69575e-05	0.000664925
Ndfip1	4.1208	0.236899	3.77556e-05	0.000678248
Tnks2	4.11544	0.287196	3.86441e-05	0.000693154
Stat6	4.11287	0.410439	3.90773e-05	0.000700392
Tuba1a	4.10309	0.333099	4.07666e-05	0.000729199
Ift20	4.10303	0.368405	4.07773e-05	0.000729199
Crybg1	4.10011	0.705598	4.12949e-05	0.000737896
Lrrc58	4.09691	0.307617	4.18697e-05	0.000746218
Tbc1d20	4.09684	0.519816	4.18828e-05	0.000746218
Vav3	4.09682	0.530871	4.18872e-05	0.000746218
Npepps	4.09467	0.388869	4.22762e-05	0.00075258
Itch	4.09335	0.325967	4.25185e-05	0.000756322
Inpp5d	4.08822	0.26022	4.34692e-05	0.00077265
Vdr	4.08434	0.584053	4.42019e-05	0.000785083
Arih2	4.08266	0.614848	4.45225e-05	0.000790182
Cfp	4.08095	0.219352	4.48523e-05	0.000795321
Slain2	4.08081	0.460966	4.48795e-05	0.000795321
Anp32a	4.08035	0.255197	4.49674e-05	0.00079628
Slfn8	4.07839	0.7193	4.53481e-05	0.000802013
Prrc2a	4.07834	0.323966	4.53591e-05	0.000802013
Mkrn1	4.07625	0.25678	4.57676e-05	0.000808569
Cdk9	4.07609	0.39106	4.57985e-05	0.000808569
Appbp2	4.07222	0.518873	4.65668e-05	0.000821518
Tuba1c	4.07002	0.332797	4.7009e-05	0.000828701
Myo9b	4.0635	0.322383	4.83424e-05	0.000851571
Fam43a	4.05885	1.00101	4.93149e-05	0.000868053
Mydgf	4.05836	0.306875	4.94195e-05	0.000869246
Sptlc2	4.0572	0.379035	4.96637e-05	0.000872889
Ptbp1	4.05456	0.314418	5.02297e-05	0.000882181
Rad23b	4.05272	0.293266	5.06265e-05	0.000888487
Dph3	4.04805	0.47317	5.16459e-05	0.000905032
Baz1a	4.04681	0.288169	5.19201e-05	0.000909161
Sestd1	4.0461	0.525968	5.20783e-05	0.000911255
Zfp91	4.04406	0.229718	5.2534e-05	0.000918546
Erh	4.03881	0.362083	5.37233e-05	0.000938646
Ikzf1	4.03521	0.434914	5.45543e-05	0.00095246
Oas2	4.03323	1.27452	5.50154e-05	0.000959799
Max	4.03293	0.563419	5.50852e-05	0.000960306
Capns1	4.03122	0.178626	5.54887e-05	0.000965962
Rhoq	4.0312	0.467502	5.54915e-05	0.000965962
Cd300lb	4.02857	0.680765	5.61184e-05	0.000976154
Dstn	4.02386	0.18478	5.72521e-05	0.000995141
Lamtor2	4.00115	0.175163	6.30345e-05	0.00109323
Smim11	3.99945	0.319136	6.34908e-05	0.00110034
Med13l	3.99704	0.443954	6.41407e-05	0.00111078
Mvp	3.98956	0.365273	6.61958e-05	0.00114553
Paxbp1	3.98612	0.532891	6.71617e-05	0.00116139
Igfbp6	3.98177	1.43	6.84034e-05	0.001182
Eef1g	3.97927	0.175971	6.91277e-05	0.00119317
Smndc1	3.97919	0.456207	6.91511e-05	0.00119317
Cap1	3.97568	0.212346	7.01791e-05	0.00120914
B4galt1	3.96958	0.412849	7.19983e-05	0.00123958
Dhx38	3.96829	0.486486	7.23897e-05	0.00124541
Etv6	3.96425	0.398961	7.36282e-05	0.00126487
Grk5	3.95401	0.777123	7.68535e-05	0.00131807
Fes	3.95389	0.293501	7.68923e-05	0.00131807
Rab1b	3.95328	0.352269	7.70879e-05	0.00132046
Gsk3b	3.95295	0.251087	7.71931e-05	0.0013213
Wac	3.95186	0.341506	7.75446e-05	0.00132539
Sirpb1c	3.95081	0.555229	7.78858e-05	0.00133022
Uqcrb	3.95065	0.173274	7.79395e-05	0.00133022
Ggnbp2	3.947	0.334667	7.91371e-05	0.00134871
Slc39a7	3.94621	0.508568	7.93996e-05	0.0013522
Etnk1	3.94544	0.562045	7.96548e-05	0.00135557
Smarcd2	3.94349	0.485627	8.03036e-05	0.00136562
Pdcd5	3.94194	0.20632	8.08243e-05	0.00137262
Exoc5	3.94192	0.356718	8.08311e-05	0.00137262
Itpr1	3.93666	0.709514	8.26244e-05	0.00140206
Braf	3.93273	0.789772	8.39855e-05	0.00142311
Xrn2	3.93206	0.254646	8.42208e-05	0.00142607
Msl2	3.92711	0.448053	8.59742e-05	0.00145472
Mkln1	3.92605	0.377302	8.63533e-05	0.00146008
Setd1b	3.92142	0.527005	8.80279e-05	0.00148654
Eid1	3.92138	0.189058	8.80441e-05	0.00148654
Stt3b	3.9194	0.406416	8.87691e-05	0.00149771
Dstyk	3.91825	0.747382	8.91956e-05	0.00150326
Btbd7	3.91817	0.511788	8.92253e-05	0.00150326
Pstpip2	3.91598	0.827186	9.00392e-05	0.00151588
Mapk14	3.91015	0.303274	9.22382e-05	0.00155069
Cebpd	3.90935	0.361825	9.25461e-05	0.00155476
Tmem189	3.90636	0.328121	9.36954e-05	0.00157295
Sar1a	3.90068	0.273205	9.59212e-05	0.00160917
Rpl27	3.89783	0.229107	9.70599e-05	0.00162712
Dleu2	3.89715	0.401655	9.73313e-05	0.00163051
Ppp2cb	3.89614	0.612778	9.77363e-05	0.00163613
Necap2	3.89246	0.289753	9.92342e-05	0.00166003
Ids	3.89211	0.570134	9.93775e-05	0.00166125
Stk24	3.88655	0.399671	0.000101678	0.0016961
Rbm47	3.88438	0.44966	0.00010259	0.00171011
Set	3.88304	0.168147	0.000103159	0.00171717
Malt1	3.8771	0.379466	0.00010571	0.00175839
Parp12	3.87658	0.802759	0.000105934	0.00176087
Trir	3.87412	0.195061	0.00010701	0.00177749
Rgcc	3.86774	1.15206	0.00010985	0.0018221
Rassf5	3.86738	0.50425	0.000110009	0.00182346
Fbxo11	3.86185	0.437977	0.00011253	0.00186394
Krit1	3.85663	0.458257	0.000114962	0.00190288
Spcs1	3.85375	0.245558	0.00011632	0.00192401
Xaf1	3.85172	0.938063	0.00011729	0.0019387
Nrd1	3.85073	0.291295	0.000117765	0.00194519
Ubald2	3.84949	0.386962	0.000118363	0.0019537
Uba2	3.84354	0.411349	0.000121273	0.00199893
Nlrp3	3.84035	0.425457	0.000122859	0.00202365
Btk	3.83859	0.46318	0.000123744	0.00203681
Aup1	3.8355	0.405187	0.000125307	0.0020611
Spcs2	3.83268	0.208517	0.000126753	0.00208344
Mapk1ip1l	3.83039	0.394985	0.000127941	0.0021015
Man1a	3.82572	0.342135	0.000130393	0.00214028
Ndufb2	3.82335	0.268339	0.000131649	0.0021579
Dpep2	3.81845	0.830575	0.000134293	0.00219665
Cript	3.81709	0.255092	0.000135033	0.00220723
Maf	3.81471	0.24705	0.000136343	0.00222555
Cic	3.80943	0.474294	0.000139286	0.00227201
Mrps12	3.79852	0.375428	0.00014556	0.00237272
Polr2i	3.79774	0.456222	0.000146019	0.00237856
Gm28875	3.79593	1.74241	0.000147092	0.00239438
Emc1	3.7938	0.617553	0.000148362	0.00241339
Syvn1	3.79166	0.94139	0.000149645	0.00243258
Gm34084	3.79129	0.508035	0.000149866	0.00243449
Ccnl2	3.78345	0.333299	0.000154672	0.00250911
Mcfd2	3.78197	0.408065	0.00015559	0.00252227
B4galt6	3.77836	0.350241	0.000157865	0.0025574
Calr	3.77759	0.228636	0.000158353	0.00256354
Pkn1	3.77255	0.298667	0.000161587	0.0026141
Cd300a	3.76706	0.302333	0.000165181	0.00267041
Rhog	3.75934	0.244776	0.000170362	0.00275229
Wdfy3	3.7567	0.376909	0.000172167	0.00277953
Rnf7	3.7514	0.208285	0.000175851	0.00283514
Kdm1a	3.74856	0.385219	0.000177856	0.00286549
Adar	3.74827	0.645528	0.000178055	0.00286675
Sdhd	3.74797	0.371896	0.000178273	0.00286829
Lats2	3.74716	0.680954	0.000178846	0.00287555
Sel1l	3.74632	0.3723	0.000179446	0.00288324
Golph3	3.74358	0.333365	0.000181416	0.00291291
Fam126a	3.74131	0.50424	0.00018306	0.0029373
Ppp1r18	3.73987	0.259375	0.000184116	0.00295223
Ifi206	3.7378	1.27391	0.000185634	0.00297456
Htt	3.73386	0.444366	0.000188567	0.00301746
Mat2a	3.72574	0.264854	0.000194742	0.00311205
Tap2	3.72248	0.57617	0.000197272	0.00315034
Ppp1r21	3.71834	0.324686	0.000200534	0.00320027
Fyb	3.71694	0.194022	0.000201649	0.00321588
Me2	3.71531	0.551109	0.000202953	0.0032345
Gga1	3.71358	0.564761	0.000204347	0.00325451
Bnip2	3.70836	0.213053	0.000208606	0.00331746
Metap2	3.70822	0.172544	0.000208722	0.00331746
Pcbp2	3.70654	0.179309	0.000210109	0.00333727
Bak1	3.70487	0.39321	0.000211499	0.00335708
Ceacam1	3.70121	1.05891	0.000214576	0.00340363
Tasor	3.70093	0.412014	0.000214814	0.00340512
Elavl1	3.69956	0.326272	0.000215972	0.00342118
Polr2f	3.69868	0.238615	0.000216727	0.00343083
Vapb	3.69677	0.232778	0.000218362	0.00345439
C4b	3.69603	0.87062	0.000218999	0.00346216
Mob4	3.69547	0.458777	0.000219482	0.00346747
Desi2	3.69263	0.452881	0.000221943	0.003504
Ppib	3.69185	0.159759	0.000222633	0.00351254
Elmo2	3.69034	0.621003	0.000223951	0.00353097
Txn2	3.68669	0.340809	0.000227187	0.0035796
Gm20559	3.68324	1.2978	0.000230289	0.00362605
Por	3.68292	0.584855	0.00023058	0.00362821
Ampd3	3.67802	1.09474	0.000235053	0.00369613
Maea	3.67694	0.413333	0.000236049	0.00370931
Nupr1	3.67584	0.416854	0.000237071	0.00372042
Ctsa	3.67505	0.186634	0.000237805	0.00372946
Zdhhc7	3.67292	0.763071	0.000239792	0.00375812
Ppp1r9b	3.67014	0.343486	0.000242416	0.00379673
Bhlhe40	3.66804	0.312609	0.000244417	0.00382298
Cnbp	3.66537	0.155701	0.00024698	0.00386051
Secisbp2l	3.66499	0.331801	0.000247353	0.00386379
Ufm1	3.66134	0.284743	0.000250901	0.00391662
Ythdc1	3.65685	0.254125	0.00025533	0.00398311
Isg15	3.65386	0.636292	0.000258324	0.00402715
Ghitm	3.65338	0.278961	0.000258806	0.00403201
Dynll1	3.65266	0.176074	0.000259538	0.00404074
Atp5a1	3.65173	0.169669	0.000260476	0.00405266
Glyr1	3.6512	0.309902	0.000261015	0.00405571
Ranbp2	3.64822	0.226254	0.000264063	0.00409767
Arhgap1	3.6451	0.579549	0.000267292	0.00414504
Mdm2	3.64387	0.435586	0.00026857	0.00416213
Tkt	3.63908	0.171182	0.000273611	0.00423468
Mettl23	3.63816	0.436407	0.000274587	0.00424701
Ndufab1	3.63509	0.170555	0.000277879	0.0042923
Jdp2	3.63127	0.767885	0.000282034	0.00435363
Epn1	3.62879	0.299723	0.000284752	0.00439271
Usp4	3.62138	0.476221	0.00029304	0.00451171
Arl6ip5	3.62096	0.366256	0.000293515	0.00451607
Clic4	3.61177	0.237297	0.000304112	0.00467607
Ttc14	3.60951	0.378693	0.000306781	0.00471404
Mob1b	3.60146	0.500488	0.000316441	0.00485298
Atp2c1	3.60026	0.485816	0.000317894	0.00487211
Mef2d	3.59752	0.422181	0.000321262	0.00492053
Crebbp	3.59434	0.274865	0.000325216	0.00497786
Ptgs2	3.59134	0.637251	0.000328987	0.00502579
Lsm7	3.58897	0.477749	0.000331993	0.00506789
Skap2	3.58882	0.16096	0.000332173	0.00506789
Adora2b	3.58768	0.808001	0.000333632	0.00508686
St3gal1	3.58437	0.63024	0.00033789	0.00514845
Snx10	3.58185	0.318148	0.000341172	0.0051951
Casp8	3.58094	0.243201	0.000342362	0.00520795
Eif2s3x	3.58087	0.313095	0.000342457	0.00520795
Slc8b1	3.57699	0.561071	0.000347573	0.00527895
Vat1	3.57637	0.290689	0.000348403	0.00528815
Zfp593	3.5759	0.749551	0.000349021	0.00529411
Hexa	3.57391	0.188108	0.000351689	0.00532773
Ndufb4	3.57082	0.200988	0.000355871	0.00538764
Rab35	3.56977	0.324664	0.000357296	0.00540574
Fgd4	3.56729	0.439388	0.000360687	0.00545355
Tob2	3.56461	0.283043	0.000364394	0.00550606
Pitpnc1	3.56412	0.484869	0.000365077	0.00551211
Agpat5	3.56399	0.379312	0.000365262	0.00551211
Atg3	3.55998	0.258622	0.000370883	0.00558979
Slc20a1	3.5568	0.598256	0.0003754	0.00565359
Plekho1	3.55666	0.169679	0.000375596	0.00565359
2510039o18rik	3.55085	0.482685	0.000383983	0.00577615
Serpinb8	3.54939	0.922526	0.00038612	0.00580459
Rab21	3.54666	0.245937	0.000390153	0.00585964
Gng10	3.54657	0.205828	0.000390278	0.00585964
Slc9a3r1	3.54344	0.392248	0.000394949	0.00592599
Vamp3	3.54258	0.359768	0.000396229	0.00594142
Anks1	3.54094	0.697971	0.00039871	0.00597394
Sertad2	3.54081	0.499666	0.000398904	0.00597394
Bax	3.53553	0.17112	0.000406957	0.00608295
Apbb1ip	3.53512	0.239929	0.000407596	0.00608748
Phc2	3.535	0.391237	0.000407776	0.00608748
G3bp1	3.53025	0.19238	0.000415174	0.006194
Sap30	3.52812	0.364337	0.000418528	0.00624009
U2af2	3.5248	0.377734	0.000423797	0.00631466
Fam76a	3.52138	0.41021	0.00042931	0.00639276
Rnf187	3.51951	0.336793	0.000432351	0.00643398
1810026b05rik	3.51721	0.557294	0.000436112	0.00648586
Eif4ebp1	3.51565	0.201231	0.000438672	0.00651982
Yy1	3.5149	0.194856	0.000439924	0.00653158
Nedd8	3.51484	0.135893	0.000440017	0.00653158
Mbp	3.50582	0.531418	0.000455195	0.00675263
Hspe1	3.5039	0.147578	0.000458496	0.00679733
C1galt1	3.50309	0.589837	0.000459898	0.00681383
Lamtor5	3.50262	0.193713	0.000460698	0.0068214
Tspan3	3.50207	0.479619	0.00046166	0.00683135
Hk3	3.50094	0.735689	0.000463616	0.006856
Dnaja2	3.49707	0.194235	0.000470406	0.00695204
Sec23b	3.49376	0.587573	0.000476274	0.00703436
Saa3	3.49296	2.38657	0.000477691	0.00705087
Abhd17b	3.48902	0.635145	0.000484803	0.00715138
Irak3	3.48713	0.694338	0.000488238	0.00719755
Timm8b	3.48654	0.254418	0.00048932	0.00720898
Abca7	3.48308	0.73995	0.000495676	0.00729352
Zfp217	3.48144	0.548822	0.000498718	0.0073337
Pdha1	3.48119	0.405013	0.000499183	0.00733597
Hgsnat	3.47974	0.825259	0.000501905	0.00737138
B3gnt2	3.47911	0.595933	0.000503091	0.00738419
Tcea1	3.47844	0.254151	0.000504339	0.00739791
Crem	3.47625	0.560936	0.000508475	0.00745395
Rbx1	3.47085	0.131425	0.000518806	0.00760067
Trappc2l	3.46991	0.214547	0.000520637	0.00762276
Txndc5	3.46845	0.465717	0.000523476	0.00765958
Jak2	3.46732	0.31688	0.000525668	0.00768688
Cacybp	3.46472	0.212105	0.000530785	0.00775689
Safb2	3.46432	0.321726	0.000531572	0.00776358
Cd68	3.461	0.179713	0.000538173	0.00785512
Srrm2	3.45992	0.1666	0.000540333	0.00788178
Per1	3.45581	0.705207	0.000548639	0.00799304
Kdm2a	3.45561	0.273189	0.00054904	0.00799396
Ppp4r2	3.45535	0.267647	0.000549573	0.00799678
Pi4k2a	3.45123	0.392669	0.000558044	0.00811003
Tmpo	3.45043	0.270559	0.000559703	0.00812913
Snu13	3.44756	0.206783	0.000565683	0.00821093
Csrnp1	3.44266	0.667243	0.000576029	0.00835596
Stx3	3.44115	0.620342	0.000579252	0.00839755
Hnrnpl	3.44044	0.302771	0.000580779	0.00841452
Brpf1	3.43326	0.470951	0.000596364	0.00863502
Cop1	3.4327	0.414542	0.000597596	0.00864755
Eif3c	3.42911	0.146955	0.000605567	0.00875752
Trim30c	3.42468	1.19056	0.000615522	0.00889603
Bmp2k	3.42398	0.182531	0.000617102	0.00890794
Srsf1	3.42336	0.203847	0.000618529	0.00892308
Pygl	3.41951	0.291473	0.000627344	0.00904472
Rybp	3.4151	0.705618	0.000637584	0.00918113
Map3k1	3.41409	0.30175	0.000639963	0.00920415
Tmem8	3.41223	1.02933	0.000644345	0.00926152
Clcn5	3.4082	0.524725	0.000653926	0.00939351
Zbtb18	3.40752	0.585512	0.000655558	0.00941122
Zup1	3.40609	0.581252	0.000659008	0.00945501
Tomm70a	3.40258	0.284762	0.000667522	0.00957116
Rpl22l1	3.40122	0.147414	0.000670863	0.00960173
Kcmf1	3.40055	0.310378	0.000672505	0.00961939
Clec12a	3.39968	0.537186	0.000674647	0.00964418
Pcbd2	3.39766	0.416161	0.000679649	0.0097098
Aplp2	3.39358	0.174057	0.000689859	0.0098497
Lrp6	3.39199	0.295737	0.000693874	0.00990104
Lyve1	3.38948	0.944815	0.000700252	0.00997997
Erbin	3.38255	0.224066	0.000718164	0.0102167
Ythdf3	3.37439	0.306243	0.000739784	0.0105116
Tbxas1	3.37277	0.295197	0.000744156	0.0105674
Nfatc3	3.37233	0.489768	0.000745364	0.0105782
Cd80	3.3712	0.533234	0.00074841	0.010615
Galnt2	3.37055	0.371996	0.000750194	0.0106339
Atf7ip	3.36711	0.356924	0.000759597	0.0107607
Tnpo3	3.36133	0.356223	0.000775686	0.0109821
Clec4a2	3.36024	0.248451	0.000778744	0.011015
Rnh1	3.36017	0.199844	0.000778948	0.011015
Ndufc2	3.35866	0.164525	0.000783204	0.0110686
Glrx2	3.35292	0.347368	0.000799628	0.0112939
Jtb	3.34915	0.264764	0.000810593	0.0114351
Naa50	3.34651	0.179474	0.000818365	0.0115378
Trpc4ap	3.34628	0.257666	0.00081903	0.0115403
Sla	3.34527	0.296743	0.000822032	0.0115757
Klc1	3.34497	0.648683	0.000822903	0.011581
Mier1	3.34288	0.253407	0.000829123	0.0116597
Themis2	3.34276	0.531451	0.000829484	0.0116597
Sft2d2	3.33361	0.405182	0.000857278	0.0120361
Mrps33	3.3321	0.167044	0.000861929	0.0120942
Cpsf2	3.33113	0.363658	0.000864938	0.0121292
Usp16	3.32546	0.373548	0.000882729	0.0123566
Actb	3.32387	0.133039	0.000887789	0.0124201
Hsp90aa1	3.32332	0.15281	0.000889533	0.0124371
Mindy2	3.32279	0.295379	0.000891217	0.0124533
Cnih4	3.32236	0.224536	0.000892581	0.0124649
Bid	3.31705	1.0924	0.000909717	0.0126967
Lrrfip2	3.31529	0.362155	0.000915474	0.0127695
Commd6	3.31392	0.296417	0.000919967	0.0128246
Arcn1	3.31304	0.246217	0.000922871	0.0128575
Nrg1	3.31148	0.880117	0.000928038	0.0129219
Pcif1	3.30466	0.436081	0.000950925	0.0132249
Aida	3.30168	0.503408	0.000961067	0.0133581
Sbno1	3.30136	0.236157	0.00096217	0.0133656
Sdc1	3.30052	0.779367	0.00096506	0.0133978
Mgat2	3.29969	0.299679	0.000967902	0.0134268
Map2k4	3.29958	0.453902	0.00096829	0.0134268
Rel	3.29874	0.296413	0.000971197	0.013456
Sh3glb1	3.29864	0.163454	0.000971531	0.013456
Helz2	3.29841	1.47808	0.000972339	0.0134592
Arid3a	3.29604	0.558197	0.000980596	0.0135656
Madd	3.29251	0.511393	0.00099299	0.013729
Arhgap17	3.29009	0.298038	0.00100157	0.0138314
Met	3.28621	1.16694	0.00101544	0.0140147
Vps4a	3.28464	0.528203	0.00102111	0.0140848
Cklf	3.28367	0.537804	0.00102463	0.0141251
Tnrc18	3.28322	0.310535	0.00102627	0.0141394
Pros1	3.28274	0.524165	0.00102803	0.0141554
Szrd1	3.28254	0.321915	0.00102878	0.0141575
Copa	3.27006	0.212921	0.00107526	0.0147884
Wasf2	3.26688	0.159569	0.00108741	0.0149468
Ppp4r3b	3.26553	0.237929	0.0010926	0.0150094
Morc3	3.26515	0.248948	0.00109406	0.0150207
Snx9	3.26456	0.299741	0.00109633	0.0150432
Pam16	3.26345	0.463273	0.00110066	0.0150937
Daxx	3.26313	0.598188	0.00110189	0.0151019
Emd	3.26252	0.359281	0.00110426	0.0151255
Cemip2	3.26001	0.609271	0.00111407	0.0152374
Mcmbp	3.25755	0.380701	0.0011238	0.0153575
Lrmp	3.25584	0.442667	0.00113057	0.0154412
Pcnp	3.25445	0.244991	0.00113612	0.0155079
Dpy19l1	3.25336	0.515154	0.0011405	0.0155587
Ctbp1	3.24754	0.28109	0.00116407	0.0158711
Atp5d	3.24688	0.121563	0.00116678	0.0158979
Rasa3	3.24657	0.409889	0.00116806	0.0158979
Fam241a	3.24657	0.662579	0.00116806	0.0158979
Tmem127	3.2452	0.43714	0.00117369	0.0159653
Tiparp	3.24355	0.362365	0.00118051	0.0160489
Golga4	3.24021	0.253048	0.00119442	0.0162285
Ltbr	3.23965	0.490171	0.00119675	0.0162508
Zdhhc5	3.23531	0.406866	0.00121512	0.0164813
Alcam	3.23414	0.20202	0.00122008	0.0165333
Hba-a1	3.23408	0.847037	0.00122035	0.0165333
Ube2r2	3.22978	0.238829	0.00123883	0.016774
Slc1a5	3.22912	0.769436	0.0012417	0.0168032
Stk10	3.22231	0.407287	0.00127163	0.0171885
Hnrnpd	3.22112	0.152508	0.0012769	0.0172498
Eaf1	3.22003	0.640042	0.00128176	0.0173056
Il13ra1	3.21435	0.363186	0.00130739	0.0176315
Gramd4	3.21168	0.801138	0.00131962	0.0177861
Sec24b	3.21139	0.358507	0.00132095	0.0177939
Rbm28	3.20882	0.464196	0.0013328	0.0179434
Gsdmd	3.20825	0.530794	0.00133543	0.0179686
Nisch	3.20539	0.220061	0.00134879	0.0181379
Rab7	3.20306	0.127066	0.00135977	0.0182751
Rprd2	3.20194	0.414994	0.00136506	0.0183358
Chchd7	3.20133	0.621003	0.00136796	0.0183643
Resf1	3.20039	0.226971	0.00137242	0.0184137
Nampt	3.19054	0.198368	0.0014201	0.0190425
Stx12	3.18715	0.352438	0.0014368	0.0192556
Parvb	3.18355	0.476389	0.0014548	0.0194747
Tgoln1	3.18253	0.230045	0.00145997	0.0195328
Slc35b1	3.18084	0.446414	0.00146849	0.0196246
Skiv2l	3.17789	0.529948	0.0014835	0.0198139
Adprh	3.17422	0.357592	0.00150239	0.0200435
Mark2	3.16861	0.30247	0.00153172	0.0204232
Emc10	3.16549	0.37126	0.0015482	0.020608
Itprid2	3.16224	0.415004	0.00156559	0.0208278
Sorl1	3.16114	0.320491	0.00157153	0.020895
Arrb1	3.15958	0.403435	0.00157996	0.0209952
Txnip	3.15684	0.158561	0.00159489	0.0211816
Atp6v1e1	3.1534	0.164841	0.00161381	0.0214089
Coa3	3.14191	0.228876	0.00167849	0.0222419
Nsd1	3.14073	0.194758	0.00168527	0.0223191
Uqcc3	3.13939	0.29558	0.00169302	0.0224092
Krt80	3.13907	0.847109	0.00169483	0.0224206
Cysltr1	3.13873	0.243109	0.00169684	0.0224312
Pds5a	3.13861	0.273635	0.00169753	0.0224312
Hdgf	3.13483	0.149916	0.00171951	0.0226962
Mrpl4	3.13089	0.641108	0.00174275	0.0229901
Ino80	3.12554	0.66892	0.00177479	0.0233996
Trim8	3.12344	0.299042	0.00178748	0.0235407
Dennd1a	3.11757	0.520039	0.00182346	0.0240011
Dnajc1	3.11592	0.368472	0.00183372	0.0241155
Mta2	3.11584	0.381008	0.0018342	0.0241155
Ltc4s	3.11505	0.633306	0.00183916	0.0241673
Map2k3	3.11415	0.362742	0.00184476	0.0242274
Atp11b	3.11336	0.439623	0.00184973	0.0242791
Ralbp1	3.11101	0.179798	0.00186446	0.0244453
Dhx40	3.10974	0.416958	0.00187251	0.0245372
Ogfrl1	3.10942	0.423445	0.00187458	0.0245506
Dennd4b	3.1081	0.555902	0.00188295	0.0246466
Ube2f	3.10665	0.400812	0.0018922	0.024754
Cmip	3.10554	0.216462	0.00189935	0.0248337
Usp34	3.10426	0.210237	0.00190756	0.0249272
F7	3.10173	0.435221	0.00192395	0.0251275
Stat5b	3.10143	0.613811	0.00192591	0.0251392
Rin2	3.10082	0.249577	0.00192985	0.0251689
Leprotl1	3.10058	0.226919	0.00193139	0.0251689
Hnrnpab	3.09667	0.128974	0.00195707	0.0254894
Wbp11	3.09615	0.302376	0.00196052	0.0255203
Pikfyve	3.09069	0.401248	0.00199689	0.0259651
Gm36161	3.08798	1.25945	0.00201521	0.0261889
Tmx3	3.08773	0.342434	0.00201693	0.0261968
Snap23	3.08546	0.202753	0.00203237	0.0263827
Slc36a1	3.08225	0.484947	0.00205445	0.026643
Kctd20	3.08148	0.464102	0.00205977	0.0266804
Atrx	3.08147	0.143297	0.00205982	0.0266804
Cdc42ep3	3.08101	0.960163	0.00206297	0.0267065
Oip5os1	3.0799	0.20306	0.00207071	0.026792
Lyst	3.07662	0.469599	0.00209361	0.0270734
Lrrc8d	3.07621	0.470623	0.00209649	0.0270958
Ube2v1	3.07438	0.252433	0.00210943	0.0272482
Dram1	3.07388	0.669016	0.00211297	0.0272789
Pacsin2	3.07159	0.208657	0.00212922	0.0274586
Socs6	3.07106	0.401125	0.00213304	0.0274929
Nudt3	3.06842	0.330694	0.00215192	0.0277024
Lrp10	3.06835	0.269838	0.00215241	0.0277024
Slc31a1	3.0683	0.516479	0.00215282	0.0277024
Atp6v0d1	3.06499	0.207492	0.00217681	0.0279806
Dnajc21	3.06471	0.309451	0.0021788	0.0279909
Gtpbp4	3.06442	0.325289	0.00218091	0.0280028
Med15	3.05985	0.393867	0.00221451	0.0284034
Siah2	3.05908	0.782764	0.00222015	0.0284557
Dlgap4	3.05897	0.505781	0.00222101	0.0284557
Mtln	3.05771	0.254497	0.00223037	0.0285601
Bet1l	3.05246	0.43771	0.00226972	0.0290324
Dcp2	3.04662	0.397226	0.00231431	0.0295868
Ppm1a	3.04245	0.373891	0.00234662	0.0299674
Abce1	3.04025	0.262421	0.00236378	0.0301702
H3f3b	3.03777	0.293381	0.00238335	0.0304035
Phf20l1	3.03673	0.304249	0.00239158	0.030492
Golga7	3.03533	0.398315	0.00240275	0.0306178
Zdhhc21	3.03515	0.52294	0.00240416	0.0306192
Susd6	3.03394	0.284141	0.0024138	0.0307255
Tcirg1	3.03086	0.321234	0.00243859	0.0310242
Ybx3	3.02998	0.221882	0.00244571	0.0310981
Ppp2r2d	3.0294	0.419659	0.00245038	0.0311407
Tnfrsf13b	3.02502	0.356827	0.00248614	0.0315781
Cd300lf	3.02395	0.323135	0.00249499	0.0316564
Dennd1b	3.02371	0.314582	0.00249698	0.0316647
Ppp1cb	3.01467	0.18969	0.00257259	0.0326059
Igtp	3.01336	0.985349	0.00258374	0.0327297
Map2k7	3.01171	0.542409	0.00259783	0.0328905
Sirt7	3.01094	0.349112	0.00260438	0.0329557
Eif3j1	3.01003	0.258085	0.00261223	0.0330373
Chmp2a	3.00791	0.150929	0.00263053	0.0332509
Rnf141	3.00202	0.404311	0.00268199	0.0338833
Dock11	3.00136	0.33749	0.00268777	0.0339382
Rexo2	3.00107	0.16213	0.00269037	0.0339528
Purb	3.00008	0.135808	0.00269906	0.0340442
Vti1b	2.99795	0.30593	0.00271806	0.0342656
Epb41l1	2.99529	0.716498	0.00274185	0.034547
Uhrf1bp1l	2.99509	0.449948	0.00274362	0.0345509
Lpp	2.99355	0.210169	0.00275749	0.0347069
Twf1	2.99319	0.236219	0.00276076	0.0347296
P4hb	2.99043	0.124306	0.00278588	0.0350083
Kcnab2	2.99023	0.647227	0.00278772	0.0350127
Ipmk	2.9896	0.572144	0.00279342	0.0350656
Nlrc5	2.98773	1.06199	0.00281058	0.0352623
Nab1	2.98606	0.279887	0.00282594	0.0354174
Pgls	2.98558	0.115955	0.00283041	0.0354545
Hspa9	2.98512	0.163433	0.0028347	0.0354894
Ifih1	2.98373	0.492483	0.00284755	0.0356314
Cpsf7	2.97896	0.471878	0.0028923	0.0361662
Adrb2	2.97885	0.923382	0.00289336	0.0361662
Oga	2.97858	0.29387	0.00289587	0.0361784
Uhmk1	2.97746	0.342548	0.0029065	0.036292
Rassf3	2.97685	0.32813	0.00291231	0.0363453
Marcksl1	2.9732	0.353721	0.0029471	0.03676
Slc38a1	2.97199	0.279144	0.00295875	0.0368859
Slc25a37	2.97134	0.664489	0.002965	0.0369443
Rala	2.96912	0.146385	0.00298653	0.0371928
Slfn4	2.96886	1.3782	0.00298911	0.0372054
Rpn2	2.96812	0.165385	0.00299628	0.037275
Psmb9	2.96747	0.201252	0.00300257	0.0373335
Kat6a	2.96645	0.300349	0.00301257	0.0374381
Sntb2	2.96469	0.702595	0.00302993	0.0376339
Efr3a	2.96103	0.261358	0.00306612	0.0380634
Mapk1	2.95662	0.244842	0.00311032	0.0385513
Scamp1	2.95537	0.452383	0.00312297	0.0386878
Impdh1	2.955	0.90312	0.00312664	0.0387129
Gpcpd1	2.95306	0.518127	0.0031464	0.0389371
Crtc3	2.95279	0.327714	0.00314919	0.0389512
Acsl4	2.94901	0.274902	0.00318796	0.0393895
Psmd3	2.94854	0.343513	0.00319274	0.0394279
Tmem259	2.94769	0.457027	0.00320161	0.0395167
Raf1	2.94717	0.423034	0.00320695	0.0395619
Atp6v1f	2.94662	0.123247	0.00321267	0.0396118
Ighm	2.94591	0.463845	0.00322004	0.0396819
Ppp1r3b	2.94253	0.626093	0.00325537	0.0400754
Rps23	2.94167	0.144379	0.00326453	0.0401671
Ireb2	2.93945	0.432887	0.00328794	0.0404341
Stx16	2.9359	0.480542	0.0033258	0.0408784
Gcnt2	2.93359	0.568057	0.00335061	0.0411405
Dram2	2.93212	0.348933	0.00336659	0.0413141
Ube2j2	2.93196	0.3424	0.00336825	0.0413141
Cdipt	2.93036	0.47077	0.00338571	0.0415066
Cbfb	2.92766	0.239297	0.00341526	0.0418471
Tle4	2.92615	0.42741	0.00343187	0.0420289
Cd2ap	2.92561	0.137545	0.00343783	0.04208
Klhl5	2.92286	0.603792	0.00346837	0.0424318
Mtss1	2.92263	0.26886	0.00347084	0.04244
Ppp1r12c	2.92213	0.306714	0.00347645	0.0424717
Xpot	2.92198	0.448576	0.00347816	0.0424717
Sap18	2.92107	0.267154	0.00348829	0.042565
Senp6	2.91934	0.265052	0.00350776	0.0427805
Kmt5a	2.9174	0.232378	0.00352961	0.0429887
Mrpl36	2.9173	0.267404	0.0035307	0.0429887
Nxf1	2.91718	0.521742	0.00353212	0.0429887
Glrx	2.9139	0.389397	0.00356949	0.0434212
Chfr	2.91224	0.498008	0.0035885	0.0436299
Atp5f1	2.91199	0.135518	0.00359132	0.0436417
Flot1	2.91076	0.353549	0.00360551	0.0437915
Map2k2	2.91059	0.17431	0.00360751	0.0437932
Arf2	2.90904	0.508652	0.00362544	0.0439883
Lasp1	2.9087	0.202406	0.00362936	0.0440132
Chsy1	2.90272	0.626262	0.00369935	0.044839
Commd7	2.89489	0.289759	0.00379293	0.0459025
Agtrap	2.89381	0.40721	0.00380599	0.0460345
Zfp516	2.89178	0.373248	0.0038307	0.0462882
Lcp1	2.88788	0.28136	0.00387852	0.0468181
Kmt2c	2.88583	0.262082	0.00390386	0.0470999
Zbtb7b	2.88463	0.514396	0.00391871	0.0472422
Rnd3	2.8827	0.630019	0.00394282	0.0474971
Eif4g3	2.8806	0.229615	0.00396915	0.0477899
Ndufb10	2.88024	0.102215	0.00397366	0.047807
Ankrd44	2.88017	0.333434	0.00397463	0.047807
Trip11	2.87935	0.239011	0.00398499	0.0479072
Entr1	2.87853	0.397537	0.00399538	0.0480077
Gm19951	2.87758	1.00957	0.00400733	0.0481022
Ankib1	2.87685	0.407944	0.0040167	0.0481901
Evi5	2.87562	0.370022	0.00403235	0.0483533
Idnk	2.87502	0.357653	0.00403997	0.0484201
Rab5if	2.87325	0.130505	0.00406274	0.0486442
Rp9	2.87244	0.202378	0.00407321	0.0487441
Bscl2	2.87137	0.361695	0.00408703	0.0488848
Phf3	2.86996	0.208734	0.00410523	0.0490776
Ncoa3	2.86686	0.281287	0.00414565	0.0495357
Rilpl2	2.86595	0.332876	0.00415758	0.0496531
Tmem14c	2.85757	0.112985	0.00426903	0.0508875
Mbnl2	2.85753	0.208632	0.00426957	0.0508875
Mindy1	2.85623	0.415782	0.00428704	0.0510699
Rb1cc1	2.85383	0.273503	0.00431954	0.0514311
Arid4b	2.8515	0.286336	0.00435134	0.0517353
Chst11	2.85148	0.98388	0.00435167	0.0517353
Atf1	2.84664	0.29276	0.00441835	0.0524409
Nedd9	2.84655	0.515795	0.00441952	0.0524409
Aopep	2.84653	0.494317	0.00441991	0.0524409
St3gal4	2.84591	0.476912	0.00442853	0.0525167
Sgk1	2.84538	0.316606	0.00443587	0.0525773
Atxn7	2.84154	0.540031	0.00448964	0.0531879
Ube2b	2.84016	0.158428	0.00450912	0.0533919
Ppp2r1a	2.83996	0.242936	0.00451191	0.0533981
Mtmr3	2.83681	0.30696	0.00455663	0.0539003
Derl1	2.83429	0.239104	0.00459283	0.0543013
Pdlim1	2.83233	0.571768	0.00462103	0.05458
Rspry1	2.83112	0.386622	0.00463851	0.0547502
Arf3	2.83101	0.198389	0.00464009	0.0547502
Pim3	2.82884	0.418806	0.00467166	0.0550677
4933434e20rik	2.82736	0.466946	0.00469338	0.0552961
Tfec	2.82603	0.463781	0.00471283	0.0554975
Rarg	2.82216	0.818182	0.00477012	0.0561441
Gorasp2	2.81868	0.390153	0.00482216	0.0567001
Tut4	2.81758	0.337922	0.0048387	0.0568661
1600014c10rik	2.81661	0.472273	0.00485327	0.0569992
Rbbp8	2.81651	0.407797	0.00485485	0.0569992
Wdfy2	2.81455	0.370561	0.0048845	0.0572903
Ric8a	2.81325	0.5148	0.00490442	0.0574953
Dmxl2	2.8105	0.573513	0.00494652	0.05796
B3gnt5	2.81027	1.03162	0.00495004	0.0579725
Iqsec1	2.80896	0.472419	0.00497014	0.058179
Ptpro	2.80409	0.604249	0.00504591	0.0590366
Sppl3	2.80324	0.421147	0.00505916	0.0591623
Ai839979	2.80287	1.13989	0.00506497	0.0592009
Acbd3	2.80107	0.214254	0.00509329	0.059473
Fpr2	2.8002	1.26258	0.00510716	0.0595886
Creg1	2.80013	0.131626	0.00510824	0.0595886
Prrc1	2.79916	0.450731	0.00512355	0.0597376
Ehd4	2.79878	0.162163	0.00512956	0.0597781
Ddx46	2.79812	0.174498	0.00514006	0.0598334
1810058i24rik	2.79801	0.143478	0.00514191	0.0598334
Mmp8	2.7955	1.83264	0.00518191	0.0602691
Egln3	2.79447	0.692351	0.00519852	0.0604325
Map3k8	2.79359	0.653444	0.00521264	0.0605668
Aa467197	2.79213	0.441126	0.00523624	0.0608111
Trabd	2.79084	0.49459	0.00525719	0.0610243
Ddx39b	2.78935	0.211814	0.00528136	0.0612747
Zdhhc3	2.78794	0.406644	0.00530445	0.0615123
Cct3	2.78773	0.137547	0.00530781	0.0615211
Rgs19	2.78234	0.354054	0.00539685	0.0625223
Taf10	2.78057	0.111035	0.00542637	0.0628335
Xpo6	2.78018	0.460641	0.00543283	0.0628775
Fam160b2	2.77609	0.718307	0.00550165	0.0636427
Dhx58	2.77435	0.977133	0.00553128	0.0639541
Cdkn2d	2.7727	0.736233	0.00555927	0.0642203
Rps20	2.77268	0.140522	0.00555975	0.0642203
Scaf11	2.77196	0.117851	0.005572	0.0643303
Nfkb2	2.77115	0.40847	0.0055858	0.0644581
Ccdc88a	2.77057	0.185087	0.00559589	0.0645429
Ap2b1	2.77034	0.199946	0.0055997	0.0645552
Pole4	2.77006	0.368962	0.00560468	0.0645743
Rchy1	2.76911	0.371482	0.00562098	0.0647013
Slc28a2	2.76897	1.0765	0.00562334	0.0647013
Trem1	2.76878	0.62164	0.00562661	0.0647073
Gm26532	2.76767	0.443	0.00564589	0.0648975
2210016f16rik	2.76709	0.403909	0.00565594	0.0649721
Cnot1	2.76609	0.216655	0.00567335	0.0651179
Snrk	2.76496	0.670573	0.00569292	0.0653108
Cpt1a	2.75953	0.367214	0.0057884	0.0663416
Cnot4	2.75843	0.314906	0.00580804	0.0665343
Phf20	2.75715	0.372525	0.00583082	0.0667305
Psmc3	2.75587	0.181525	0.00585355	0.0669581
Dnase1l1	2.75304	0.543595	0.00590446	0.0675077
Plekhg3	2.74943	0.509383	0.00596983	0.068222
Uimc1	2.74923	0.524281	0.00597349	0.0682309
Creb1	2.74897	0.338222	0.00597826	0.0682523
Map3k7	2.74841	0.457722	0.00598855	0.0683179
Chordc1	2.74834	0.261663	0.0059898	0.0683179
Eif4e	2.74542	0.230134	0.00604333	0.0688619
Eapp	2.74178	0.367098	0.00611076	0.0695966
Tbca	2.7405	0.093666	0.00613454	0.0698337
Noct	2.74021	0.954104	0.00613995	0.0698616
Bcl2l1	2.73704	0.40901	0.00619939	0.0705039
Cep170	2.73642	0.233413	0.00621123	0.0706045
Gosr2	2.73562	0.42958	0.0062263	0.0707416
Usp24	2.73501	0.410547	0.0062378	0.0708383
Tfe3	2.73384	0.303264	0.00625996	0.0710258
Itprip	2.73382	0.759652	0.00626034	0.0710258
Gpat4	2.73213	0.524476	0.00629264	0.0713579
Xylt1	2.73056	0.805073	0.00632276	0.071665
Nhp2	2.7293	0.177304	0.00634682	0.0719031
Tpst2	2.72801	0.502719	0.00637173	0.0721507
Rcsd1	2.72706	0.515718	0.0063901	0.0723211
Frrs1	2.72692	0.301	0.00639291	0.0723211
Arl8a	2.72404	0.249874	0.00644889	0.0728845
Lrg1	2.7233	0.96287	0.00646328	0.0729773
Bbip1	2.723	0.241656	0.00646919	0.073009
Rsl24d1	2.7227	0.506721	0.00647503	0.0730399
Batf	2.72206	0.812285	0.00648766	0.0731125
Lrch4	2.72186	0.43406	0.00649161	0.0731221
Xpo1	2.72166	0.283142	0.00649557	0.0731317
Pcna	2.72104	0.192599	0.00650776	0.073234
Agtpbp1	2.71931	0.571062	0.00654184	0.0735824
Ddx50	2.71869	0.305252	0.00655403	0.0736493
Snd1	2.71768	0.265524	0.00657423	0.0738412
Glrx5	2.71659	0.2637	0.00659586	0.0740135
Ncoa1	2.71619	0.515016	0.0066038	0.0740675
Lat2	2.71596	0.245743	0.00660846	0.0740845
Slc25a28	2.71566	0.428924	0.00661433	0.074115
Cdk2ap1	2.71484	0.437073	0.00663075	0.0742638
Rhou	2.71198	0.757438	0.00668827	0.0748724
Pik3r6	2.70841	0.577499	0.00676058	0.075646
Ptprs	2.70744	0.394374	0.00678053	0.0757973
Slc2a1	2.70526	0.305341	0.00682514	0.0762599
Adap1	2.70353	0.621661	0.00686063	0.0766144
Dock8	2.7034	0.225607	0.00686337	0.0766144
Zzef1	2.70321	0.379047	0.00686728	0.0766218
Sphk2	2.70284	0.528684	0.00687502	0.0766719
Eloa	2.70249	0.234845	0.00688218	0.0767155
Eif1a	2.70228	0.214189	0.00688651	0.0767275
Rlim	2.70056	0.296064	0.00692228	0.0770896
Atp7a	2.69709	0.428522	0.00699491	0.0777883
2023-03-06	2.69355	0.370689	0.00706951	0.0785808
Mapkapk3	2.69125	0.341569	0.00711857	0.0790889
Zcchc7	2.68868	0.424967	0.00717348	0.079549
Brd4	2.68642	0.17221	0.00722214	0.0800511
Gxylt1	2.6833	0.397184	0.00728995	0.0807647
Tlr13	2.68097	0.428034	0.00734101	0.0812482
Tmem9b	2.68083	0.45434	0.00734392	0.0812482
Cuta	2.67487	0.170843	0.00747588	0.0826415
Iqgap2	2.67482	0.253144	0.00747687	0.0826415
Rlf	2.67345	0.391472	0.00750754	0.0829416
Ptpa	2.67288	0.247403	0.00752025	0.0830431
Arhgap10	2.67239	0.476555	0.00753127	0.0831259
Fam49a	2.67052	0.59777	0.00757338	0.0835406
Arhgef1	2.67041	0.371167	0.00757593	0.0835406
Slc25a24	2.66671	0.307841	0.00765981	0.0844262
Ap1s2	2.66604	0.285355	0.00767515	0.0845557
Aamp	2.6646	0.193657	0.00770811	0.0848792
Cib1	2.66344	0.215629	0.00773472	0.0850927
Plekha2	2.66304	0.331253	0.00774379	0.0851528
Wwp1	2.66133	0.293539	0.00778334	0.0855479
Rab18	2.66047	0.225934	0.00780319	0.0857209
Mrps18c	2.66033	0.280395	0.00780636	0.0857209
Cul3	2.65946	0.156357	0.00782653	0.0858625
Tor1aip2	2.65922	0.420679	0.00783224	0.0858852
Cds2	2.65723	0.613933	0.00787859	0.0863132
Kidins220	2.65493	0.332591	0.00793247	0.0868632
Ai504432	2.65392	0.439632	0.00795636	0.0870843
Sec31a	2.65179	0.234298	0.00800652	0.0875926
Ecpas	2.65079	0.247291	0.00803041	0.0878133
Arpp19	2.64977	0.161143	0.00805475	0.0880386
Elk4	2.64931	0.526572	0.0080656	0.0881164
Dnajc15	2.64836	0.179869	0.0080884	0.0883245
2310009b15rik	2.64617	0.449863	0.00814085	0.0888562
Ran	2.64524	0.102168	0.00816335	0.0890606
Tsnax	2.64506	0.469998	0.00816753	0.0890649
Lsr	2.6435	0.559135	0.0082053	0.0894355
Tcp1	2.64	0.112982	0.00829058	0.0902815
Tmem43	2.63913	0.702404	0.00831187	0.0904717
Eps15	2.63589	0.200962	0.00839166	0.091298
Usp1	2.63506	0.313539	0.00841229	0.0914802
Snx6	2.63203	0.13207	0.00848771	0.0922154
Il1b	2.63113	0.20727	0.00851006	0.0924156
Hba-a2	2.62996	0.820086	0.00853954	0.0926931
Tbc1d10b	2.62358	0.418777	0.00870104	0.0943159
Trip12	2.62275	0.122689	0.00872235	0.0945035
Igf2r	2.62252	0.742836	0.00872833	0.0945248
Dcun1d5	2.62215	0.235654	0.00873761	0.0945575
Dnajc13	2.62208	0.200492	0.00873936	0.0945575
Pag1	2.62144	0.59488	0.00875589	0.0946929
Slc25a5	2.61964	0.124072	0.00880232	0.0951514
Fam174a	2.61445	0.195158	0.00893725	0.0965215
Rap2a	2.61304	0.161062	0.00897418	0.0968759
Gadd45b	2.61253	0.261474	0.0089874	0.0969743
Snhg3	2.61182	0.595019	0.00900604	0.097131
Fbxl3	2.61105	0.366569	0.00902642	0.0973063
Slc26a2	2.61042	0.328112	0.00904322	0.0974133
Ilk	2.61036	0.279561	0.0090446	0.0974133
Mthfr	2.608	0.755731	0.00910717	0.0980423
Brd7	2.6077	0.211725	0.00911531	0.0980852
Dhx36	2.60742	0.265361	0.00912271	0.0981053
Trappc10	2.60732	0.373181	0.0091255	0.0981053
Unc119	2.60468	0.449885	0.00919601	0.0987734
Slc12a7	2.60354	0.711974	0.00922663	0.0990571
Itga1	2.60233	0.582915	0.00925929	0.0993625
Zmat2	2.60129	0.206324	0.00928726	0.0996174
Gm34455	2.60104	0.539283	0.00929413	0.0996457
Mtm1	2.60001	0.493063	0.00932219	0.0999012
Myl6	2.59867	0.2133	0.00935856	0.100245
Apobec1	2.59625	0.299082	0.00942471	0.100866
Tbc1d2b	2.59624	0.433456	0.00942504	0.100866
Parp9	2.59531	0.434241	0.00945047	0.101084
Tnpo1	2.59518	0.215554	0.00945401	0.101084
Fez2	2.59232	0.365433	0.00953303	0.101877
Sfr1	2.59219	0.121616	0.00953683	0.101877
Ube2z	2.59093	0.251272	0.00957159	0.102202
Abca3	2.59063	0.460197	0.00957999	0.102246
Afg3l2	2.58488	0.377172	0.0097414	0.103922
Mrpl30	2.58448	0.18376	0.00975267	0.103995
Bcl2l11	2.58182	0.301567	0.00982794	0.10475
Uvrag	2.58042	0.222244	0.0098679	0.105128
Eif4ebp2	2.57945	0.289238	0.00989578	0.105378
Fcgrt	2.57791	0.362621	0.00994003	0.105801
Vcpip1	2.57731	0.283221	0.00995718	0.105936
Arg1	2.57577	0.348964	0.0100017	0.106266
Cct2	2.5732	0.104907	0.0100764	0.107012
Gmfb	2.57048	0.218733	0.0101557	0.107805
Calu	2.56799	0.226347	0.0102291	0.108487
Eml4	2.56649	0.189656	0.0102735	0.108908
Thoc7	2.56369	0.284827	0.0103566	0.109739
Hbb-bt	2.56335	1.67983	0.0103666	0.109797
Ndufa8	2.56159	0.112845	0.0104195	0.110258
Caprin1	2.56089	0.0864011	0.0104403	0.110428
Srxn1	2.56074	0.499672	0.0104449	0.110428
Cd177	2.55473	1.74814	0.0106271	0.112242
Sdf2l1	2.5533	0.242306	0.0106708	0.112614
Hps3	2.55219	0.413624	0.0107048	0.112871
Vps13a	2.55033	0.548894	0.010762	0.113323
Relch	2.54581	0.463339	0.0109024	0.11475
Vps9d1	2.54546	0.537793	0.0109135	0.114815
Mau2	2.54453	0.486674	0.0109426	0.11507
Fcgr1	2.5431	0.220463	0.0109874	0.11549
S100a8	2.54282	0.494062	0.010996	0.115529
Mrps28	2.54215	0.335858	0.0110173	0.115702
Lypla2	2.54134	0.387775	0.0110427	0.115917
Ncor1	2.54091	0.119333	0.0110563	0.116008
Ncoa6	2.53987	0.449504	0.0110895	0.116304
Vps4b	2.53933	0.166304	0.0111065	0.11643
Stom	2.53687	0.48614	0.0111849	0.117177
Ccny	2.53678	0.345497	0.0111876	0.117177
Eif2ak2	2.53659	0.316564	0.0111939	0.117191
Rab32	2.53524	0.207411	0.011237	0.11759
Pdzd8	2.53454	0.416065	0.0112596	0.117774
Atp11a	2.53362	0.725078	0.0112891	0.117978
Nop53	2.53095	0.20183	0.0113755	0.118807
Ube2d1	2.53085	0.525896	0.0113785	0.118807
Fbl	2.52858	0.206743	0.0114525	0.119474
Dr1	2.52722	0.284202	0.0114968	0.119883
Rbbp6	2.52671	0.209929	0.0115137	0.120006
Gnaq	2.52499	0.196301	0.0115701	0.12054
Trerf1	2.52455	0.401722	0.0115848	0.12064
Noc2l	2.52301	0.268823	0.0116355	0.121062
Lemd2	2.52129	0.403842	0.0116924	0.1216
B3gat3	2.52094	0.401269	0.0117043	0.12167
Atp13a2	2.51958	0.202241	0.0117495	0.122086
Dcaf12	2.51597	0.340566	0.0118704	0.123288
Camta2	2.5151	0.434062	0.0118998	0.123538
Slc25a30	2.5114	0.701706	0.0120252	0.124731
Ocrl	2.51041	0.429469	0.012059	0.125026
Impad1	2.50942	0.455524	0.012093	0.125324
Bet1	2.50872	0.367716	0.012117	0.125517
Dgkd	2.50727	0.351616	0.0121666	0.125976
Kif3b	2.50382	0.342463	0.012286	0.127157
Gtf2h1	2.50188	0.359051	0.0123536	0.127744
Sav1	2.49959	0.325578	0.0124338	0.128485
Tollip	2.49549	0.451428	0.0125782	0.129839
Arnt	2.49476	0.484665	0.0126041	0.130049
2023-03-07	2.49401	0.289908	0.0126309	0.130212
Camk2g	2.49203	0.554163	0.0127015	0.130768
Mlxip	2.48627	0.471657	0.0129088	0.132787
Gatad1	2.48356	0.179123	0.0130076	0.133744
Cyb5b	2.483	0.232576	0.0130282	0.133898
Stx11	2.4807	1.31336	0.0131125	0.134706
Ube2n	2.47781	0.182957	0.0132192	0.135742
Ccnt2	2.47552	0.420341	0.0133044	0.136558
Irf2bpl	2.47384	0.458043	0.0133671	0.137082
Scarb1	2.4717	0.894116	0.0134471	0.137843
Tpcn2	2.47154	0.718601	0.0134533	0.137847
Washc4	2.46997	0.25511	0.0135125	0.138393
Slbp	2.46855	0.279002	0.0135663	0.138823
Plcl2	2.46827	0.406459	0.0135766	0.138869
Glul	2.46488	0.176715	0.013706	0.140132
Cpeb2	2.4644	0.43622	0.0137242	0.140196
Ctsl	2.45814	0.145164	0.0139659	0.142604
Cfb	2.457	0.341154	0.0140103	0.142933
Ndufs2	2.4553	0.161339	0.0140767	0.143548
Ifi205	2.45388	0.533613	0.0141326	0.143993
Taok3	2.45249	0.156395	0.0141871	0.144486
Rnf6	2.45167	0.318828	0.0142193	0.144752
Tdg	2.45129	0.494421	0.0142344	0.144844
Pdpk1	2.44959	0.373847	0.0143018	0.145466
Clta	2.44599	0.222209	0.0144453	0.146863
Slmap	2.44373	0.352263	0.0145364	0.147725
Steap3	2.44163	0.724613	0.0146211	0.148522
Ctsh	2.44008	0.169307	0.0146839	0.149096
Atp9b	2.43651	0.440883	0.0148299	0.150513
Vps35	2.43561	0.104155	0.0148669	0.150718
Eef1e1	2.43555	0.425864	0.0148692	0.150718
Ppp4c	2.4346	0.319967	0.0149083	0.151023
Rere	2.43435	0.431045	0.0149186	0.151023
Ahctf1	2.43379	0.327925	0.0149416	0.151192
Spen	2.43206	0.280402	0.0150134	0.151853
Kcnk6	2.42853	0.439638	0.0151602	0.153272
Tank	2.42828	0.260055	0.0151706	0.153312
Wbp4	2.42765	0.266472	0.0151971	0.153465
Gm16286	2.42761	0.1887	0.0151988	0.153465
Lrrc8c	2.42002	0.425985	0.0155195	0.156191
Cln8	2.41997	0.372763	0.0155217	0.156191
Cdk17	2.41932	0.564352	0.0155497	0.156406
Nr1h2	2.41766	0.333523	0.0156206	0.156973
Med13	2.41756	0.220279	0.0156248	0.156973
Cish	2.41753	0.377796	0.0156261	0.156973
Zswim6	2.41455	0.199074	0.0157547	0.15813
Bdp1	2.41401	0.267395	0.0157778	0.158295
Snx8	2.41091	0.401599	0.0159127	0.159581
Ube2l6	2.40887	0.997696	0.0160022	0.160409
Gspt1	2.40739	0.147799	0.0160669	0.160989
Usp15	2.40272	0.231963	0.0162737	0.162932
Nkiras2	2.4027	0.487909	0.0162745	0.162932
Ndrg1	2.39981	0.292357	0.0164036	0.164015
Plk2	2.3985	0.332183	0.0164625	0.164534
Kdelr2	2.39782	0.258591	0.0164929	0.164768
Ddx54	2.397	0.235172	0.0165299	0.165068
Phf10	2.3966	0.318964	0.0165479	0.165178
Smim4	2.39624	0.489928	0.0165641	0.16527
Pip5k1a	2.39582	0.418308	0.016583	0.165388
Rela	2.39529	0.312639	0.0166073	0.16556
Stt3a	2.39211	0.244498	0.016752	0.16678
Fam107b	2.39198	0.303814	0.0167579	0.16678
Denr	2.39113	0.206995	0.0167965	0.167094
Ahr	2.3885	0.221474	0.0169172	0.168152
Ufsp2	2.38798	0.322299	0.0169413	0.168321
Suco	2.38457	0.462941	0.0170989	0.169601
Akr1a1	2.38375	0.10122	0.0171371	0.169839
Etv3	2.38375	0.309829	0.0171373	0.169839
Slc12a6	2.38273	0.278595	0.0171846	0.170236
Parg	2.38215	0.41364	0.017212	0.170437
Rab11fip1	2.38078	0.277925	0.0172759	0.170969
Cpsf6	2.38069	0.255107	0.0172803	0.170969
Tdrd7	2.38022	0.498204	0.0173022	0.171114
Adgre4	2.37868	1.41453	0.0173747	0.171759
[truncated: 21,589 more rows]
