# Supplementary material for: Reshaping the Tumor Microenvironment of KRASG12D Pancreatic Ductal Adenocarcinoma with Combined SOS1 and MEK Inhibition for Improved Immunotherapy Response
Source: Cancer Res Commun. 2024 Jun 21;4(6):1548–60. doi: 10.1158/2767-9764.CRC-24-0172 (PMC11191876; doi:10.1158/2767-9764.CRC-24-0172)
Supplement: Supplementary Table 5 [file crc-24-0172-s05.xlsx]

## Sheet: Table 5
Supplementary Table 5: Differential expression analysis comparing TC4 SOS1i+MEKi treated macrophage cells and TC4 vehicle treated macrophage cells
names	scores	logfoldchanges	pvals	pvals_adj
Thbs1	23.7563	2.29885	9.45519e-125	2.78774e-121
Btg1	22.4913	1.4339	5.05404e-112	9.16997e-109
Dusp1	22.1696	1.68312	6.75181e-109	1.13754e-105
Junb	21.145	1.33184	3.07109e-99	4.52736e-96
Hif1a	20.736	1.47859	1.64095e-95	2.15028e-92
Pim1	20.7012	1.70613	3.37645e-95	4.1916e-92
Xbp1	19.2877	1.46852	6.81685e-83	6.43157e-80
Tgfbi	18.9761	1.2481	2.69004e-80	2.35e-77
Il1b	18.7876	1.65874	9.53898e-79	8.03557e-76
Itgam	18.4284	1.32777	7.77844e-76	6.11567e-73
Cd44	18.3283	1.34883	4.92107e-75	3.62729e-72
Cdkn1a	18.1198	1.42466	2.22465e-73	1.45758e-70
Actg1	17.9519	0.685653	4.63988e-72	2.88002e-69
Rbms1	17.886	1.26886	1.51726e-71	9.17633e-69
Mcl1	17.6652	1.10403	7.77729e-70	4.58608e-67
Gda	17.4288	1.29571	4.98581e-68	2.80001e-65
Plek	17.4033	1.37743	7.78837e-68	4.27219e-65
Iqgap1	17.1835	1.05921	3.52829e-66	1.84937e-63
Rpl41	17.1514	0.574433	6.13579e-66	3.07925e-63
Ahnak	17.0258	1.22578	5.29057e-65	2.59977e-62
Actb	16.9251	0.406695	2.93624e-64	1.38514e-61
Laptm5	16.8277	0.943355	1.52854e-63	7.06933e-61
Ier3	16.3048	1.23322	9.12439e-60	3.91304e-57
Picalm	16.2534	1.06804	2.1121e-59	8.89607e-57
Fos	16.2507	1.14244	2.2091e-59	9.14141e-57
Emilin2	16.099	1.39656	2.59422e-58	1.055e-55
Zeb2	15.6893	1.04166	1.79086e-55	6.60016e-53
Srgn	15.524	1.04672	2.38646e-54	8.65991e-52
Ywhaz	15.4937	1.04761	3.82881e-54	1.34791e-51
Fn1	15.4697	1.28467	5.55685e-54	1.89956e-51
Lcp1	15.4161	0.923139	1.27499e-53	4.29617e-51
Bc005537	15.2766	1.11243	1.09543e-52	3.63915e-50
Fosl2	14.9298	1.42057	2.10935e-50	6.81551e-48
Rbpj	14.7849	1.06695	1.83394e-49	5.84557e-47
Cebpb	14.716	0.986676	5.08888e-49	1.60042e-46
Rpl23a	14.5512	0.843783	5.73621e-48	1.78026e-45
Mt-nd3	14.5219	0.913308	8.80316e-48	2.69662e-45
Ccl9	14.4983	1.10954	1.24191e-47	3.75551e-45
Wnk1	14.348	1.03597	1.09637e-46	3.23252e-44
Cd53	14.335	1.0047	1.32246e-46	3.85097e-44
Cxcl2	14.323	1.40464	1.57084e-46	4.51846e-44
Ptbp3	14.3092	1.08068	1.91787e-46	5.38534e-44
Kdm7a	14.0807	1.3609	4.99184e-45	1.38521e-42
Fam49b	14.0546	0.965302	7.223e-45	1.95826e-42
Zfp36l1	13.9543	1.12631	2.96322e-44	7.94243e-42
Zfp36	13.9512	1.00679	3.09521e-44	8.20299e-42
Trps1	13.906	1.26486	5.82868e-44	1.52757e-41
Slc38a2	13.7775	1.15065	3.47897e-43	9.01741e-41
Ptprc	13.7595	0.924463	4.46562e-43	1.1449e-40
Klf4	13.7576	1.39796	4.58699e-43	1.16337e-40
Klf6	13.7087	1.00962	9.00195e-43	2.21176e-40
Man2a1	13.5306	1.26002	1.03147e-41	2.45751e-39
Crip1	13.2522	0.898127	4.38029e-40	1.02295e-37
Atp2b1	13.2102	0.934546	7.65871e-40	1.77104e-37
Mafb	13.1689	0.957984	1.32545e-39	3.00609e-37
Irf2bp2	12.9746	0.918331	1.70512e-38	3.83035e-36
Vcan	12.9686	2.37163	1.84332e-38	4.10173e-36
Arpc2	12.9385	0.769167	2.73059e-38	6.0193e-36
Tmed5	12.8766	1.12829	6.09419e-38	1.33096e-35
Pcbp1	12.7332	0.943282	3.86904e-37	8.37239e-35
Lilrb4a	12.729	0.967158	4.07826e-37	8.74491e-35
Rap1b	12.6184	0.863389	1.67117e-36	3.48831e-34
Ccr2	12.5661	1.20662	3.24347e-36	6.71085e-34
Cox17	12.475	0.932249	1.02185e-35	2.06002e-33
Emb	12.3984	0.991672	2.66761e-35	5.28748e-33
Mt-nd1	12.3585	0.522678	4.3804e-35	8.61004e-33
Rpl37a	12.3339	0.45772	5.95179e-35	1.16021e-32
Ccr5	12.3222	1.03219	6.87902e-35	1.32996e-32
Stk17b	12.3214	1.02053	6.9458e-35	1.33196e-32
Arpc4	12.3153	0.828828	7.49576e-35	1.42583e-32
Kctd12	12.1446	0.896614	6.12461e-34	1.13749e-31
Nr4a1	12.128	1.46485	7.50349e-34	1.37415e-31
Ddx3x	12.1279	0.904218	7.5154e-34	1.37415e-31
Capzb	12.0182	0.799735	2.84999e-33	5.09264e-31
Csf2rb	12.0091	0.959682	3.18185e-33	5.64289e-31
Anxa2	12.0078	0.82436	3.23355e-33	5.69178e-31
Rps15	11.9586	0.710902	5.85335e-33	1.02269e-30
Nr4a2	11.9351	1.59095	7.76654e-33	1.34698e-30
Atp1a1	11.9266	0.80472	8.60335e-33	1.48122e-30
Lyn	11.8184	0.880023	3.1351e-32	5.35852e-30
Ccl6	11.7958	0.963788	4.10466e-32	6.96522e-30
Cytip	11.7659	1.35442	5.84819e-32	9.85295e-30
Prkcd	11.7443	0.909719	7.55592e-32	1.26398e-29
Pitpna	11.6482	0.765684	2.34471e-31	3.8947e-29
Fxyd5	11.6446	0.801514	2.44514e-31	4.03311e-29
Efhd2	11.6217	0.767904	3.19755e-31	5.23755e-29
Hnrnpa2b1	11.6031	0.753699	3.97281e-31	6.41826e-29
Celf2	11.5486	1.06439	7.50667e-31	1.19635e-28
Dazap2	11.5091	0.811799	1.18738e-30	1.86711e-28
Tpm3	11.4895	0.7273	1.48911e-30	2.32607e-28
Rgs2	11.4792	0.966789	1.6776e-30	2.60326e-28
Trib1	11.3297	1.16106	9.3534e-30	1.43259e-27
Actr2	11.2578	0.749414	2.11876e-29	3.20354e-27
Kdm6b	11.2137	1.51333	3.49148e-29	5.24544e-27
Tgm2	11.1961	1.13597	4.26158e-29	6.3619e-27
Gm26917	11.1696	1.04409	5.74638e-29	8.52452e-27
Zfp703	11.1143	1.27216	1.06926e-28	1.57629e-26
Sdc4	11.1022	0.952135	1.22382e-28	1.79294e-26
Ppp1r18	11.0881	1.05613	1.43273e-28	2.08604e-26
Msn	11.0737	0.782446	1.68396e-28	2.43678e-26
Flna	10.9897	0.88692	4.28161e-28	6.12062e-26
Bach1	10.9652	1.06502	5.61874e-28	7.98311e-26
Dab2	10.9551	0.739576	6.27746e-28	8.81348e-26
Malat1	10.9385	0.681536	7.54057e-28	1.05242e-25
Slc16a3	10.9315	1.11365	8.14815e-28	1.13053e-25
Ets2	10.9168	1.05615	9.57636e-28	1.32092e-25
Malt1	10.8763	1.42337	1.49437e-27	2.04928e-25
Diaph1	10.8293	0.87888	2.50041e-27	3.40908e-25
Psap	10.7922	0.681342	3.74895e-27	5.08198e-25
Samhd1	10.7795	0.869551	4.30423e-27	5.80136e-25
Hk2	10.7521	1.07498	5.79094e-27	7.76084e-25
Mob1a	10.7386	0.834068	6.70351e-27	8.93309e-25
Stat3	10.7359	0.994835	6.9018e-27	9.14566e-25
Ccr1	10.7353	0.848063	6.95179e-27	9.16044e-25
Ifngr1	10.7072	0.798438	9.42161e-27	1.22778e-24
App	10.7056	0.730612	9.58594e-27	1.24233e-24
Cltc	10.7009	0.753393	1.00773e-26	1.29888e-24
Pid1	10.6973	1.01381	1.04806e-26	1.3435e-24
Mrpl52	10.672	0.774015	1.37671e-26	1.75527e-24
Mmp19	10.66	1.63855	1.56594e-26	1.9858e-24
Snx18	10.6284	1.03104	2.19754e-26	2.75709e-24
Fus	10.5826	0.815962	3.58798e-26	4.45419e-24
Ywhab	10.574	0.752626	3.93338e-26	4.85741e-24
Osm	10.5532	1.57355	4.91217e-26	6.03455e-24
Olfm1	10.5473	1.20387	5.22927e-26	6.39082e-24
Tes	10.4975	1.27494	8.86977e-26	1.0674e-23
Mrc1	10.4808	0.818893	1.05822e-25	1.26062e-23
Csde1	10.4741	0.749219	1.13662e-25	1.3472e-23
Ubl3	10.4349	0.779744	1.71827e-25	2.02644e-23
Msr1	10.3691	0.823328	3.42846e-25	4.00333e-23
Tuba1b	10.3625	0.734512	3.67138e-25	4.26585e-23
Hnrnpa3	10.3584	0.67133	3.8316e-25	4.4302e-23
Kmt2e	10.347	1.07896	4.31703e-25	4.96711e-23
Ppp2ca	10.3371	0.917651	4.78709e-25	5.48121e-23
Hspa5	10.2954	0.693948	7.39071e-25	8.42148e-23
Grk2	10.2544	0.982202	1.13064e-24	1.276e-22
Arpc5	10.2485	0.670099	1.20207e-24	1.35015e-22
Snrnp70	10.2431	0.889894	1.27056e-24	1.42031e-22
Map4k4	10.2155	1.01398	1.69078e-24	1.88116e-22
Prkar1a	10.2145	0.81927	1.70701e-24	1.89029e-22
Runx1	10.192	0.84811	2.15365e-24	2.36271e-22
Lrp1	10.1751	0.757063	2.56128e-24	2.79689e-22
Arg1	10.1564	1.08477	3.10222e-24	3.37198e-22
Lilr4b	10.1534	0.917487	3.19923e-24	3.46148e-22
Ndufa2	10.1502	0.676885	3.30803e-24	3.56286e-22
Jarid2	10.1473	1.18328	3.40658e-24	3.65232e-22
Tln1	10.135	0.713827	3.8641e-24	4.12409e-22
Fcgr2b	10.1294	0.678503	4.09048e-24	4.34604e-22
Ptp4a2	10.0917	0.711775	6.01129e-24	6.32984e-22
Ier2	10.0818	0.766312	6.65207e-24	6.97344e-22
Dync1i2	10.0218	0.80673	1.22273e-23	1.27613e-21
Adam10	9.97208	1.00027	2.01949e-23	2.0984e-21
Tmem50a	9.9626	0.779622	2.22185e-23	2.29854e-21
Ube2d3	9.9162	0.663098	3.53981e-23	3.64601e-21
Edem1	9.90095	0.958763	4.12353e-23	4.22877e-21
Stk40	9.77426	1.41416	1.45221e-22	1.48282e-20
Ccnl1	9.65942	0.827912	4.48379e-22	4.55859e-20
Itgb1	9.64665	0.639985	5.07891e-22	5.14147e-20
Ddx6	9.61108	0.796913	7.17925e-22	7.23662e-20
Mt-nd4	9.58246	0.31301	9.47585e-22	9.51094e-20
Cd14	9.57715	0.718332	9.97623e-22	9.97074e-20
N4bp1	9.55547	0.962238	1.23021e-21	1.22435e-19
Vim	9.54527	0.601171	1.35758e-21	1.34543e-19
Arl4c	9.53285	0.799475	1.53018e-21	1.50384e-19
Atp6ap1	9.4916	0.85671	2.27517e-21	2.21754e-19
Runx3	9.43608	1.05917	3.86992e-21	3.75637e-19
Mrpl33	9.40185	0.70774	5.36109e-21	5.1613e-19
Mbnl1	9.39025	0.699593	5.98563e-21	5.73915e-19
Hnrnpk	9.32822	0.619276	1.07669e-20	1.02818e-18
Lnpep	9.32296	0.928511	1.13139e-20	1.07605e-18
Plec	9.31524	0.986617	1.21678e-20	1.15262e-18
Cotl1	9.30627	0.600406	1.32399e-20	1.24916e-18
Neat1	9.29647	0.679098	1.45182e-20	1.36431e-18
Ly6e	9.23128	0.726007	2.67408e-20	2.50292e-18
Gnb1	9.18561	0.688391	4.09187e-20	3.81482e-18
Zbtb7a	9.16789	0.962766	4.82347e-20	4.47918e-18
Pdia6	9.16332	0.692499	5.03268e-20	4.65513e-18
Soat1	9.12165	0.756247	7.39866e-20	6.81689e-18
Xist	9.09916	0.598415	9.10362e-20	8.35514e-18
Cbl	9.08321	0.831823	1.05417e-19	9.60029e-18
Alox5ap	9.0783	0.68552	1.10289e-19	9.99873e-18
Ncf2	9.04974	0.675521	1.43311e-19	1.29018e-17
Adam15	9.04641	1.00178	1.47751e-19	1.3251e-17
Fndc3b	9.02799	1.03969	1.74861e-19	1.56229e-17
Dennd4a	9.02649	1.52225	1.77269e-19	1.57783e-17
Tuba1c	9.01881	0.926434	1.90143e-19	1.68605e-17
Tm9sf3	9.00327	0.683943	2.19088e-19	1.93544e-17
P4hb	8.99421	0.688294	2.37938e-19	2.09412e-17
Canx	8.98799	0.604896	2.51802e-19	2.2079e-17
Atf4	8.9112	0.767451	5.04843e-19	4.41027e-17
Cux1	8.9035	0.929979	5.41117e-19	4.70972e-17
Skil	8.89947	0.931071	5.61148e-19	4.8661e-17
Chil3	8.88484	1.84723	6.40131e-19	5.53068e-17
Mtpn	8.88133	0.666459	6.60685e-19	5.68744e-17
Hsp90b1	8.8433	0.587149	9.29332e-19	7.97097e-17
Rpn1	8.83076	0.738834	1.03962e-18	8.88464e-17
Nrros	8.78716	0.805242	1.53383e-18	1.29268e-16
Socs3	8.78711	0.856013	1.53454e-18	1.29268e-16
Eif4g2	8.74591	0.57392	2.21228e-18	1.85039e-16
Vegfa	8.72564	1.1022	2.64688e-18	2.20608e-16
Sfpq	8.71686	0.679794	2.86026e-18	2.37553e-16
Pde4b	8.70371	1.13968	3.21206e-18	2.65835e-16
Rtn4	8.66932	0.635751	4.34711e-18	3.57782e-16
Ehd1	8.66915	0.742789	4.35339e-18	3.57782e-16
Ddx17	8.6497	0.718908	5.16368e-18	4.21438e-16
Tob2	8.63206	0.886537	6.02549e-18	4.9008e-16
Dusp5	8.61081	1.32413	7.25444e-18	5.879e-16
Tra2b	8.61044	0.833093	7.27803e-18	5.879e-16
Wipf1	8.57687	0.770145	9.74879e-18	7.84794e-16
Tnfaip2	8.54094	0.868378	1.33134e-17	1.0681e-15
Rplp2	8.53222	0.403296	1.43561e-17	1.14398e-15
Naaa	8.52552	0.899059	1.5212e-17	1.2081e-15
Bhlhe40	8.52194	0.995374	1.56902e-17	1.2419e-15
S100a4	8.51688	0.700731	1.63914e-17	1.29306e-15
Klf3	8.51018	0.829808	1.73668e-17	1.36544e-15
Coro1a	8.50381	0.582514	1.83461e-17	1.43764e-15
Hcls1	8.49727	0.704073	1.94101e-17	1.51598e-15
Rrbp1	8.47527	0.558384	2.34524e-17	1.82565e-15
Ms4a6c	8.46863	0.625498	2.48302e-17	1.92023e-15
Mef2a	8.4593	0.74541	2.68996e-17	2.07347e-15
Atp1b3	8.45222	0.672912	2.85827e-17	2.19602e-15
Slk	8.43226	0.813649	3.39044e-17	2.59644e-15
Il6ra	8.42983	0.952502	3.46166e-17	2.6424e-15
Atp5mpl	8.42578	0.640474	3.58356e-17	2.72663e-15
Ndufb1-ps	8.41213	0.593803	4.02635e-17	3.05368e-15
Dusp3	8.40101	0.919888	4.42638e-17	3.34631e-15
Gpr35	8.39124	0.968121	4.81034e-17	3.62497e-15
F13a1	8.3898	0.919729	4.86986e-17	3.65813e-15
Cd80	8.37088	1.49255	5.71883e-17	4.28222e-15
Rbm39	8.36627	0.571869	5.94715e-17	4.43909e-15
Ap2a2	8.36159	0.788166	6.18808e-17	4.60436e-15
Hnrnph1	8.35183	0.668462	6.72131e-17	4.9854e-15
Celf1	8.33873	0.897342	7.50903e-17	5.55221e-15
Sh3bgrl	8.33516	0.562946	7.73943e-17	5.70469e-15
Rhog	8.33279	0.834132	7.89612e-17	5.80205e-15
Srsf2	8.33072	0.671302	8.03535e-17	5.88602e-15
Pdcd6ip	8.32282	0.67513	8.58984e-17	6.27271e-15
Itgb2	8.32064	0.651842	8.74878e-17	6.34946e-15
Marcksl1	8.31328	1.09494	9.30956e-17	6.71562e-15
Arrdc4	8.31327	1.05753	9.31024e-17	6.71562e-15
Gnb2	8.31088	0.568231	9.49963e-17	6.83134e-15
Actr3	8.30468	0.54484	1.00088e-16	7.17564e-15
Fosb	8.30345	0.693768	1.0113e-16	7.22833e-15
Ai662270	8.30273	0.825531	1.01743e-16	7.25022e-15
Slfn2	8.29635	0.651892	1.07364e-16	7.62768e-15
Aa467197	8.28802	1.02106	1.15152e-16	8.1564e-15
Ssh2	8.25415	0.875549	1.52992e-16	1.0772e-14
Tut7	8.25116	0.809064	1.56865e-16	1.10118e-14
B4galt1	8.23449	1.04836	1.80327e-16	1.26213e-14
Ccdc71l	8.21207	1.27075	2.1741e-16	1.51717e-14
Csrnp1	8.20983	1.69562	2.21508e-16	1.54121e-14
Glud1	8.18605	0.622054	2.69943e-16	1.87269e-14
Spag9	8.17401	0.781744	2.98311e-16	2.06342e-14
Pcbp2	8.16522	0.586008	3.20845e-16	2.2128e-14
Capza2	8.15241	0.563711	3.5674e-16	2.45319e-14
Egr1	8.14243	0.719189	3.87422e-16	2.65643e-14
Vcp	8.13711	0.583852	4.04836e-16	2.76453e-14
Zfp36l2	8.1369	0.600387	4.05531e-16	2.76453e-14
Dusp6	8.13425	0.804712	4.14496e-16	2.8175e-14
Nfkbia	8.12602	0.693497	4.43622e-16	3.00682e-14
Sod1	8.10648	0.87013	5.21067e-16	3.52161e-14
Nfkb1	8.0877	0.771542	6.08032e-16	4.09761e-14
Tmem30a	8.07123	0.840695	6.95963e-16	4.67683e-14
Nipbl	8.04934	0.760796	8.32401e-16	5.5778e-14
Aplp2	8.03742	0.655848	9.17476e-16	6.13046e-14
Clec4d	8.03701	0.83952	9.20592e-16	6.1339e-14
Tlr2	8.03589	1.00388	9.29015e-16	6.17259e-14
Myh9	8.02956	0.551719	9.78204e-16	6.48115e-14
Xiap	7.95708	0.901661	1.76151e-15	1.16383e-13
Cdk2ap2	7.95054	0.658061	1.85698e-15	1.22348e-13
Furin	7.92173	1.01943	2.34221e-15	1.53888e-13
Il4ra	7.90909	0.687598	2.59283e-15	1.6941e-13
Adam8	7.90069	0.78671	2.77362e-15	1.80722e-13
Nus1	7.89895	0.85136	2.81261e-15	1.82255e-13
Tsc22d4	7.88056	0.706882	3.25926e-15	2.1062e-13
Got1	7.87972	0.865787	3.28123e-15	2.1146e-13
Tagln2	7.8676	0.558535	3.61514e-15	2.31085e-13
Tpd52	7.84588	0.563517	4.29927e-15	2.74073e-13
Ndel1	7.83819	0.938644	4.57074e-15	2.90593e-13
Ptgs2	7.81312	1.52741	5.57908e-15	3.53747e-13
Nfil3	7.79493	1.1893	6.4444e-15	4.06428e-13
Glg1	7.78745	0.733309	6.83743e-15	4.30065e-13
M6pr	7.78331	0.659467	7.06491e-15	4.43192e-13
Rock1	7.78239	0.650617	7.11684e-15	4.45265e-13
Jund	7.77776	0.554602	7.38219e-15	4.60645e-13
C5ar1	7.75085	0.742106	9.12771e-15	5.66931e-13
Tm6sf1	7.75066	0.729876	9.14141e-15	5.66931e-13
Wsb1	7.75044	0.870602	9.15762e-15	5.66931e-13
Zswim6	7.74381	1.04701	9.64832e-15	5.95746e-13
Copz1	7.74207	0.922963	9.78131e-15	6.02381e-13
Chd7	7.73618	1.20176	1.02447e-14	6.29278e-13
Syk	7.73332	0.677208	1.04781e-14	6.40275e-13
Gpx1	7.73262	0.519829	1.05352e-14	6.42106e-13
Khdrbs1	7.73119	0.767361	1.06549e-14	6.47723e-13
Tent5a	7.72552	0.714777	1.114e-14	6.75476e-13
Wdr26	7.72166	0.597674	1.14828e-14	6.94472e-13
Spop	7.72035	0.756239	1.16011e-14	6.99837e-13
Eif3j1	7.71683	0.920517	1.19262e-14	7.17611e-13
Ier3ip1	7.71376	0.581261	1.22162e-14	7.33191e-13
Nras	7.70589	0.786051	1.29931e-14	7.77838e-13
Baz1a	7.69414	0.799148	1.42451e-14	8.50629e-13
Purb	7.67477	0.627521	1.65721e-14	9.82125e-13
Pirb	7.66787	0.634038	1.7488e-14	1.03381e-12
Rara	7.65905	1.2569	1.87318e-14	1.10457e-12
Pbrm1	7.65691	0.668242	1.90462e-14	1.12031e-12
Tgfb1	7.64799	0.579254	2.04141e-14	1.19778e-12
Cyth4	7.63934	0.566259	2.18329e-14	1.27503e-12
Ap2b1	7.63931	0.885305	2.18388e-14	1.27503e-12
Reep3	7.60942	0.836266	2.75326e-14	1.60349e-12
Clec4e	7.59732	1.40391	3.02327e-14	1.7564e-12
Sem1	7.58353	0.454682	3.36276e-14	1.94883e-12
Klf7	7.57905	0.948121	3.48103e-14	2.01243e-12
Orai1	7.57309	0.859564	3.64446e-14	2.10176e-12
Gls	7.56983	0.807862	3.73719e-14	2.14998e-12
Luc7l2	7.56728	0.591159	3.81111e-14	2.18717e-12
Rab8b	7.56022	0.689993	4.02389e-14	2.30368e-12
Abca1	7.5295	0.616039	5.09353e-14	2.89497e-12
Ankrd11	7.52693	0.683068	5.19479e-14	2.94542e-12
Morf4l2	7.51768	0.758767	5.57553e-14	3.15372e-12
Epb41l2	7.51696	0.825182	5.60624e-14	3.15595e-12
Akap13	7.50746	0.606796	6.02853e-14	3.37755e-12
Mapre1	7.48842	0.629337	6.97092e-14	3.89628e-12
Pak2	7.48174	0.57457	7.33431e-14	4.0897e-12
Egr2	7.45747	1.11444	8.81986e-14	4.90646e-12
Rap2a	7.44981	0.669988	9.34742e-14	5.18771e-12
Ddi2	7.44943	0.775106	9.37444e-14	5.19049e-12
Clk1	7.44526	0.818849	9.67553e-14	5.34466e-12
Ptpn1	7.44382	0.55579	9.78142e-14	5.39052e-12
H13	7.4405	0.6831	1.00307e-13	5.51503e-12
Jun	7.43467	0.603848	1.04828e-13	5.7502e-12
Sypl	7.4338	0.864879	1.05524e-13	5.77492e-12
Cox6a1	7.41508	0.552002	1.21549e-13	6.63653e-12
2900097c17rik	7.39078	0.669269	1.45974e-13	7.95172e-12
Rock2	7.3808	0.700923	1.57346e-13	8.55145e-12
Cyth1	7.37889	0.793841	1.59613e-13	8.6547e-12
Cndp2	7.37844	0.667246	1.60154e-13	8.66409e-12
Ssr3	7.3635	0.614247	1.79149e-13	9.64745e-12
Csnk1a1	7.34403	0.53728	2.07252e-13	1.11354e-11
Elk3	7.33976	0.955833	2.13982e-13	1.14709e-11
Phlda1	7.32902	1.14316	2.31836e-13	1.23998e-11
Uck2	7.32098	1.14808	2.46163e-13	1.31067e-11
Tacc1	7.31968	0.710895	2.48557e-13	1.32043e-11
Zyx	7.31825	0.702472	2.51216e-13	1.33156e-11
Rps28	7.3108	0.377489	2.65552e-13	1.40439e-11
Ddx5	7.3077	0.483803	2.71747e-13	1.43394e-11
Jmjd1c	7.30325	0.848846	2.8089e-13	1.47887e-11
Mycbp2	7.28851	0.678898	3.13395e-13	1.64634e-11
Mat2a	7.2574	0.692513	3.94594e-13	2.06829e-11
Ucp2	7.24186	0.501689	4.42585e-13	2.30447e-11
G3bp2	7.22153	0.626469	5.14052e-13	2.67069e-11
Cops9	7.21944	0.629594	5.22033e-13	2.7062e-11
Sirpa	7.21752	0.482807	5.29461e-13	2.73868e-11
Plbd1	7.21375	0.569165	5.44317e-13	2.80937e-11
Bola2	7.19317	0.584214	6.33061e-13	3.26026e-11
P4ha1	7.18459	0.73271	6.74105e-13	3.46408e-11
Gpr132	7.18283	1.28842	6.82829e-13	3.49413e-11
Morf4l1	7.18281	0.483163	6.82916e-13	3.49413e-11
Bcl2l11	7.18087	1.11279	6.92672e-13	3.53638e-11
Nfam1	7.16573	0.772418	7.73707e-13	3.94156e-11
Plekho2	7.15478	0.878677	8.38099e-13	4.25123e-11
Lfng	7.15375	1.2855	8.44362e-13	4.27085e-11
Snx2	7.15356	0.595064	8.45588e-13	4.27085e-11
Sbno2	7.14129	0.819813	9.24594e-13	4.65992e-11
Btg2	7.13562	0.541771	9.63521e-13	4.84575e-11
Zc3hav1	7.12654	0.954114	1.02924e-12	5.16524e-11
Tapbp	7.10465	0.576586	1.20629e-12	6.03874e-11
Pgk1	7.10441	0.511197	1.20841e-12	6.03874e-11
Larp4b	7.10158	0.670785	1.23335e-12	6.15033e-11
Magt1	7.09345	0.717493	1.30812e-12	6.50941e-11
Inpp5d	7.09156	0.723928	1.32609e-12	6.58492e-11
Trem1	7.0791	1.55945	1.4509e-12	7.18955e-11
Ywhah	7.06109	0.51361	1.65201e-12	8.16896e-11
Selenot	7.05764	0.706391	1.69358e-12	8.35701e-11
Surf4	7.0476	0.690242	1.82036e-12	8.96383e-11
Taok1	7.03383	0.740508	2.00936e-12	9.87393e-11
Arhgap30	7.03229	0.605358	2.03169e-12	9.95393e-11
Ist1	7.03213	0.982158	2.03408e-12	9.95393e-11
Rab1a	7.02424	0.587663	2.15232e-12	1.05107e-10
Eps8	7.02001	0.852163	2.21855e-12	1.08117e-10
Ptpn12	7.01174	1.02157	2.35369e-12	1.14467e-10
Il10ra	6.98729	0.663468	2.8025e-12	1.36013e-10
Alcam	6.97603	0.766449	3.03645e-12	1.47065e-10
Pabpc1	6.964	0.456014	3.30736e-12	1.59858e-10
Nfkbiz	6.96266	0.930749	3.33903e-12	1.61059e-10
C3ar1	6.96013	0.57763	3.39949e-12	1.6364e-10
Slc43a2	6.9487	0.670824	3.68669e-12	1.76744e-10
Cd164	6.94388	0.753559	3.8148e-12	1.82515e-10
Arid1a	6.92893	0.808907	4.24039e-12	2.02466e-10
Gdi2	6.90547	0.470881	5.00372e-12	2.3843e-10
Tram1	6.89575	0.668166	5.35814e-12	2.54724e-10
Tubb6	6.89551	0.729761	5.36728e-12	2.54724e-10
Nlrp3	6.88375	0.994215	5.82961e-12	2.7611e-10
Sppl2a	6.87341	0.565093	6.26857e-12	2.96306e-10
Midn	6.87284	1.08104	6.29374e-12	2.96901e-10
Srsf5	6.86211	0.484225	6.78497e-12	3.19435e-10
Vdr	6.86033	1.21828	6.87021e-12	3.22804e-10
Pafah1b1	6.84258	0.541809	7.77772e-12	3.63994e-10
Tab2	6.84159	0.69359	7.83197e-12	3.65807e-10
Dok2	6.83066	0.680495	8.45221e-12	3.93997e-10
Tardbp	6.82046	0.64501	9.075e-12	4.22194e-10
Lsp1	6.81981	0.683052	9.11611e-12	4.22669e-10
Map2k3	6.81037	1.04201	9.73449e-12	4.50211e-10
Syngr2	6.79627	0.617156	1.07366e-11	4.95242e-10
Klf13	6.79608	0.615163	1.07502e-11	4.95242e-10
Hnrnpab	6.78189	0.518656	1.18616e-11	5.44318e-10
Pum2	6.77826	0.646173	1.21631e-11	5.55582e-10
Psmd2	6.77809	0.694773	1.21777e-11	5.55582e-10
Ehbp1l1	6.77273	0.673619	1.26375e-11	5.75447e-10
Tcf4	6.76065	0.704043	1.3737e-11	6.24307e-10
1810037i17rik	6.75791	0.460284	1.39996e-11	6.35019e-10
Pxn	6.7561	0.756495	1.41755e-11	6.4176e-10
Larp1	6.73893	0.779402	1.5956e-11	7.20987e-10
Slc39a1	6.73117	0.759791	1.68303e-11	7.59036e-10
Cfp	6.73036	0.489467	1.69247e-11	7.61836e-10
Shisa5	6.72838	0.516195	1.71558e-11	7.70768e-10
Gnaq	6.72266	0.743281	1.78434e-11	8.00137e-10
Gnai2	6.71441	0.434956	1.88825e-11	8.45126e-10
Fbxl5	6.71304	0.913759	1.90615e-11	8.51523e-10
C3	6.7101	0.763106	1.94488e-11	8.67182e-10
Tmem189	6.70011	0.709861	2.08258e-11	9.26828e-10
Tor1aip1	6.69564	0.703802	2.14733e-11	9.53843e-10
Serp1	6.68554	0.456288	2.30081e-11	1.0201e-09
H2-k1	6.68504	0.440352	2.30857e-11	1.02162e-09
Nktr	6.67096	0.696531	2.54137e-11	1.12253e-09
Fcho2	6.65699	0.682594	2.79496e-11	1.22765e-09
Ywhae	6.6518	0.430195	2.89524e-11	1.26933e-09
Wdr1	6.64516	0.49163	3.0288e-11	1.32542e-09
Cnbp	6.63953	0.545301	3.14687e-11	1.37454e-09
Gadd45b	6.62814	0.788019	3.39949e-11	1.48214e-09
Zfp516	6.62448	1.03753	3.48482e-11	1.51654e-09
Ncor1	6.61932	0.607569	3.60863e-11	1.56753e-09
Cggbp1	6.58695	0.672392	4.48949e-11	1.943e-09
Atp5k	6.57576	0.506156	4.84055e-11	2.0911e-09
Acly	6.57235	0.738216	4.95277e-11	2.13567e-09
Grn	6.5715	0.483067	4.98107e-11	2.14395e-09
Cmpk1	6.56897	0.547195	5.06635e-11	2.17669e-09
Itsn2	6.53742	0.729799	6.25886e-11	2.68414e-09
Sh3pxd2b	6.53098	0.74064	6.53402e-11	2.79706e-09
Ubash3b	6.52452	1.01956	6.82219e-11	2.91513e-09
Sdcbp	6.48172	0.479176	9.06833e-11	3.8679e-09
Pfkp	6.48002	0.865586	9.17089e-11	3.90458e-09
Samsn1	6.47796	1.01334	9.29695e-11	3.95112e-09
Ier5	6.47348	0.644968	9.5772e-11	4.0629e-09
Dock2	6.47044	0.722446	9.77178e-11	4.13801e-09
Ralb	6.46699	0.657476	9.99766e-11	4.22069e-09
Dleu2	6.46691	0.878393	1.00028e-10	4.22069e-09
Romo1	6.45882	0.522227	1.0552e-10	4.44446e-09
Ppp2r5a	6.44371	0.658281	1.16588e-10	4.90188e-09
Xdh	6.43876	0.786301	1.20454e-10	5.05544e-09
Klf2	6.43666	0.853167	1.22128e-10	5.11657e-09
Zfp91	6.42326	0.604373	1.3339e-10	5.5785e-09
Ai504432	6.40666	1.69454	1.4874e-10	6.20944e-09
Arhgdib	6.39558	0.466381	1.59937e-10	6.66507e-09
Eif2s2	6.39153	0.463179	1.64233e-10	6.83203e-09
Crem	6.3826	1.25653	1.74109e-10	7.2301e-09
Crtc3	6.37118	0.984625	1.87579e-10	7.77578e-09
Tet2	6.36207	1.00256	1.99047e-10	8.22599e-09
Clec4a1	6.362	0.975985	1.99137e-10	8.22599e-09
Capn2	6.35547	0.727812	2.07791e-10	8.56846e-09
Atp13a3	6.34803	0.822125	2.18084e-10	8.97721e-09
Rbm25	6.33658	0.527803	2.34918e-10	9.65334e-09
Mmp14	6.32881	0.667885	2.47061e-10	1.01347e-08
Brd2	6.32665	0.518959	2.50549e-10	1.02599e-08
Arf1	6.31202	0.46151	2.75408e-10	1.12414e-08
Ptafr	6.31199	0.650324	2.7547e-10	1.12414e-08
Ptpre	6.3068	0.593056	2.8487e-10	1.16049e-08
Hnrnpf	6.30539	0.435935	2.87462e-10	1.16903e-08
Zmiz1	6.30081	0.663114	2.96101e-10	1.20209e-08
Vsir	6.29248	0.484729	3.12435e-10	1.26622e-08
Slc2a1	6.29096	0.863314	3.155e-10	1.27645e-08
Riok3	6.29019	0.58294	3.1707e-10	1.28027e-08
Fli1	6.28997	0.800139	3.1753e-10	1.28027e-08
Irf2	6.28578	0.664238	3.26213e-10	1.31304e-08
Cysltr1	6.28338	0.750024	3.31287e-10	1.33119e-08
Mbnl2	6.28303	0.641233	3.32044e-10	1.33196e-08
Gpalpp1	6.28226	0.988118	3.33694e-10	1.33583e-08
Hnrnph2	6.28205	0.636286	3.34141e-10	1.33583e-08
Rab6a	6.2784	0.788143	3.42066e-10	1.36519e-08
Kdm2a	6.27192	0.631578	3.56621e-10	1.42088e-08
Rassf3	6.25717	0.895004	3.92024e-10	1.5593e-08
Pdia4	6.25396	0.66308	4.00175e-10	1.58905e-08
Etv6	6.2453	0.977172	4.22979e-10	1.67677e-08
Alkbh5	6.23963	0.856062	4.38597e-10	1.73577e-08
Ccdc50	6.2375	0.630489	4.44608e-10	1.75661e-08
Itpripl2	6.23555	0.66187	4.502e-10	1.77573e-08
Calr	6.2316	0.43492	4.61693e-10	1.81802e-08
Cyfip1	6.23017	0.476493	4.65922e-10	1.83162e-08
Cdc42se1	6.22364	0.53862	4.8576e-10	1.90643e-08
Sorl1	6.22292	0.919376	4.87991e-10	1.912e-08
Tsc22d3	6.21856	0.716737	5.01751e-10	1.96266e-08
Cfl1	6.21787	0.481927	5.03942e-10	1.96796e-08
Syncrip	6.21639	0.553235	5.08717e-10	1.98332e-08
Stx7	6.21378	0.532201	5.17257e-10	2.01329e-08
Pdlim5	6.20007	0.938996	5.64394e-10	2.19314e-08
Cd300ld	6.1933	0.637213	5.89185e-10	2.28571e-08
Arf5	6.19255	0.429099	5.91975e-10	2.29276e-08
Mia3	6.17862	0.722146	6.46658e-10	2.50044e-08
Sf3b1	6.16651	0.470019	6.98152e-10	2.69514e-08
Smox	6.16573	0.946458	7.01598e-10	2.70402e-08
Creb5	6.1638	0.979111	7.10209e-10	2.73274e-08
Ppp3ca	6.16026	0.611061	7.2627e-10	2.78999e-08
Dnajc3	6.14876	0.559535	7.80903e-10	2.99498e-08
Ikbkb	6.13553	0.63609	8.48731e-10	3.24457e-08
Gna13	6.13404	0.537515	8.56763e-10	3.26998e-08
Cish	6.13286	1.50028	8.6313e-10	3.28896e-08
Fam120a	6.11575	0.752755	9.61056e-10	3.6562e-08
Jak1	6.10839	0.522184	1.00642e-09	3.8226e-08
Dhx15	6.09343	0.662596	1.10516e-09	4.18416e-08
Gsk3b	6.08523	0.642936	1.16321e-09	4.3969e-08
Susd6	6.08385	0.728841	1.17331e-09	4.42209e-08
Svil	6.08381	0.777685	1.17363e-09	4.42209e-08
Ptprj	6.06645	0.762178	1.30768e-09	4.91934e-08
Qk	6.05823	0.436388	1.3763e-09	5.16923e-08
Ncf1	6.05612	0.546061	1.39441e-09	5.22892e-08
Gas7	6.05244	0.741691	1.42664e-09	5.34129e-08
Dnajb6	6.05017	0.502384	1.44695e-09	5.40873e-08
Dync1h1	6.03804	0.506712	1.55996e-09	5.80578e-08
Tppp3	6.03798	1.47676	1.56055e-09	5.80578e-08
Tnpo1	6.03574	0.712252	1.58237e-09	5.8777e-08
Phip	6.03083	0.69038	1.63119e-09	6.04951e-08
Zfp292	6.01667	0.865327	1.78042e-09	6.58649e-08
Son	6.01657	0.424583	1.78157e-09	6.58649e-08
Myadm	6.0134	0.740657	1.81675e-09	6.70606e-08
Crebbp	5.99615	0.730577	2.02056e-09	7.44671e-08
Rpn2	5.99267	0.523997	2.06418e-09	7.5956e-08
Ep300	5.99168	0.691144	2.07686e-09	7.63034e-08
Azin1	5.98931	0.870147	2.10737e-09	7.7304e-08
Ltb4r1	5.97005	1.31436	2.37185e-09	8.67361e-08
Bptf	5.96747	0.636723	2.40964e-09	8.79816e-08
Pygl	5.96422	0.827933	2.45803e-09	8.96097e-08
Foxp1	5.96254	0.684778	2.48343e-09	9.03961e-08
Selenos	5.95859	0.536949	2.54429e-09	9.24686e-08
Dnajc5	5.9555	0.64184	2.5927e-09	9.40831e-08
Etf1	5.95177	0.538541	2.65265e-09	9.59633e-08
Usp25	5.94637	0.793782	2.74149e-09	9.8874e-08
Exoc5	5.94572	0.819468	2.75238e-09	9.91152e-08
Prcp	5.94438	0.519708	2.77502e-09	9.9778e-08
Tra2a	5.93775	0.582257	2.88958e-09	1.03581e-07
Tnpo3	5.93701	0.745828	2.90272e-09	1.03895e-07
Osbpl9	5.9271	0.694939	3.08323e-09	1.10188e-07
Rel	5.92429	0.775794	3.13647e-09	1.11921e-07
Nrg1	5.91927	1.67809	3.23373e-09	1.15217e-07
Sdc3	5.91454	0.507561	3.32796e-09	1.18396e-07
Msl2	5.9126	0.934719	3.36756e-09	1.19624e-07
Mxi1	5.912	0.902701	3.3798e-09	1.19879e-07
Trim25	5.90999	0.655794	3.42126e-09	1.21167e-07
Ttc39b	5.90478	1.07681	3.53117e-09	1.24872e-07
Uqcrh	5.90423	0.413448	3.54306e-09	1.25105e-07
Pik3cd	5.90278	0.81653	3.57425e-09	1.26018e-07
Secisbp2l	5.88969	0.895153	3.86915e-09	1.36211e-07
Top1	5.87763	0.465356	4.1617e-09	1.46292e-07
Mef2d	5.8669	0.764049	4.44016e-09	1.55848e-07
Ewsr1	5.85925	0.520072	4.64965e-09	1.62959e-07
Ash1l	5.85895	0.766651	4.6579e-09	1.63006e-07
Arrb2	5.85596	0.607356	4.74263e-09	1.65725e-07
Sgms1	5.84064	1.28265	5.20012e-09	1.81175e-07
Nsf	5.83663	0.803827	5.3267e-09	1.85311e-07
Mgat2	5.82705	0.757474	5.64163e-09	1.95978e-07
Hnrnpa0	5.82627	0.430476	5.66802e-09	1.96605e-07
Wapl	5.82526	0.570355	5.7025e-09	1.97511e-07
Ssr1	5.82231	0.51808	5.80386e-09	2.00727e-07
Synj1	5.81303	0.768504	6.13506e-09	2.11871e-07
Abi1	5.80646	0.55457	6.3806e-09	2.20028e-07
Cybb	5.80617	0.432918	6.39182e-09	2.20093e-07
Nabp1	5.80023	0.885259	6.62234e-09	2.27698e-07
Tmem123	5.79803	0.72149	6.70973e-09	2.30367e-07
Usf2	5.79149	0.515568	6.97652e-09	2.39179e-07
Tmod3	5.787	0.569972	7.16524e-09	2.45293e-07
Ppig	5.78052	0.593543	7.44694e-09	2.54567e-07
Ccdc88a	5.77476	0.66661	7.70644e-09	2.63056e-07
Arhgdia	5.76508	0.396516	8.16196e-09	2.77801e-07
Cers6	5.76445	1.02442	8.19259e-09	2.78442e-07
Plaur	5.76321	0.619253	8.25293e-09	2.80089e-07
Mgat4a	5.76066	0.821503	8.37835e-09	2.83937e-07
Tmed2	5.74409	0.42557	9.24177e-09	3.11854e-07
Tcf25	5.73615	0.421736	9.68527e-09	3.26352e-07
Atp6v1e1	5.734	0.441557	9.80872e-09	3.3004e-07
Mt-nd5	5.73365	0.372364	9.82928e-09	3.30261e-07
Fgr	5.72946	0.677013	1.00751e-08	3.3804e-07
Cd300lf	5.72836	0.832414	1.01406e-08	3.39754e-07
Prpf4b	5.72617	0.680172	1.02723e-08	3.43679e-07
Degs1	5.70579	0.695082	1.15802e-08	3.86341e-07
Hipk1	5.70454	0.553967	1.16659e-08	3.88649e-07
Cpd	5.69943	0.731051	1.20208e-08	3.99907e-07
Nipa2	5.68794	0.621494	1.28578e-08	4.27149e-07
Lrrc58	5.68748	0.595393	1.2893e-08	4.27718e-07
Bmp2k	5.68608	0.568126	1.29986e-08	4.30615e-07
Snx20	5.68381	0.473585	1.31729e-08	4.35778e-07
Lpp	5.68333	0.60382	1.32096e-08	4.36381e-07
Nptn	5.66465	0.569362	1.47324e-08	4.86005e-07
Slc7a11	5.6594	0.79283	1.51906e-08	4.99278e-07
Gm34455	5.65931	1.26365	1.51983e-08	4.99278e-07
Trip12	5.65754	0.511843	1.53562e-08	5.03765e-07
2023-03-07	5.65436	0.839238	1.56429e-08	5.12458e-07
Plekho1	5.64311	0.430792	1.67001e-08	5.46333e-07
Fem1c	5.63988	0.813658	1.70172e-08	5.55165e-07
Uba1	5.6369	0.552277	1.73139e-08	5.64066e-07
Emp1	5.63333	0.623425	1.7676e-08	5.75066e-07
Tiparp	5.63268	0.841302	1.77427e-08	5.76441e-07
Kif5b	5.61289	0.39145	1.98978e-08	6.44684e-07
Adssl1	5.60923	0.686658	2.03234e-08	6.57569e-07
Ldlr	5.59783	0.881303	2.17046e-08	7.01297e-07
Hnrnpu	5.5966	0.394614	2.18601e-08	7.05354e-07
Arfgef1	5.59084	0.768406	2.25974e-08	7.28148e-07
Smarca5	5.5892	0.428405	2.28124e-08	7.34074e-07
Rac1	5.58544	0.396844	2.33111e-08	7.48938e-07
Limd1	5.58524	0.693985	2.33378e-08	7.48938e-07
Id2	5.58425	0.540262	2.34707e-08	7.52179e-07
Lypla2	5.5834	1.01828	2.35867e-08	7.54871e-07
Ube2d2a	5.58229	0.471212	2.37375e-08	7.58668e-07
Sidt2	5.57937	0.738777	2.4139e-08	7.70456e-07
Ms4a6d	5.57897	0.429218	2.41943e-08	7.71178e-07
Atp8b4	5.57781	1.22513	2.43562e-08	7.75289e-07
Med13l	5.57454	0.863626	2.48184e-08	7.88937e-07
Nfe2l2	5.5483	0.431533	2.88468e-08	9.13303e-07
Cct6a	5.54306	0.474474	2.97234e-08	9.39793e-07
Ogdh	5.53445	0.674455	3.12215e-08	9.85837e-07
Ago2	5.53095	0.677833	3.18504e-08	1.00435e-06
Fam117b	5.5293	1.13904	3.21504e-08	1.01246e-06
Rps6ka3	5.5278	0.65564	3.24276e-08	1.01983e-06
Ndufa3	5.52429	0.532921	3.30817e-08	1.03901e-06
Smim15	5.5161	0.662426	3.46599e-08	1.08713e-06
Fam129b	5.51448	0.783738	3.49804e-08	1.09573e-06
Trim30a	5.51398	0.728775	3.50804e-08	1.0974e-06
Ppp3r1	5.50594	0.723146	3.67202e-08	1.14718e-06
St8sia4	5.49864	0.816159	3.82723e-08	1.19409e-06
Ppp1r15a	5.49713	0.744811	3.86025e-08	1.2028e-06
Srp9	5.49162	0.373352	3.98275e-08	1.23933e-06
Hnrnpm	5.48721	0.379599	4.08334e-08	1.26896e-06
Sertad1	5.48043	1.05674	4.2429e-08	1.31559e-06
Dstn	5.48036	0.388417	4.24456e-08	1.31559e-06
Tnrc18	5.47796	0.824464	4.30268e-08	1.33185e-06
Acer3	5.47233	0.791696	4.44159e-08	1.37305e-06
U2af2	5.4713	0.749788	4.46749e-08	1.37925e-06
Pip4k2a	5.46893	0.573275	4.52767e-08	1.39459e-06
Rhoq	5.46888	0.880061	4.529e-08	1.39459e-06
Rps26	5.4682	0.349336	4.54628e-08	1.39809e-06
Lrrfip1	5.46723	0.513127	4.57121e-08	1.40392e-06
Cast	5.46235	0.54848	4.69876e-08	1.44122e-06
Ubn2	5.45643	0.775097	4.85809e-08	1.48622e-06
Papola	5.44654	0.558471	5.13583e-08	1.56916e-06
Il1rn	5.44569	0.595828	5.16037e-08	1.57461e-06
Far1	5.43436	0.627941	5.49951e-08	1.67593e-06
Glipr2	5.42669	1.59064	5.74074e-08	1.74493e-06
Rnf149	5.42588	0.695376	5.76696e-08	1.75065e-06
Agpat4	5.41788	1.02584	6.03091e-08	1.82842e-06
Snx10	5.41363	0.662087	6.1759e-08	1.86997e-06
Ifrd1	5.41275	0.875862	6.20644e-08	1.87681e-06
Colgalt1	5.40685	0.482803	6.41444e-08	1.93723e-06
Serinc1	5.40561	0.52845	6.4589e-08	1.94816e-06
Npepps	5.40144	0.624651	6.61097e-08	1.99148e-06
Hnrnpdl	5.40001	0.637656	6.66382e-08	2.00484e-06
Usp7	5.39444	0.622613	6.87371e-08	2.06535e-06
Atp6v1b2	5.39067	0.442296	7.01965e-08	2.10652e-06
Maf	5.38846	0.491104	7.1064e-08	2.12984e-06
Camkk2	5.38418	1.0784	7.27741e-08	2.17833e-06
Pbxip1	5.3822	0.742903	7.35803e-08	2.19967e-06
Atrx	5.37846	0.423538	7.51248e-08	2.243e-06
Pten	5.36425	0.484505	8.12868e-08	2.42391e-06
Phf20l1	5.35734	0.758108	8.44555e-08	2.51522e-06
Add3	5.3552	1.05057	8.54603e-08	2.54193e-06
Eif3a	5.35123	0.361638	8.73584e-08	2.59512e-06
Abce1	5.3466	0.747664	8.96223e-08	2.65902e-06
Psme1	5.34492	0.397086	9.04571e-08	2.68042e-06
Ctsc	5.34089	0.423996	9.24934e-08	2.73732e-06
Hectd1	5.33881	0.495927	9.35594e-08	2.7654e-06
Wac	5.33722	0.646588	9.43847e-08	2.7863e-06
Ppp1r15b	5.33104	0.75194	9.76498e-08	2.87549e-06
Clic4	5.33021	0.484972	9.80977e-08	2.88507e-06
Gm2a	5.31651	0.362684	1.05776e-07	3.10703e-06
Gatad2b	5.3155	0.701948	1.06366e-07	3.12047e-06
Golga4	5.3144	0.724946	1.0701e-07	3.13547e-06
Prrc2c	5.31252	0.406856	1.0812e-07	3.16404e-06
Mir22hg	5.30081	0.797177	1.15291e-07	3.36973e-06
Vmp1	5.29975	0.499986	1.1596e-07	3.38509e-06
Ikzf1	5.29572	0.762065	1.18549e-07	3.4564e-06
Rbbp6	5.29206	0.639019	1.20948e-07	3.51964e-06
Socs2	5.29195	0.88854	1.21017e-07	3.51964e-06
Ski	5.29106	0.645826	1.21609e-07	3.53082e-06
Rap2c	5.29092	0.808781	1.21701e-07	3.53082e-06
Rab11fip1	5.28504	1.15987	1.2568e-07	3.64177e-06
Slc15a3	5.28402	0.524164	1.26377e-07	3.65748e-06
Jaml	5.28209	0.773485	1.27722e-07	3.69188e-06
Capza1	5.27812	0.445795	1.30516e-07	3.76802e-06
Grb2	5.27658	0.382405	1.31617e-07	3.79518e-06
Atp2a2	5.27253	0.492715	1.34557e-07	3.87048e-06
Mafg	5.26621	0.571937	1.39269e-07	3.99628e-06
Serbp1	5.26256	0.36231	1.42066e-07	4.07157e-06
Tnrc6a	5.26221	0.648827	1.42334e-07	4.0743e-06
Itga5	5.26102	0.947793	1.43262e-07	4.09589e-06
Tnks2	5.25612	0.609117	1.47129e-07	4.20137e-06
Tfe3	5.25394	0.728601	1.48876e-07	4.24612e-06
Mfsd1	5.25173	0.50556	1.50679e-07	4.29235e-06
Tmx3	5.24949	0.813879	1.52524e-07	4.33967e-06
Slc6a6	5.24228	0.378059	1.58608e-07	4.50734e-06
Spcs3	5.23188	0.571864	1.67795e-07	4.76268e-06
Sp100	5.23115	0.811152	1.68457e-07	4.7757e-06
Uqcr11	5.22903	0.366027	1.704e-07	4.82501e-06
Csnk2a1	5.2256	0.435614	1.73596e-07	4.9096e-06
Gmfb	5.22095	0.661939	1.78011e-07	5.02843e-06
F10	5.21826	0.809596	1.80609e-07	5.09571e-06
Fndc3a	5.21375	0.669069	1.85057e-07	5.21499e-06
Il13ra1	5.21007	0.784951	1.88773e-07	5.31336e-06
Mtdh	5.20591	0.380117	1.93047e-07	5.42718e-06
Ifi207	5.20101	0.566889	1.98207e-07	5.56559e-06
Plod3	5.20052	0.775176	1.98734e-07	5.57375e-06
Crk	5.20022	0.692077	1.99048e-07	5.57596e-06
Ube3a	5.19618	0.50019	2.03424e-07	5.69176e-06
Atp6v0d1	5.18576	0.496427	2.15136e-07	6.01234e-06
Ckap4	5.17342	1.02605	2.29842e-07	6.40813e-06
2023-09-11	5.17153	0.737747	2.32186e-07	6.45853e-06
Sec24b	5.17152	0.796129	2.32197e-07	6.45853e-06
Cdk6	5.16775	0.867869	2.36934e-07	6.58251e-06
5031439g07rik	5.16126	0.50256	2.45289e-07	6.80664e-06
Bnip3	5.15197	0.650237	2.57758e-07	7.13583e-06
Entpd1	5.14953	0.566874	2.61135e-07	7.21472e-06
Ppp2r5c	5.14947	0.504763	2.61219e-07	7.21472e-06
Xpr1	5.14902	0.846966	2.61847e-07	7.2236e-06
Adora2b	5.14663	1.68716	2.65214e-07	7.30795e-06
Tmbim6	5.14247	0.354566	2.71149e-07	7.46277e-06
Camk2d	5.14074	0.626573	2.7366e-07	7.52309e-06
Kat6a	5.13894	0.971268	2.76294e-07	7.58668e-06
Nufip2	5.13745	0.615818	2.78492e-07	7.63812e-06
Nap1l1	5.13714	0.377255	2.78954e-07	7.64191e-06
Map7d1	5.13303	0.476174	2.85106e-07	7.8014e-06
Tmcc1	5.13028	0.675473	2.89308e-07	7.90718e-06
Slfn5	5.12633	0.758692	2.9545e-07	8.05638e-06
St13	5.12583	0.381755	2.96225e-07	8.06819e-06
Rassf2	5.12176	0.700815	3.02689e-07	8.23475e-06
Hnrnpd	5.11841	0.522369	3.08128e-07	8.37306e-06
Csf1r	5.11182	0.348315	3.19071e-07	8.63422e-06
Ywhag	5.11181	0.435848	3.19086e-07	8.63422e-06
Ggnbp2	5.11174	0.606542	3.19203e-07	8.63422e-06
Rab35	5.10618	0.788321	3.2873e-07	8.88173e-06
B3gnt5	5.1021	2.092	3.35908e-07	9.06529e-06
Smchd1	5.09763	0.502945	3.43929e-07	9.27115e-06
Ythdc1	5.09302	0.570117	3.52408e-07	9.48238e-06
Rps29	5.09293	0.193588	3.52569e-07	9.48238e-06
Rnasel	5.09251	0.582385	3.53359e-07	9.4928e-06
Metap2	5.08831	0.368994	3.6127e-07	9.69429e-06
Rab5c	5.08723	0.367843	3.63337e-07	9.73866e-06
Lmo4	5.08275	0.873659	3.72006e-07	9.94841e-06
Stk4	5.07674	0.738824	3.83957e-07	1.0255e-05
Msl1	5.07346	0.612108	3.90639e-07	1.04113e-05
Csnk1d	5.07156	0.655975	3.94569e-07	1.04923e-05
Adipor1	5.06953	0.55958	3.98809e-07	1.05812e-05
Usp9x	5.06815	0.440193	4.01703e-07	1.0646e-05
Cep350	5.06439	0.743951	4.09705e-07	1.08459e-05
Coro1c	5.06233	0.443557	4.14159e-07	1.09515e-05
Apaf1	5.05861	1.01124	4.22324e-07	1.11549e-05
Ptpn6	5.05747	0.467412	4.24861e-07	1.12094e-05
Hsd17b12	5.05274	0.607889	4.35514e-07	1.14776e-05
Elavl1	5.05042	0.598407	4.40837e-07	1.16049e-05
Ythdf3	5.04311	0.728626	4.58033e-07	1.20442e-05
Eif4ebp2	5.04035	0.790511	4.64692e-07	1.22057e-05
Sec63	5.03565	0.733479	4.7622e-07	1.24946e-05
Cmtm6	5.03023	0.52089	4.89901e-07	1.28392e-05
Ranbp2	5.02977	0.534602	4.91074e-07	1.28557e-05
Tlr4	5.02701	0.907334	4.98196e-07	1.30276e-05
Myo9b	5.02042	0.542652	5.15589e-07	1.34675e-05
Luc7l3	5.01277	0.51241	5.36528e-07	1.3999e-05
Rbm47	5.01009	0.848739	5.44039e-07	1.41793e-05
Sgk1	5.00616	0.56681	5.55259e-07	1.44557e-05
Zc3h7a	5.00238	0.789863	5.66269e-07	1.47261e-05
Cul3	5.00188	0.583883	5.67746e-07	1.47483e-05
Dpysl2	4.99948	0.769731	5.74851e-07	1.49164e-05
Rnf6	4.99788	0.728399	5.79645e-07	1.50243e-05
Rbm5	4.99748	0.596076	5.80842e-07	1.50388e-05
Eea1	4.99318	0.518519	5.93937e-07	1.53609e-05
Mefv	4.97712	1.11978	6.45369e-07	1.66729e-05
Sel1l	4.97381	0.662156	6.5651e-07	1.69421e-05
Gsr	4.97252	0.422527	6.60895e-07	1.70302e-05
Nsd2	4.97238	0.685758	6.61367e-07	1.70302e-05
Gusb	4.97202	0.380896	6.62579e-07	1.70428e-05
Hnrnpc	4.96223	0.42534	6.96874e-07	1.79054e-05
Tet3	4.96102	0.70785	7.01237e-07	1.79979e-05
Nudt3	4.95739	0.75451	7.14482e-07	1.83179e-05
Brd4	4.95309	0.530269	7.30435e-07	1.87066e-05
Vasp	4.94296	0.376177	7.6947e-07	1.96849e-05
B4galnt1	4.93819	0.682778	7.88526e-07	2.01506e-05
Srsf6	4.93792	0.441163	7.89612e-07	2.01565e-05
Cflar	4.93724	0.492814	7.92349e-07	2.02045e-05
2023-09-09	4.92765	0.438313	8.32239e-07	2.1153e-05
Pum1	4.92486	0.684272	8.44189e-07	2.14337e-05
Slc25a3	4.9112	0.358275	9.05224e-07	2.29586e-05
Arl8a	4.90721	0.633888	9.23831e-07	2.34054e-05
Rab32	4.9069	0.606184	9.25259e-07	2.34164e-05
Rpl35a	4.90624	0.224005	9.28366e-07	2.34698e-05
Dusp11	4.90412	0.516223	9.38492e-07	2.37005e-05
Itpkb	4.8992	0.967854	9.62282e-07	2.42752e-05
Bcl2l1	4.89588	0.899904	9.78693e-07	2.46561e-05
Tiam1	4.89572	1.48471	9.79469e-07	2.46561e-05
Ptges3	4.89111	0.401818	1.00267e-06	2.52132e-05
Tmem109	4.88706	0.651818	1.02351e-06	2.57099e-05
Atp6v0a1	4.88581	0.707966	1.03006e-06	2.58467e-05
Mindy2	4.86992	0.544869	1.11641e-06	2.79839e-05
Chd4	4.86474	0.370118	1.14608e-06	2.8697e-05
Bdp1	4.86164	0.852553	1.16417e-06	2.90575e-05
Sgpl1	4.86051	0.427177	1.17086e-06	2.91935e-05
Cdv3	4.8551	0.404418	1.20328e-06	2.99703e-05
Bnip2	4.85301	0.429757	1.21602e-06	3.02555e-05
Cnn2	4.85002	0.484358	1.23447e-06	3.06822e-05
Mier1	4.84223	0.544883	1.28388e-06	3.18432e-05
Rsrc2	4.83615	0.554518	1.3238e-06	3.27987e-05
Csk	4.83158	0.538281	1.35456e-06	3.35256e-05
Copa	4.82492	0.482271	1.40059e-06	3.46286e-05
Thoc2	4.82352	0.653531	1.41048e-06	3.48366e-05
Ppp1r9b	4.82041	0.610201	1.43263e-06	3.53467e-05
Pik3cg	4.81672	0.780464	1.45935e-06	3.59683e-05
Actn4	4.80864	0.543253	1.51962e-06	3.74146e-05
Ogt	4.80794	0.497463	1.52496e-06	3.75069e-05
Ifi27l2a	4.80731	0.436577	1.52978e-06	3.75847e-05
Dock10	4.80711	0.572176	1.53131e-06	3.75847e-05
G3bp1	4.80243	0.38726	1.5675e-06	3.8355e-05
Prpf40a	4.80242	0.415887	1.56757e-06	3.8355e-05
Slc38a1	4.78942	0.629441	1.67262e-06	4.08831e-05
Smg1	4.78864	0.687322	1.67913e-06	4.09996e-05
Pigt	4.78688	0.584902	1.69397e-06	4.13191e-05
Ece1	4.7857	0.893669	1.70393e-06	4.15191e-05
Zbtb18	4.78278	1.20056	1.72885e-06	4.2083e-05
Ppp4r3b	4.77838	0.618481	1.76716e-06	4.29711e-05
Strn3	4.77311	0.71029	1.81399e-06	4.40645e-05
Rasgrp4	4.76763	1.08311	1.86402e-06	4.52331e-05
Ralbp1	4.76243	0.438468	1.91274e-06	4.63676e-05
Irak1	4.75867	0.585499	1.94876e-06	4.71622e-05
Pttg1ip	4.75859	0.543934	1.94951e-06	4.71622e-05
Vamp4	4.75032	0.854551	2.03093e-06	4.90814e-05
Ctdsp2	4.74887	0.638174	2.04558e-06	4.9385e-05
Slc39a14	4.74026	1.10082	2.1344e-06	5.14766e-05
Tmed10	4.73561	0.330273	2.18401e-06	5.26192e-05
H2afy	4.73369	0.356467	2.2048e-06	5.30658e-05
Cerk	4.73252	0.469503	2.21753e-06	5.3318e-05
Slc20a1	4.72703	1.05577	2.27829e-06	5.47231e-05
Plekhb2	4.72411	0.53922	2.31124e-06	5.54579e-05
Mt-nd2	4.71879	0.147529	2.37254e-06	5.6871e-05
Litaf	4.7134	0.342867	2.43613e-06	5.8336e-05
Rai14	4.71245	0.737546	2.44754e-06	5.85498e-05
Mfsd5	4.71143	0.873564	2.45984e-06	5.87845e-05
Set	4.7062	0.328964	2.52374e-06	6.02506e-05
Gm6377	4.70501	0.988972	2.53857e-06	6.05431e-05
Csf2ra	4.70336	0.370691	2.55911e-06	6.09715e-05
B4galt6	4.69427	0.579198	2.67555e-06	6.36814e-05
Igf1r	4.68965	1.01189	2.73671e-06	6.50713e-05
Fam111a	4.68695	0.491064	2.77306e-06	6.58692e-05
Resf1	4.68609	0.461551	2.7848e-06	6.60817e-05
Vps4b	4.68216	0.485748	2.83862e-06	6.7291e-05
Nampt	4.68155	0.475172	2.84715e-06	6.74254e-05
Birc6	4.67908	0.465832	2.88162e-06	6.81373e-05
Arf2	4.67879	0.989732	2.88575e-06	6.81373e-05
Clec2d	4.67878	0.407858	2.88588e-06	6.81373e-05
Gapvd1	4.67784	0.529313	2.89918e-06	6.83831e-05
Ttc7	4.67674	0.631132	2.91476e-06	6.86133e-05
Aftph	4.67553	0.561431	2.93191e-06	6.8948e-05
Errfi1	4.67382	1.12414	2.95649e-06	6.9457e-05
Rab14	4.67291	0.322944	2.96961e-06	6.96957e-05
Diaph2	4.66982	0.649915	3.01463e-06	7.0682e-05
Pde3b	4.66685	0.752476	3.05851e-06	7.16395e-05
Pds5a	4.66516	0.660363	3.08372e-06	7.21584e-05
Map3k1	4.6618	0.728295	3.13462e-06	7.32767e-05
Mfsd14b	4.65324	0.84218	3.26753e-06	7.63082e-05
Marcks	4.65157	0.335615	3.29412e-06	7.68531e-05
Cnot6	4.64898	0.591319	3.33572e-06	7.77467e-05
Zfp106	4.64834	0.415425	3.34624e-06	7.79148e-05
Zfp207	4.64589	0.481423	3.3862e-06	7.86899e-05
Acsl4	4.63882	0.547464	3.50399e-06	8.13471e-05
B4galt5	4.63769	0.615396	3.52327e-06	8.17142e-05
Tarm1	4.63527	1.49566	3.56465e-06	8.25928e-05
Psme4	4.63443	0.565774	3.5793e-06	8.278e-05
Clint1	4.63404	0.458939	3.58605e-06	8.28444e-05
Nsd3	4.62965	0.533805	3.66289e-06	8.45368e-05
Eif4g1	4.62734	0.376905	3.70384e-06	8.53982e-05
Pdpk1	4.62448	1.02201	3.7554e-06	8.65026e-05
Rab21	4.62036	0.532582	3.83076e-06	8.81523e-05
Arap1	4.61946	0.498948	3.84742e-06	8.84494e-05
Usp34	4.61925	0.510402	3.85127e-06	8.84518e-05
Nab1	4.61833	0.65131	3.86834e-06	8.87573e-05
2023-03-01	4.6165	0.617404	3.90269e-06	8.93715e-05
Tcf7l2	4.61365	0.832836	3.95657e-06	9.05176e-05
Trpm7	4.61026	0.804045	4.0217e-06	9.19185e-05
Sowahc	4.60961	1.03391	4.03428e-06	9.21167e-05
Hdgf	4.60907	0.363801	4.04471e-06	9.22655e-05
Tle4	4.60625	0.902621	4.09996e-06	9.34355e-05
Cybc1	4.60497	0.699244	4.12528e-06	9.39218e-05
Mapkapk2	4.5979	0.404764	4.2676e-06	9.69748e-05
Dock8	4.59766	0.637734	4.27256e-06	9.69942e-05
Dnm2	4.59558	0.506373	4.31554e-06	9.78756e-05
Nfkbid	4.59469	0.908142	4.33385e-06	9.81965e-05
Rc3h1	4.59315	0.760671	4.36599e-06	9.88296e-05
Ankrd17	4.59151	0.557664	4.40054e-06	9.95163e-05
Txnrd1	4.58805	0.391172	4.47414e-06	0.000101084
Ilrun	4.58707	0.524863	4.49515e-06	0.000101461
Aff4	4.58504	0.598361	4.53894e-06	0.000102352
Hnrnpl	4.57861	0.522988	4.68074e-06	0.000105449
Nsd1	4.57539	0.479468	4.75332e-06	0.000106981
Prr13	4.57467	0.383579	4.76966e-06	0.000107247
Peli1	4.56673	0.811498	4.95401e-06	0.000111286
Srrm2	4.56612	0.311643	4.96834e-06	0.000111502
Tcea1	4.56577	0.488333	4.97676e-06	0.000111584
Pitpnc1	4.56295	0.715533	5.04394e-06	0.000112983
Nadk	4.5603	0.55669	5.10798e-06	0.000114309
Bst1	4.55401	0.736647	5.26328e-06	0.000117673
Abhd17b	4.55185	0.994672	5.3175e-06	0.000118773
Baz2b	4.54763	0.63581	5.42533e-06	0.000121066
Eif2s3x	4.54677	0.498382	5.44745e-06	0.000121445
Rp2	4.54424	0.582918	5.51345e-06	0.000122801
Mtss1	4.53666	0.437475	5.71512e-06	0.000127052
Dse	4.5353	0.825652	5.75205e-06	0.000127753
Setd1b	4.51824	0.801723	6.23549e-06	0.0001381
Becn1	4.50538	0.682152	6.62543e-06	0.000146461
Zfhx3	4.50227	0.447087	6.72307e-06	0.00014848
Pet100	4.50138	0.550049	6.75134e-06	0.000148838
Mindy1	4.50136	0.69812	6.75189e-06	0.000148838
Ankrd44	4.50065	0.662564	6.77448e-06	0.000149064
Myd88	4.50064	0.701691	6.77475e-06	0.000149064
Notch1	4.48957	0.718787	7.13658e-06	0.000156878
Mcemp1	4.48937	1.02619	7.14325e-06	0.000156879
Itga4	4.48447	0.592188	7.30965e-06	0.000160384
Rtn3	4.47733	0.435356	7.55839e-06	0.000165688
Mib1	4.47362	0.66517	7.69061e-06	0.000168429
Kras	4.47128	0.448227	7.77515e-06	0.000170123
Pik3r1	4.4686	0.525353	7.87331e-06	0.000171952
Map2k4	4.46722	0.940987	7.92412e-06	0.000172901
Pgd	4.46168	0.341542	8.13181e-06	0.000177269
Ugcg	4.44805	0.804026	8.66531e-06	0.000188725
Psmc1	4.44751	0.564001	8.68698e-06	0.000188893
Herc1	4.44746	0.731652	8.68908e-06	0.000188893
Rc3h2	4.44571	0.955493	8.76007e-06	0.000190261
Smim3	4.44231	1.02086	8.89976e-06	0.000193117
Hck	4.43652	0.607701	9.14246e-06	0.000198201
Eif5	4.42255	0.314072	9.75429e-06	0.000211078
Lamp2	4.42185	0.324327	9.78601e-06	0.00021157
9530068e07rik	4.4211	0.560653	9.82018e-06	0.000212114
Hsd17b11	4.41044	0.738669	1.03161e-05	0.000222215
Tasor	4.40688	0.701268	1.04869e-05	0.000225689
Rab11a	4.39953	0.401826	1.08484e-05	0.000232831
Lrrfip2	4.39598	0.698357	1.10276e-05	0.000236463
Srebf2	4.39119	0.84714	1.12733e-05	0.000241483
Notch2	4.39102	0.812082	1.12823e-05	0.000241483
Btk	4.38993	0.788189	1.13385e-05	0.000242468
Rgcc	4.38933	1.23531	1.13702e-05	0.000242924
Psmc3	4.38829	0.417886	1.14246e-05	0.000243866
Slfn1	4.38794	1.2198	1.14428e-05	0.000244034
Rassf1	4.38766	0.59808	1.14578e-05	0.000244134
Trpc4ap	4.38331	0.478655	1.16889e-05	0.000248607
Vwa5a	4.37608	0.542376	1.20835e-05	0.00025677
Tfec	4.37331	0.842688	1.2238e-05	0.000259817
Rab7b	4.37152	0.583285	1.23384e-05	0.000261713
Lcp2	4.36992	0.432775	1.24292e-05	0.000263403
Klf9	4.3689	0.704051	1.24874e-05	0.0002644
Lims1	4.36063	0.480948	1.29687e-05	0.000274343
Klhl2	4.35655	0.924005	1.3213e-05	0.000279262
Ppp6r3	4.35067	0.627006	1.35723e-05	0.000286597
Prkcsh	4.34877	0.449698	1.36901e-05	0.000288827
Fcgr3	4.34581	0.31823	1.38761e-05	0.000292489
Ppp4r2	4.34541	0.5197	1.39018e-05	0.00029277
Was	4.34426	0.578585	1.39744e-05	0.000294035
Gm26532	4.33846	0.632909	1.43482e-05	0.000301632
Creb1	4.33312	0.6792	1.47009e-05	0.000308496
Ccnd3	4.32966	0.67212	1.49339e-05	0.000313108
Cd93	4.3282	0.518593	1.50334e-05	0.000314914
Trio	4.3279	0.700624	1.50535e-05	0.000315056
Ppp1cb	4.32738	0.43795	1.50896e-05	0.000315532
Sema4a	4.32696	0.500726	1.51181e-05	0.000315847
Lamp1	4.32448	0.365314	1.52889e-05	0.000319132
Cers2	4.32096	0.449081	1.55351e-05	0.000323984
Rassf5	4.32053	0.68506	1.55656e-05	0.000324333
Nxf1	4.31644	0.847665	1.58564e-05	0.000329797
Spred1	4.31617	0.465499	1.58756e-05	0.000329797
Lrp10	4.31606	0.544109	1.58837e-05	0.000329797
Mxd1	4.31529	1.03635	1.59392e-05	0.000330658
Itm2c	4.3138	0.348157	1.6047e-05	0.00033256
Mpeg1	4.31363	0.295509	1.60596e-05	0.00033256
Eif4g3	4.31344	0.526653	1.60734e-05	0.00033256
Kpna4	4.31325	0.43902	1.60873e-05	0.00033256
Tax1bp1	4.31192	0.320632	1.61846e-05	0.000334279
Rpl38	4.30968	0.259898	1.63489e-05	0.000337377
Zfp710	4.30792	0.660127	1.64799e-05	0.000339784
Ppp1r21	4.30611	0.662176	1.66152e-05	0.000342055
Por	4.30606	0.708738	1.66191e-05	0.000342055
Naip2	4.30233	0.784297	1.69009e-05	0.000347551
Git2	4.30154	0.621985	1.69617e-05	0.000348359
Lat2	4.30143	0.496911	1.69697e-05	0.000348359
Tbl1xr1	4.30106	0.57994	1.69982e-05	0.000348641
Tkt	4.30068	0.301468	1.70275e-05	0.000348937
Atp5md	4.29959	0.282903	1.71115e-05	0.000350355
Nfat5	4.29933	0.657865	1.71315e-05	0.000350461
Rasgrp1	4.29455	0.847378	1.75047e-05	0.000357474
Yy1	4.29382	0.419831	1.75628e-05	0.000358351
Prkx	4.29231	1.0226	1.76824e-05	0.00036048
Snrpb2	4.28996	0.600944	1.78702e-05	0.00036368
Appbp2	4.28931	0.731063	1.79232e-05	0.000364444
Clec4a3	4.28576	0.496116	1.82118e-05	0.000369993
Lrrc8d	4.28542	0.882077	1.82395e-05	0.000370236
Eif4h	4.27986	0.356563	1.87009e-05	0.000379276
Dock7	4.27593	0.550622	1.90339e-05	0.000385698
Cited2	4.26647	0.496136	1.98589e-05	0.000401726
Ccnt1	4.26191	0.71383	2.02688e-05	0.000409665
Stx12	4.26147	0.653244	2.03088e-05	0.000410124
Anxa7	4.24932	0.656374	2.14425e-05	0.000432278
Antxr2	4.24891	0.72975	2.14815e-05	0.000432694
Mrps21	4.24682	0.298209	2.16824e-05	0.000436368
Dr1	4.24613	0.736352	2.17495e-05	0.000437345
Epn1	4.24587	0.391253	2.17747e-05	0.000437479
Uggt1	4.24554	0.571553	2.18067e-05	0.000437749
Erbin	4.24287	0.487953	2.20675e-05	0.000442607
Mapk1ip1l	4.23021	0.573792	2.33473e-05	0.000467084
Itprid2	4.22412	0.725243	2.3988e-05	0.000479089
Psmd11	4.22275	0.486027	2.4134e-05	0.00048158
Pxk	4.22257	0.703067	2.41535e-05	0.00048158
Casp8	4.2205	0.475852	2.43763e-05	0.000485611
Tspan14	4.21874	0.673144	2.4567e-05	0.000488997
Eif1a	4.21825	0.521284	2.46208e-05	0.000489655
Naa15	4.21629	0.545106	2.48353e-05	0.000493504
Ero1l	4.21505	0.440655	2.49719e-05	0.000495801
Sltm	4.21213	0.48152	2.52976e-05	0.000501846
Macf1	4.21063	0.35159	2.54659e-05	0.000504606
Gab1	4.21051	1.27044	2.54796e-05	0.000504606
Clptm1l	4.20837	0.579377	2.57218e-05	0.000508977
Spty2d1	4.20645	0.709006	2.59414e-05	0.000512891
Stk10	4.20596	0.687218	2.59971e-05	0.000513562
Sf1	4.20389	0.509214	2.62369e-05	0.000517867
Raph1	4.20204	0.694341	2.64516e-05	0.000521667
Higd1a	4.20184	0.313803	2.64759e-05	0.00052171
Arih1	4.20112	0.537407	2.65601e-05	0.000522932
Cyld	4.1986	0.697279	2.68572e-05	0.000527901
Jak2	4.19708	0.74277	2.70374e-05	0.000531
Rlf	4.19531	0.909935	2.725e-05	0.000534729
Wdr89	4.1916	0.545475	2.76999e-05	0.000543107
Egln1	4.1895	0.378497	2.79569e-05	0.00054769
Snx1	4.18673	0.589652	2.83001e-05	0.000553494
Tpm4	4.18627	0.297804	2.83573e-05	0.000554154
Mapk1	4.18513	0.54105	2.85003e-05	0.000556473
Zcchc7	4.18495	0.804032	2.85232e-05	0.000556473
Gltp	4.18232	0.37668	2.88554e-05	0.00056249
Lmna	4.18163	0.345917	2.89423e-05	0.000563718
Ube2q1	4.17688	0.523486	2.95534e-05	0.000575146
Map3k2	4.17146	0.772063	3.02652e-05	0.000588512
Dnajb9	4.16919	0.811217	3.05679e-05	0.000593893
Capns1	4.16901	0.297617	3.05923e-05	0.000593893
Hnrnpll	4.16821	0.703728	3.07005e-05	0.000595128
Fubp1	4.16816	0.48247	3.07063e-05	0.000595128
Arih2	4.16345	0.753259	3.13468e-05	0.000606544
B230219d22rik	4.16304	0.397923	3.14039e-05	0.000606953
Atp5a1	4.16293	0.294697	3.14194e-05	0.000606953
Cd47	4.16139	0.282344	3.16322e-05	0.000610564
Krit1	4.16012	0.701176	3.18078e-05	0.000613029
Rest	4.16009	0.513426	3.18126e-05	0.000613029
Cep170	4.1563	0.571888	3.23449e-05	0.000621775
D1ertd622e	4.14877	0.695908	3.34273e-05	0.000641902
Mon2	4.14864	0.701718	3.34463e-05	0.000641902
Rassf4	4.1481	0.447005	3.35248e-05	0.000642885
Zdhhc20	4.14643	0.523431	3.37702e-05	0.000647066
Zfp148	4.14188	0.554045	3.44465e-05	0.000659488
Cdkn1b	4.13758	0.640877	3.50986e-05	0.000671427
Hnrnpul2	4.13322	0.339033	3.57718e-05	0.000683751
Plxnd1	4.13256	0.490003	3.58743e-05	0.000685156
S100a13	4.13131	0.30125	3.60708e-05	0.000688352
Usp3	4.13025	0.726133	3.62369e-05	0.000690962
Birc3	4.12682	0.713689	3.67811e-05	0.000700772
Rab43	4.12371	0.576097	3.72825e-05	0.000709752
Scamp1	4.1192	0.889303	3.80182e-05	0.000723174
Mbtd1	4.11688	0.745536	3.84028e-05	0.000729901
Ptpn7	4.11327	0.674776	3.90085e-05	0.000740816
Cpeb2	4.11061	0.89374	3.94617e-05	0.000748819
Fyttd1	4.10756	0.791675	3.99857e-05	0.000757545
Wtap	4.10499	0.688534	4.0433e-05	0.000765404
Kidins220	4.09928	0.750626	4.14441e-05	0.000783432
St3gal1	4.09924	0.86251	4.14518e-05	0.000783432
Trpv2	4.09814	0.685119	4.16476e-05	0.000786502
Sla	4.09785	0.474121	4.17005e-05	0.000786872
Etnk1	4.09639	0.810018	4.19648e-05	0.000790594
Ubqln1	4.09247	0.599725	4.26794e-05	0.000803415
Cab39	4.09213	0.441214	4.27432e-05	0.000803974
S100a10	4.08435	0.304264	4.4201e-05	0.000830733
Fermt3	4.08366	0.300935	4.43314e-05	0.000832519
Micos10	4.08058	0.285096	4.49233e-05	0.000842963
Shtn1	4.07799	0.564902	4.54262e-05	0.000851723
Tcn2	4.07499	0.400777	4.60165e-05	0.000862106
Lasp1	4.07431	0.363811	4.61502e-05	0.000863924
Ell2	4.07275	0.947717	4.64618e-05	0.000869069
Sec61a1	4.07188	0.409453	4.66349e-05	0.000871614
Psmd1	4.07034	0.471534	4.69444e-05	0.000876704
D16ertd472e	4.06961	1.34573	4.70929e-05	0.000878782
Acin1	4.06931	0.385914	4.71524e-05	0.000879197
Mcmbp	4.0675	0.653226	4.75199e-05	0.000885349
Itgal	4.06423	0.727484	4.81914e-05	0.000896443
Per1	4.06289	0.902103	4.84693e-05	0.000900903
Caprin1	4.06022	0.311655	4.90261e-05	0.000910535
Parvb	4.05806	0.813131	4.94825e-05	0.000918288
Ifi209	4.05724	0.716841	4.9657e-05	0.000920802
Fnip1	4.05613	0.703344	4.9893e-05	0.000924452
Foxn2	4.05293	0.639893	5.05794e-05	0.000935699
Itga1	4.05062	1.89046	5.10816e-05	0.000944249
Psma6	4.04837	0.365918	5.15752e-05	0.000952627
Il17ra	4.04602	0.723925	5.20964e-05	0.000961501
Taok3	4.04433	0.411358	5.24731e-05	0.000967697
Top2b	4.04309	0.462935	5.27511e-05	0.000972062
Peak1	4.04259	0.912107	5.28642e-05	0.000973386
Aff1	4.04026	0.912271	5.33918e-05	0.000982334
Srsf3	4.03958	0.273652	5.35477e-05	0.000984434
Sertad2	4.039	0.853007	5.36802e-05	0.000986103
Prrc2a	4.03424	0.38063	5.47802e-05	0.00100553
Ifi204	4.03096	0.479727	5.55506e-05	0.00101887
Slc7a2	4.02886	0.866872	5.60478e-05	0.00102719
Tma7	4.02664	0.288249	5.65784e-05	0.00103611
Clcn5	4.02232	0.825173	5.76285e-05	0.00105453
Bclaf1	4.01928	0.400732	5.83767e-05	0.00106739
Gnai3	4.01885	0.377874	5.84818e-05	0.00106848
Tgoln1	4.01596	0.386655	5.92035e-05	0.00107999
Nin	4.01524	0.604833	5.93842e-05	0.00108245
Milr1	4.01045	0.742064	6.06034e-05	0.00110297
Stag2	4.00931	0.507576	6.08973e-05	0.00110747
Wbp1l	4.00699	0.70726	6.14983e-05	0.00111754
Cmip	4.00676	0.540254	6.15569e-05	0.00111774
Dbnl	4.00139	0.408536	6.29702e-05	0.00114252
Gdi1	4.0003	0.837263	6.32611e-05	0.00114692
Ppp1r3b	3.99296	0.986722	6.52525e-05	0.00118211
Wdr45b	3.99239	0.649195	6.541e-05	0.00118406
Rnf19b	3.99218	0.553346	6.54673e-05	0.00118419
Adgre5	3.99127	0.417096	6.57212e-05	0.00118787
Nfe2l1	3.98842	0.523161	6.6515e-05	0.00120129
Ecm1	3.9867	0.307792	6.69996e-05	0.00120912
Ndufv3	3.98503	0.30261	6.74702e-05	0.00121668
Zdhhc21	3.98442	0.886256	6.76451e-05	0.0012189
Prpf38b	3.98094	0.451882	6.86431e-05	0.00123594
Efr3a	3.97898	0.531897	6.92129e-05	0.00124525
Eloa	3.97753	0.533585	6.96349e-05	0.00125189
Hook3	3.97481	0.396452	7.04349e-05	0.00126531
Cnot6l	3.97374	0.446307	7.07532e-05	0.00126928
Tmed7	3.9737	0.401584	7.07635e-05	0.00126928
Ppp3cb	3.97244	0.684837	7.11401e-05	0.00127506
Eif4a2	3.96741	0.33664	7.26577e-05	0.00130029
Map2k1	3.96141	0.5246	7.45078e-05	0.00133238
Atp6v1a	3.95941	0.310385	7.51343e-05	0.00134257
Sdhc	3.9568	0.489272	7.59609e-05	0.00135631
Pkm	3.95521	0.313067	7.6466e-05	0.00136224
Cdc42	3.95324	0.344127	7.70998e-05	0.00137249
Pik3ca	3.94799	0.711853	7.88112e-05	0.0014019
Fmnl1	3.94673	0.752966	7.92253e-05	0.0014082
Nrip1	3.94587	0.507005	7.95093e-05	0.00141219
Pcgf5	3.94529	0.903889	7.97019e-05	0.00141454
Ndufs6	3.94503	0.276703	7.97884e-05	0.00141501
Ccnt2	3.93943	0.807866	8.16769e-05	0.00144525
Med13	3.93857	0.556114	8.19691e-05	0.00144933
Camk1d	3.93834	0.702908	8.2046e-05	0.0014496
Gcnt2	3.93731	0.880372	8.23989e-05	0.00145475
Rb1cc1	3.93614	0.502982	8.28009e-05	0.00146075
Atp11b	3.93506	0.834853	8.31749e-05	0.00146625
Tomm70a	3.93291	0.626846	8.39245e-05	0.00147836
Vamp3	3.93202	0.563977	8.42334e-05	0.0014827
Pan3	3.9312	0.947506	8.45221e-05	0.00148667
Amfr	3.93067	0.448384	8.47079e-05	0.00148883
Chp1	3.9299	0.682652	8.49798e-05	0.00149249
Foxn3	3.92951	0.610553	8.51206e-05	0.00149385
Piezo1	3.92591	0.675813	8.64012e-05	0.00151339
Tbc1d20	3.92584	0.743774	8.64261e-05	0.00151339
Aebp2	3.92129	0.697015	8.80758e-05	0.00154113
Senp6	3.92061	0.596261	8.83261e-05	0.00154436
Shoc2	3.91117	0.790579	9.18493e-05	0.00160359
Ahr	3.91073	0.510964	9.20173e-05	0.00160534
Ssb	3.90898	0.312714	9.26858e-05	0.0016158
Kdm5a	3.90832	0.565891	9.29418e-05	0.00161907
Grina	3.90696	0.406254	9.34659e-05	0.001627
Sdha	3.90611	0.411537	9.37945e-05	0.00163151
Rwdd1	3.9042	0.324901	9.45394e-05	0.00164326
Ubtf	3.90133	0.424649	9.56656e-05	0.00166161
Tomm6	3.89846	0.269615	9.68044e-05	0.00168015
Bmpr2	3.89464	0.631188	9.83451e-05	0.00170564
Uqcrq	3.8906	0.265331	9.99981e-05	0.00173303
Dhx38	3.88781	0.728357	0.000101153	0.00175176
Gpd2	3.88421	0.912151	0.000102664	0.00177662
Psmd13	3.8816	0.382906	0.00010377	0.00179445
Csnk2a2	3.87959	0.567654	0.000104631	0.00180713
Itch	3.87603	0.379732	0.000106175	0.00183093
Pkn2	3.87599	0.467968	0.00010619	0.00183093
Ptprs	3.87431	0.593296	0.000106929	0.00184232
Zfc3h1	3.87212	0.828408	0.000107895	0.0018576
Stx3	3.87175	0.92117	0.000108056	0.00185902
Ctsa	3.87096	0.270575	0.000108409	0.00186374
Isy1	3.86789	0.785269	0.00010978	0.00188456
Ppp1r10	3.86543	0.533568	0.000110892	0.00190088
Atp7a	3.86012	0.791867	0.000113332	0.0019413
Eid1	3.85922	0.283032	0.00011375	0.00194705
Ddx21	3.85797	0.473926	0.000114332	0.00195558
Trim28	3.85744	0.575094	0.000114583	0.00195846
Cript	3.85522	0.387416	0.000115626	0.00197485
Gm19951	3.85452	2.10087	0.000115958	0.00197909
Rela	3.85338	0.526403	0.000116497	0.00198684
Mex3c	3.85196	0.739387	0.000117174	0.00199696
Mia2	3.851	0.345103	0.000117635	0.00200336
Eif5b	3.84811	0.280489	0.000119031	0.00202568
Hspa9	3.84584	0.308842	0.000120138	0.00204304
Sqstm1	3.84	0.458798	0.000123034	0.00208927
Rab10	3.83831	0.324817	0.000123887	0.00210191
Api5	3.83817	0.482129	0.000123956	0.00210191
Snrpd3	3.8376	0.464042	0.000124241	0.00210522
Fgl2	3.83698	0.684242	0.000124556	0.00210905
Phf21a	3.83637	0.75951	0.000124868	0.00211197
Ugp2	3.83629	0.471354	0.000124908	0.00211197
Ctbp1	3.83481	0.460773	0.000125662	0.00212321
Fam126a	3.83367	0.60466	0.000126248	0.00213157
Cmas	3.82993	0.683141	0.000128177	0.0021626
Tmem65	3.82836	0.752317	0.000129	0.00217494
Ttc14	3.8223	0.514386	0.000132213	0.0022275
Rap1gds1	3.81856	0.488557	0.000134233	0.00225992
Sgk3	3.81834	0.656427	0.000134351	0.00226029
Cxcr4	3.81758	0.610747	0.000134766	0.00226566
Cd2ap	3.81529	0.312081	0.000136024	0.00228518
Dapk1	3.80913	0.583412	0.000139454	0.00234115
Arhgap26	3.80623	1.33885	0.000141104	0.00236715
Ndufc1	3.80424	0.265166	0.000142238	0.00238449
U2surp	3.8027	0.414229	0.000143126	0.00239767
Naa50	3.80161	0.399333	0.000143758	0.00240654
Abca7	3.79826	1.0336	0.000145714	0.00243756
Braf	3.79503	1.1133	0.000147624	0.00246776
Cdk17	3.7915	1.01075	0.000149739	0.00250135
Mertk	3.78745	0.533856	0.000152201	0.00254067
Plekha2	3.78532	0.605934	0.00015351	0.00256071
Nsa2	3.78326	0.281529	0.000154787	0.00257837
Fnbp1	3.78271	0.370521	0.000155132	0.00258134
Morc3	3.78253	0.464535	0.00015524	0.00258134
Ndufa6	3.78245	0.264303	0.000155294	0.00258134
Pnrc1	3.77906	0.288675	0.00015742	0.00261299
Dennd1b	3.77406	0.576721	0.000160613	0.00266411
Sfxn3	3.76693	0.700804	0.00016527	0.00273751
Hexim1	3.76565	0.54072	0.000166114	0.00274956
Cox16	3.76522	0.510451	0.000166402	0.0027524
Kmt2c	3.76072	0.57173	0.000169425	0.00280044
Ptpn2	3.75766	0.754759	0.000171513	0.00283296
Emc1	3.75558	0.81065	0.000172942	0.00285196
Ddx39b	3.75546	0.360863	0.000173025	0.00285196
Ocrl	3.75517	0.843345	0.000173223	0.00285322
Matr3	3.75309	0.387586	0.000174665	0.00287497
Mkln1	3.75183	0.486159	0.000175548	0.00288749
Stt3b	3.75125	0.518413	0.000175955	0.00289216
Smad4	3.74987	0.55348	0.00017693	0.00290574
Scamp2	3.74973	0.405308	0.000177027	0.00290574
Ap3d1	3.74735	0.644272	0.000178715	0.00292936
Coro2a	3.74703	0.776816	0.000178943	0.00293107
Btbd9	3.74611	0.996217	0.000179599	0.00293976
Pim3	3.744	0.810122	0.000181116	0.00296049
Rreb1	3.74261	0.539487	0.000182118	0.00297335
Zfand3	3.74256	0.428774	0.000182155	0.00297335
Ccnl2	3.73929	0.504026	0.000184543	0.00300961
Zc3h15	3.73917	0.444445	0.000184632	0.00300961
Atf3	3.73845	0.453029	0.00018516	0.00301614
Atf1	3.73635	0.621198	0.000186708	0.00303926
Crybg1	3.73379	1.25721	0.000188619	0.00306613
Nbeal1	3.73282	0.698626	0.000189347	0.00307584
Arid4a	3.73108	0.474428	0.000190659	0.00309397
Irf5	3.731	0.373368	0.000190725	0.00309397
Sh3kbp1	3.73021	0.416134	0.000191322	0.00310057
Cers5	3.73011	0.875147	0.000191395	0.00310057
Hp	3.72863	0.84772	0.000192522	0.00311669
Cpsf7	3.72837	0.813971	0.000192721	0.00311776
Cdk9	3.72818	0.38079	0.000192866	0.00311798
Ctss	3.72773	0.390009	0.000193211	0.00312142
Rps27l	3.72584	0.255605	0.000194662	0.00314056
Ikbke	3.71985	0.683205	0.000199344	0.0032117
Rab31	3.71392	0.488974	0.000204076	0.00328345
Hyou1	3.71291	0.721878	0.000204888	0.00329427
Arhgap18	3.71066	0.46687	0.000206718	0.00332143
Ndst1	3.70862	0.392201	0.000208393	0.00334606
Arhgef2	3.7082	0.346485	0.000208735	0.00334851
Kcmf1	3.70781	0.471457	0.000209056	0.00334851
Mapkapk3	3.70774	0.699774	0.000209113	0.00334851
Slbp	3.70774	0.605561	0.000209113	0.00334851
Dnajb11	3.70473	0.421334	0.000211614	0.00338626
Bcl10	3.70323	0.387141	0.000212875	0.00340412
Ndufb7	3.70247	0.248356	0.000213508	0.00341193
Dip2b	3.70105	0.609001	0.000214706	0.00342876
Supt5	3.70049	0.459448	0.000215183	0.00343348
Ppp1r2	3.70036	0.463135	0.000215293	0.00343348
Fam107b	3.69217	0.63125	0.000222347	0.00354118
Sfr1	3.69054	0.340523	0.000223774	0.00356056
Ctnnd1	3.69044	0.501814	0.000223866	0.00356056
Lrp12	3.68971	0.955117	0.000224514	0.00356847
Nrp2	3.68699	0.447929	0.000226925	0.00360436
Baz2a	3.68671	0.618862	0.000227172	0.00360585
Tmbim1	3.68643	0.548487	0.000227419	0.00360735
Mcfd2	3.68364	0.423132	0.000229929	0.00364472
Vav3	3.68346	0.922387	0.000230086	0.00364475
Abcc1	3.6795	0.553292	0.000233692	0.00369939
Fam102b	3.67904	0.649163	0.000234113	0.00370356
Rps27rt	3.67809	0.453008	0.000234988	0.00371492
Ibtk	3.67766	0.7445	0.000235387	0.00371874
Brpf1	3.67747	0.695211	0.000235563	0.00371902
Znhit1	3.67668	0.589429	0.000236291	0.00372803
Mbd2	3.6694	0.413025	0.000243122	0.00383324
Cisd2	3.66813	0.407217	0.000244327	0.00384966
Nars	3.66776	0.298548	0.000244683	0.00385269
Tpp2	3.66734	0.477016	0.000245089	0.00385651
Frrs1	3.66418	0.457577	0.000248134	0.00390182
Wbp11	3.66137	0.460112	0.000250866	0.00394216
Rbm27	3.6595	0.628623	0.000252712	0.00396853
Lamtor4	3.65807	0.261339	0.000254124	0.00398805
Sbno1	3.65786	0.367748	0.00025433	0.00398862
Vapb	3.65589	0.377161	0.000256287	0.00401663
Tulp4	3.65552	0.516251	0.000256659	0.0040198
Ankrd12	3.65241	0.571654	0.000259795	0.00406351
Tcof1	3.65078	0.705829	0.000261446	0.00408664
Hivep2	3.65059	0.741934	0.00026164	0.00408696
Trim8	3.64987	0.436002	0.000262373	0.0040957
Icam1	3.64792	0.712958	0.00026437	0.00412321
Gspt1	3.64702	0.355891	0.000265297	0.00413313
Eif3c	3.64602	0.247987	0.000266335	0.00414657
Tomm7	3.64317	0.248671	0.000269301	0.00418997
Ccar1	3.64233	0.405836	0.000270181	0.0042009
Mdm2	3.64036	0.514153	0.000272261	0.00423044
Nedd9	3.63423	0.966171	0.000278814	0.00432942
Cemip2	3.63275	0.852624	0.000280419	0.00435147
Aldh3b1	3.63179	0.459643	0.000281465	0.00436484
Lmnb1	3.6296	0.814792	0.000283864	0.00439914
Eapp	3.62748	0.629557	0.000286205	0.00443251
Gsn	3.62461	0.254119	0.000289396	0.004479
Arglu1	3.62024	0.372605	0.00029433	0.00455237
Gpr146	3.62003	0.747852	0.000294566	0.00455304
Nisch	3.61841	0.34071	0.000296415	0.0045786
Tsc22d2	3.61651	0.800072	0.000298603	0.00460939
Calm1	3.61431	0.312081	0.000301148	0.00464564
Rnpep	3.61357	0.322636	0.000302014	0.00465596
Hipk3	3.60948	0.697815	0.000306811	0.00472681
Slc39a7	3.60875	0.583146	0.000307672	0.00473405
Mga	3.60874	0.636945	0.000307682	0.00473405
Arpc1b	3.60835	0.339307	0.000308155	0.00473823
Pomp	3.60712	0.258325	0.000309618	0.00475762
Retreg1	3.60631	0.624978	0.000310579	0.00476929
Tcerg1	3.60151	0.570756	0.000316377	0.00485516
Clcn3	3.59237	0.623011	0.000327688	0.00502547
Prdx6	3.58517	0.287254	0.000336865	0.00516285
Phf23	3.58168	0.672984	0.000341396	0.0052289
Tlr13	3.5802	0.789632	0.000343336	0.0052552
Tnfaip3	3.57995	0.837328	0.000343654	0.00525666
Zcrb1	3.57779	0.275056	0.000346511	0.00529693
4932438a13rik	3.57734	0.712648	0.000347108	0.00530262
Cap1	3.57679	0.312166	0.000347833	0.00530856
Zmynd8	3.57649	0.490823	0.000348236	0.00530856
Khsrp	3.57641	0.520458	0.00034834	0.00530856
Lbh	3.57239	0.54149	0.00035374	0.005383
Tnf	3.56802	1.20681	0.000359692	0.00546654
Dyrk2	3.56668	0.738943	0.000361538	0.00549105
Col4a3bp	3.56499	0.458871	0.000363873	0.0055194
Ubr5	3.55759	0.478689	0.000374277	0.00566993
Ids	3.55615	0.719591	0.000376329	0.00569005
Tial1	3.55615	0.5233	0.000376329	0.00569005
Cycs	3.55381	0.260997	0.000379689	0.00573717
Dync1li1	3.55353	0.661995	0.000380102	0.00573973
Tnfrsf1b	3.54973	0.334252	0.000385631	0.00580834
Lrrc8c	3.54637	0.884232	0.000390579	0.00587538
Aph1a	3.54267	0.414437	0.000396094	0.00595454
Hnrnpr	3.54131	0.499861	0.00039814	0.00598149
Sec23b	3.53936	0.711743	0.000401103	0.00602216
Zfp263	3.53836	0.671759	0.000402618	0.00604106
Rps12	3.53633	0.252314	0.000405731	0.00608391
Sirpb1c	3.53382	0.580573	0.000409604	0.00613808
Cpsf2	3.53347	0.562652	0.000410141	0.00614222
Brd7	3.53163	0.396306	0.000413011	0.00618128
Rlim	3.53008	0.571111	0.000415437	0.00621365
Acap2	3.52903	0.439649	0.000417085	0.00623434
Ly6c2	3.52733	1.30164	0.000419781	0.00627066
Stat6	3.52676	0.485204	0.000420674	0.00628002
Ppp4r3a	3.52336	0.557914	0.000426111	0.00635717
Slc25a28	3.52296	0.70464	0.000426752	0.0063627
Atp6ap2	3.51915	0.271913	0.000432926	0.0064466
Ogfrl1	3.51663	0.713054	0.000437069	0.00650419
Arhgap45	3.51239	0.421446	0.00044409	0.00660451
Madd	3.5119	0.697803	0.000444915	0.00661261
Samd4b	3.51095	0.823158	0.000446512	0.00663217
Klra2	3.50904	0.87156	0.000449721	0.00667563
Fbl	3.50717	0.45252	0.000452893	0.00671849
Sestd1	3.50554	0.66139	0.000455686	0.00675567
Basp1	3.5041	0.264018	0.000458152	0.00678796
Nemf	3.50194	0.549717	0.000461889	0.00683807
Pqlc1	3.50181	0.543872	0.000462114	0.00683807
Rbm28	3.50073	0.688888	0.000463979	0.00686137
Irf2bpl	3.49632	0.710901	0.000471724	0.00696717
Herc4	3.49607	0.750617	0.000472168	0.00696936
Pik3c2a	3.49457	0.569317	0.000474825	0.00700419
Hivep3	3.49375	0.785201	0.00047629	0.00702141
Raly	3.49154	0.335659	0.000480243	0.00707526
Ppp2r1a	3.48819	0.38975	0.000486301	0.00716004
Man1a	3.48156	0.422206	0.000498502	0.00733509
Parp14	3.48125	0.467205	0.000499082	0.00733906
Tgif1	3.47945	0.460887	0.000502448	0.00738394
Ecpas	3.47652	0.440677	0.000507962	0.00745569
Galnt1	3.47611	0.373036	0.000508749	0.00746261
Mark2	3.47263	0.406354	0.000515391	0.00755533
1600014c10rik	3.47048	0.776974	0.000519528	0.00761125
Chd8	3.46596	0.548735	0.000528338	0.00773551
Cpsf6	3.46536	0.559806	0.000529513	0.0077479
Ap1b1	3.46384	0.335838	0.000532521	0.00778708
Yipf5	3.4623	0.651254	0.000535579	0.00782695
Hnrnpul1	3.45923	0.371481	0.000541727	0.0079119
Kcnk6	3.4568	0.837821	0.00054664	0.00796885
Ppp6r1	3.45241	0.508983	0.00055561	0.00809461
Sulf2	3.45203	0.408717	0.000556395	0.00810104
Ifngr2	3.44933	0.282971	0.000561972	0.0081772
Rab11b	3.44719	0.330769	0.000566457	0.00823737
Vps26a	3.44668	0.434655	0.000567529	0.00824787
Setx	3.44606	0.639442	0.000568821	0.00826156
Myo1c	3.43475	0.538699	0.000593105	0.00860897
Akt1	3.43445	0.307672	0.000593768	0.00861158
Ddit4	3.43433	1.63209	0.000594015	0.00861158
Plxnb2	3.43393	0.265932	0.000594888	0.00861894
Irs2	3.43107	0.72323	0.000601207	0.0086998
Srp72	3.43044	0.37218	0.000602609	0.00871474
Tmf1	3.42838	0.425024	0.000607201	0.00877577
Kmt5a	3.42714	0.467685	0.000609976	0.00880587
Gorasp2	3.42696	0.547365	0.000610385	0.00880587
Tle3	3.42173	0.537006	0.000622243	0.00897117
Dmbt1	3.42131	1.2868	0.000623194	0.0089794
Twf2	3.4156	0.290124	0.000636415	0.0091643
Skap2	3.41454	0.26447	0.000638887	0.00919429
Tnip3	3.41306	0.979001	0.000642388	0.00923903
Scpep1	3.41201	0.435058	0.000644861	0.00926895
Zzef1	3.4108	0.61744	0.000647734	0.00930457
Fam129a	3.40913	0.452582	0.000651714	0.00935604
Golph3	3.40861	0.42911	0.000652956	0.00936748
Fbxo33	3.40834	0.762944	0.000653598	0.00936748
Eml4	3.40829	0.461853	0.000653702	0.00936748
Lsr	3.40737	0.905974	0.000655925	0.00939362
Zfp871	3.4015	0.651882	0.000670172	0.00959183
Pecam1	3.39887	1.06392	0.000676653	0.00967872
Rhob	3.39533	0.407286	0.000685464	0.00979881
Plekhg3	3.39401	1.04838	0.000688766	0.00984005
Atf7ip	3.39328	0.572781	0.000690619	0.00986055
Ifitm6	3.39099	0.998837	0.000696403	0.00993712
Tob1	3.38652	1.07398	0.000707839	0.0100903
Blmh	3.38646	0.518907	0.000707995	0.0100903
Agpat5	3.38539	0.426618	0.00071077	0.0101237
Gys1	3.38257	0.899119	0.000718113	0.0102222
Cbfa2t3	3.38044	0.589597	0.0007237	0.0102955
Nt5e	3.37875	1.14162	0.000728158	0.0103527
Uso1	3.37846	0.438463	0.000728938	0.0103575
Setd2	3.37707	0.443533	0.000732618	0.0103973
Stx4a	3.37354	0.327207	0.000742081	0.0105189
Fam91a1	3.37186	0.438668	0.00074662	0.0105642
Smap2	3.37167	0.438598	0.000747137	0.0105652
Fbxo11	3.36948	0.567736	0.000753099	0.0106431
Snap23	3.36921	0.385514	0.000753833	0.0106471
Uba2	3.36747	0.420187	0.000758606	0.0107081
Pja2	3.36574	0.721061	0.000763382	0.0107691
Pik3r5	3.36523	0.56391	0.000764797	0.0107826
Nrbp1	3.36038	0.483985	0.000778344	0.010967
Efcab14	3.35999	0.688773	0.000779442	0.0109759
Mapre2	3.35854	0.617259	0.000783555	0.0110273
Cbfb	3.35787	0.359495	0.000785447	0.0110407
Hipk2	3.35588	0.575727	0.000791123	0.0111139
Tbc1d14	3.35373	0.515599	0.000797311	0.0111941
Clip1	3.3515	0.668402	0.000803744	0.0112778
Spen	3.35123	0.544481	0.000804549	0.0112823
Rnf114	3.34956	0.669699	0.000809391	0.0113435
Emsy	3.34906	0.798342	0.000810859	0.0113573
Ahcyl2	3.34456	0.541008	0.000824132	0.0115317
Sf3b3	3.34451	0.446279	0.000824287	0.0115317
Sav1	3.33975	0.488576	0.000838547	0.0117243
Zc3h13	3.33364	0.486955	0.000857161	0.0119774
Slc25a24	3.3302	0.768088	0.000867838	0.0121194
Maml3	3.32992	1.29911	0.000868702	0.0121243
Eno1	3.32954	0.240279	0.000869891	0.0121337
Zfp451	3.32859	0.717669	0.00087287	0.0121681
Fam20b	3.32633	0.93246	0.000879976	0.0122595
Larp4	3.32617	0.422197	0.000880469	0.0122595
Ddx18	3.32404	0.553178	0.000887219	0.0123462
Katna1	3.3207	0.922301	0.000897908	0.0124876
Samd8	3.31837	0.834852	0.000905456	0.0125832
Emc10	3.31825	0.403773	0.000905849	0.0125832
Arhgef1	3.31662	0.599949	0.000911141	0.0126493
Ddx42	3.31514	0.438779	0.00091598	0.012709
Gxylt1	3.31483	0.620107	0.000916973	0.0127097
Glrx	3.31479	0.547271	0.000917115	0.0127097
Mapk3	3.31274	0.329063	0.000923868	0.0127958
Mdfic	3.31245	0.367617	0.000924841	0.0128018
Pira2	3.3119	0.655247	0.000926645	0.0128192
Mcub	3.31074	0.363474	0.000930495	0.0128649
Slc4a7	3.30943	0.712279	0.00093485	0.0129176
Kdm5b	3.30851	0.729964	0.000937948	0.012952
Ccl24	3.30836	0.923282	0.000938441	0.012952
Sp3	3.3051	0.456124	0.000949437	0.0130961
Nuak2	3.30074	0.71979	0.000964293	0.0132933
Prkar2a	3.29942	0.567513	0.000968855	0.0133483
Msrb1	3.29916	0.237929	0.000969751	0.0133529
Pilra	3.29615	0.288902	0.00098021	0.013489
Smpdl3a	3.2896	0.365349	0.00100329	0.0137986
Esco1	3.28782	0.872567	0.00100967	0.0138782
Rin2	3.28713	0.39895	0.00101215	0.0139043
Emp3	3.28354	0.241194	0.00102511	0.0140741
Arf6	3.28169	0.546894	0.00103187	0.0141586
Mfhas1	3.28121	0.650546	0.00103364	0.0141747
Bscl2	3.27933	0.412561	0.00104055	0.0142529
Abl2	3.27226	0.711097	0.0010669	0.0146053
Rilpl2	3.27166	0.49377	0.00106919	0.0146282
Filip1l	3.27016	0.340945	0.00107486	0.0146888
Kmt2a	3.26795	0.433041	0.00108328	0.0147867
Zc3h12a	3.26647	0.766085	0.00108896	0.0148556
Agfg1	3.26557	0.489897	0.00109243	0.0148943
Chka	3.26425	0.674703	0.00109755	0.0149555
Arhgap31	3.26386	0.514506	0.00109906	0.0149674
Mark3	3.26154	0.693232	0.00110809	0.0150817
Zdhhc5	3.25961	0.552122	0.00111566	0.0151759
Polr2k	3.25107	0.331254	0.00114974	0.0156304
Thrap3	3.24916	0.343195	0.00115746	0.0157264
Ccdc88b	3.24889	0.568832	0.00115855	0.0157322
Arf3	3.24678	0.303823	0.00116718	0.0158221
Tnfrsf9	3.24456	0.647449	0.00117634	0.015937
Rabgef1	3.24435	1.09069	0.0011772	0.0159395
Chuk	3.24356	0.760729	0.00118046	0.0159745
Ncl	3.23882	0.225866	0.00120027	0.0162332
Cpt1a	3.23813	0.57929	0.00120315	0.0162628
Pbx1	3.23656	1.04119	0.00120981	0.0163307
Slc26a2	3.23645	0.440284	0.00121025	0.0163307
Tmem131	3.23503	0.437467	0.00121628	0.0164028
Ipo7	3.23103	0.439313	0.00123347	0.016625
Ppp1r12a	3.23037	0.367524	0.00123631	0.0166538
Zcchc24	3.22913	0.680799	0.00124167	0.0167165
Ube2r2	3.22831	0.289702	0.00124525	0.0167551
Rnf130	3.22741	0.249418	0.00124917	0.0167983
Akna	3.22112	0.954184	0.00127689	0.0171515
Rprd2	3.21823	0.614403	0.00128983	0.0173155
Dnajc13	3.21609	0.389513	0.00129948	0.0174304
Trip11	3.21601	0.463043	0.00129987	0.0174304
2023-03-06	3.21572	0.563812	0.00130117	0.0174379
Bnip3l	3.215	0.24695	0.00130447	0.0174722
Tpi1	3.21399	0.230867	0.00130904	0.0175234
Hcst	3.21332	0.674196	0.00131212	0.0175547
Ik	3.21216	0.346808	0.00131743	0.0176158
Ube2g2	3.21182	0.655942	0.00131898	0.0176255
Asph	3.20945	0.572184	0.00132991	0.0177524
Dnajc1	3.20643	0.49651	0.00134395	0.0179297
Ythdf1	3.20485	0.62076	0.00135133	0.0180078
Cic	3.20264	0.519997	0.00136173	0.0181361
Ube2h	3.19764	0.462756	0.00138557	0.0184433
Selplg	3.1965	0.360729	0.00139107	0.0185061
Hdac1	3.19563	0.554667	0.00139525	0.0185512
Ehd4	3.19373	0.277398	0.00140449	0.0186635
Tmem51	3.19276	0.744495	0.00140921	0.0187157
Tm9sf2	3.19153	0.3096	0.00141522	0.0187849
Dmxl2	3.1903	0.974687	0.00142126	0.0188544
Odc1	3.18785	0.411875	0.00143335	0.0190042
Srrm1	3.18744	0.271697	0.00143537	0.0190203
Ddx50	3.18424	0.451755	0.00145135	0.0192212
Cebpd	3.18396	0.382901	0.00145274	0.0192222
Grk5	3.18375	1.01016	0.00145382	0.0192222
Zfand5	3.1833	0.238302	0.00145608	0.0192357
Hpcal1	3.18321	0.441064	0.00145652	0.0192357
Rasa2	3.17963	0.97736	0.00147465	0.0194642
Adam17	3.17804	0.29797	0.00148273	0.01956
Tnrc6c	3.17767	0.577099	0.00148464	0.0195741
Cebpz	3.17704	0.325113	0.00148788	0.0196059
Atf6	3.1759	0.531353	0.0014937	0.0196464
Ube2v2	3.17589	0.597596	0.00149379	0.0196464
Sf3b4	3.1758	0.756615	0.00149424	0.0196464
Dock4	3.17492	0.746185	0.00149879	0.0196947
Evi2a	3.17472	0.295025	0.00149982	0.0196973
Fam160b1	3.17435	0.832863	0.00150175	0.0197067
Ap1g1	3.1742	0.445246	0.00150251	0.0197067
Tcp1	3.17409	0.22608	0.00150305	0.0197067
Arf4	3.17191	0.248363	0.00151443	0.0198449
Socs6	3.17063	0.536327	0.00152107	0.0199065
Lsm14a	3.17052	0.523389	0.00152166	0.0199065
Dcaf12	3.17009	0.567524	0.00152393	0.0199147
Sipa1	3.16967	0.489065	0.00152611	0.0199316
Nfkbie	3.16706	0.569097	0.0015399	0.0201005
Plcg2	3.16567	0.433941	0.00154725	0.0201853
Vav1	3.16096	0.452183	0.00157248	0.0205031
Dennd5a	3.15967	0.354954	0.00157946	0.0205617
Rps6ka1	3.15961	0.5058	0.00157979	0.0205617
Usp15	3.15939	0.491496	0.00158101	0.0205617
Rtf1	3.15933	0.449725	0.00158134	0.0205617
Glyr1	3.15779	0.330408	0.00158972	0.0206593
Coa5	3.15731	0.370927	0.00159232	0.0206817
Map4	3.15609	0.435468	0.00159899	0.020757
Fam168a	3.15555	0.573581	0.00160194	0.0207838
Tmem43	3.15446	0.81761	0.00160794	0.0208502
Cxcl3	3.15393	1.10931	0.0016109	0.0208771
Cdk12	3.1473	0.60613	0.00164788	0.0213212
Gcnt1	3.1471	0.994208	0.00164901	0.0213241
E230029c05rik	3.14646	0.655641	0.00165262	0.0213591
Add1	3.14565	0.451843	0.00165718	0.0214063
Csnk1g2	3.14517	0.484005	0.00165988	0.0214294
Ube2v1	3.14472	0.343432	0.00166248	0.0214513
Oip5os1	3.14161	0.288579	0.00168023	0.0216684
Pgs1	3.13374	0.466589	0.00172594	0.0222457
Cnot3	3.13287	0.590759	0.00173103	0.0222992
Llph	3.13157	0.241495	0.00173876	0.0223865
Hbegf	3.13036	0.955562	0.0017459	0.0224539
Sik3	3.12826	0.938903	0.00175844	0.0226029
Htt	3.1271	0.522175	0.00176539	0.0226799
Arrb1	3.12428	0.428506	0.00178241	0.0228838
R3hdm2	3.12415	0.487561	0.0017832	0.0228838
Lbr	3.12234	0.636656	0.0017942	0.0230123
Arhgap9	3.12125	0.407491	0.00180085	0.0230852
Afg3l2	3.11381	0.555345	0.00184686	0.0236492
Tifab	3.11338	0.45252	0.00184957	0.0236711
Acp2	3.11263	0.427721	0.0018543	0.0237187
Kif1b	3.10926	0.391675	0.00187556	0.0239777
Bzw1	3.10788	0.228372	0.00188432	0.0240505
Gpbp1	3.1053	0.354883	0.00190089	0.0242489
Ipmk	3.10172	0.750229	0.00192399	0.0245171
Zfp445	3.10067	0.611581	0.00193081	0.0245907
Sf3b6	3.09934	0.205419	0.00193952	0.0246883
Ptpa	3.09917	0.335619	0.00194065	0.0246894
Phrf1	3.09587	0.768714	0.00196237	0.0249522
Nfatc1	3.09276	0.6277	0.00198303	0.0252014
Fam168b	3.09242	0.301888	0.00198535	0.0252172
Gpat4	3.0852	0.644247	0.00203418	0.0258235
Dhx40	3.08476	0.619714	0.00203714	0.0258472
Gse1	3.07914	0.77564	0.00207601	0.0263263
Ggh	3.07845	0.320099	0.00208078	0.0263691
Brd1	3.07833	0.337982	0.00208163	0.0263691
Chtop	3.07324	0.458848	0.00211746	0.0268087
Dctn1	3.0694	0.392445	0.0021449	0.0271269
Pacs2	3.0669	0.559594	0.00216293	0.0273403
Zfp638	3.06639	0.365473	0.00216663	0.0273724
Heca	3.06537	0.823872	0.00217404	0.0274514
Psme3	3.06428	0.537723	0.00218192	0.0275361
Itgav	3.06324	0.398852	0.00218957	0.0276179
Myo9a	3.06264	0.550393	0.00219395	0.0276467
Zfr	3.0626	0.486494	0.0021942	0.0276467
Rhou	3.06097	0.94371	0.00220623	0.0277834
Map11	3.05983	0.564579	0.00221466	0.0278747
Tnfaip8	3.05931	0.236236	0.0022185	0.0279082
Gtf2h5	3.05896	0.243799	0.00222107	0.0279256
Rbm6	3.05804	0.531141	0.00222788	0.0279963
Nmt1	3.05743	0.259445	0.00223245	0.0280388
Dctn4	3.05597	0.403694	0.00224338	0.028161
Dnajc7	3.0541	0.432428	0.0022574	0.028322
Ndufa1	3.05223	0.229526	0.00227145	0.0284831
Cnot1	3.05036	0.266652	0.0022857	0.0286396
Rabl6	3.04817	0.571574	0.00230243	0.0288256
Emc7	3.04779	0.324897	0.00230528	0.028846
Dpep2	3.04506	0.80396	0.00232635	0.0290942
Fes	3.04458	0.31636	0.00233004	0.0291249
Srpr	3.04353	0.384584	0.00233816	0.029211
Mbp	3.03947	0.63255	0.00236991	0.0295919
Zfp644	3.03666	0.508937	0.00239214	0.0298536
Rb1	3.0332	0.712254	0.00241976	0.0301823
Vopp1	3.03266	1.11128	0.00242406	0.0302201
Suz12	3.03062	0.54474	0.00244052	0.0304092
Ube2z	3.03032	0.331134	0.00244297	0.0304237
Gpbp1l1	3.03012	0.486404	0.00244458	0.0304277
Ppp1ca	3.02923	0.201099	0.00245181	0.0305015
Smg7	3.02749	0.834279	0.00246597	0.0306615
Kdm1a	3.02686	0.415881	0.00247106	0.0307086
Dnaja2	3.0261	0.230606	0.00247729	0.0307698
Slc30a7	3.02303	0.903028	0.00250259	0.0310677
Cdipt	3.02243	0.453583	0.00250753	0.0311127
Ube2j1	3.02202	0.600071	0.00251098	0.031139
Bmt2	3.02054	0.64107	0.00252321	0.0312743
Tspan31	3.01962	0.592115	0.00253094	0.0313536
Lgals9	3.0144	0.297134	0.0025749	0.0318814
Sh3bp2	3.01237	0.458574	0.00259214	0.0320781
Pnisr	3.011	0.42805	0.00260385	0.032206
Atmin	3.0108	1.06293	0.00260563	0.0322112
Tmco1	3.01041	0.298541	0.00260897	0.0322356
Supt16	3.01022	0.320762	0.00261061	0.032239
Mkrn1	3.00993	0.281	0.00261306	0.0322524
Snd1	3.00845	0.468164	0.00262583	0.032393
Atp5e	3.00709	0.28595	0.0026376	0.0325212
Idh1	3.00636	0.311384	0.00264399	0.0325829
Ints6	3.0057	0.826349	0.00264971	0.0326364
Htr7	3.00458	1.50463	0.00265946	0.032726
Hgs	3.00455	0.625738	0.00265976	0.032726
Fam214b	3.00353	0.728085	0.00266863	0.032818
Slain2	3.00218	0.501737	0.0026805	0.0329468
Fxr1	3.0003	0.361934	0.00269716	0.0331343
Rictor	2.99863	0.671853	0.00271199	0.0332992
Scand1	2.99774	0.213464	0.00271994	0.0333677
Ogfr	2.99768	0.58911	0.0027204	0.0333677
Ankrd13a	2.997	0.450986	0.00272651	0.0334253
Esyt2	2.99662	0.578109	0.00272992	0.0334497
Ift20	2.99619	0.29026	0.0027338	0.0334798
Clec4n	2.99569	0.230443	0.00273823	0.0335166
Slc29a3	2.99461	0.329927	0.00274796	0.0336183
Ap1s2	2.99077	0.506589	0.00278278	0.0340266
Serinc3	2.98858	0.193744	0.0028028	0.0342537
Cse1l	2.98812	0.880947	0.00280701	0.0342874
Atp2b4	2.98721	1.48996	0.00281537	0.0343539
Kat2b	2.9869	0.560955	0.00281824	0.0343712
Kansl1	2.98537	0.518023	0.0028324	0.034526
Maea	2.98446	0.42943	0.00284082	0.0346076
Bud31	2.98433	0.3819	0.00284203	0.0346076
Ap2s1	2.98391	0.216802	0.00284589	0.0346368
Rsrp1	2.98041	0.20949	0.00287867	0.0349996
Gbp7	2.97803	0.410792	0.00290112	0.0352544
Emd	2.97723	0.348541	0.00290867	0.0353277
Nrd1	2.97707	0.331579	0.00291015	0.0353277
Lats2	2.97585	0.742564	0.00292175	0.0354503
Dnaja1	2.97362	0.185952	0.0029431	0.0356766
Tprgl	2.97236	0.395144	0.00295516	0.0357635
Glul	2.97222	0.286432	0.00295658	0.0357635
Smarcd2	2.97221	0.43638	0.00295666	0.0357635
Immt	2.97122	0.309678	0.00296618	0.0358602
Stag1	2.97103	0.617003	0.00296802	0.0358641
Dennd1c	2.97054	0.814768	0.00297279	0.0359033
Ttyh3	2.96744	0.474278	0.00300292	0.0362487
Ddhd1	2.96559	0.478501	0.00302098	0.0364407
N4bp2l2	2.9655	0.443001	0.00302192	0.0364407
6430548m08rik	2.96387	0.840769	0.00303794	0.0365986
Usp47	2.96386	0.452904	0.00303811	0.0365986
Esyt1	2.95933	0.453202	0.00308311	0.0371121
Tcf20	2.95925	0.76442	0.00308389	0.0371121
Galnt2	2.95878	0.356894	0.00308857	0.0371494
Hlx	2.95666	0.63772	0.00310989	0.0373678
Sec61g	2.95604	0.208617	0.00311618	0.0374053
Gatm	2.95551	0.414799	0.00312152	0.0374503
Rin3	2.95526	0.366264	0.00312406	0.0374574
Rp9	2.95374	0.273022	0.00313952	0.0375993
Ltbr	2.95366	0.426509	0.00314032	0.0375993
Dusp16	2.95348	0.745581	0.00314217	0.0376024
Psd4	2.95199	0.636102	0.00315736	0.037765
Rabep1	2.95149	0.506812	0.00316241	0.0378062
Rab8a	2.94975	0.354681	0.00318027	0.0380005
Msl3	2.94887	0.766848	0.00318937	0.0380706
Rchy1	2.94708	0.555735	0.00320791	0.0382726
Prdm1	2.94624	0.726409	0.00321663	0.0383475
Xylt1	2.94601	1.21229	0.00321906	0.0383475
Cnih1	2.94464	0.523945	0.00323332	0.0384979
Scaf11	2.9422	0.203811	0.00325892	0.0387831
Jdp2	2.94006	0.770591	0.00328149	0.0390321
Ankfy1	2.93872	0.438145	0.00329573	0.0391817
Leprotl1	2.9377	0.304932	0.00330661	0.0392912
Sarnp	2.93484	0.301038	0.0033372	0.0396347
Csf3r	2.93374	0.85293	0.00334904	0.0397153
Syvn1	2.93364	0.750218	0.00335016	0.0397153
Fcgr4	2.9336	0.380252	0.00335054	0.0397153
Sirt7	2.93358	0.540602	0.00335072	0.0397153
Taf15	2.93276	0.711112	0.00335961	0.0398007
Klc1	2.93092	0.746482	0.00337961	0.0400175
Plk2	2.92782	0.537746	0.00341348	0.040378
Zfp608	2.92766	0.803613	0.00341519	0.040378
Tmem9b	2.92625	0.606553	0.00343072	0.0405413
Daxx	2.92121	0.929581	0.00348679	0.0411832
Gtf3c2	2.919	0.696065	0.00351157	0.0414552
Elf2	2.91761	0.429513	0.0035273	0.0416201
Akap7	2.91626	0.769422	0.00354251	0.0417786
Arid2	2.91472	0.648621	0.00356004	0.0419225
Smndc1	2.90811	0.428462	0.00363621	0.042734
Tbc1d10b	2.90695	0.534359	0.00364972	0.0428715
Nme1	2.90452	0.202929	0.0036782	0.0431845
Erp44	2.90374	0.453439	0.00368736	0.0432705
Tmem106a	2.90154	0.311712	0.00371334	0.0435537
Nek7	2.89966	0.417981	0.00373566	0.0437829
Cox7a2	2.89958	0.175757	0.00373659	0.0437829
Aida	2.89745	0.527757	0.00376215	0.0440375
Ncf4	2.89728	0.244295	0.00376413	0.0440375
Mapk14	2.89726	0.268694	0.00376433	0.0440375
Sec24c	2.89705	0.572714	0.00376693	0.0440375
Sub1	2.89699	0.195894	0.00376766	0.0440375
Cnppd1	2.89354	0.444014	0.00380924	0.0445015
Cdc40	2.8926	0.410187	0.0038207	0.0446133
Il2rg	2.89152	0.537634	0.00383378	0.0447229
Zmynd11	2.89152	0.439981	0.00383388	0.0447229
Arcn1	2.89083	0.237412	0.00384223	0.0447982
Relch	2.88907	0.605194	0.00386388	0.0450283
Atp2c1	2.88858	0.630329	0.00386984	0.0450755
Me2	2.88825	0.660572	0.00387389	0.0451004
Pitpnm1	2.88457	0.801875	0.00391944	0.0456082
Wdfy2	2.88375	0.540294	0.00392969	0.0457049
Dennd6a	2.883	0.614342	0.0039391	0.0457917
Etv3	2.88276	0.419314	0.00394213	0.0458044
Rgl2	2.88255	0.427223	0.00394473	0.0458121
Otud5	2.8823	0.481299	0.00394787	0.045826
Vapa	2.88194	0.199701	0.00395232	0.0458467
Map2k2	2.88178	0.268585	0.00395438	0.0458467
Mob3a	2.88157	0.681158	0.00395699	0.0458467
Itprip	2.88154	0.991999	0.00395743	0.0458467
Nr3c1	2.88136	0.295149	0.0039596	0.0458494
Il6st	2.87779	0.778569	0.00400475	0.0463494
Pcyt1a	2.87646	0.651202	0.00402159	0.0465215
Nr4a3	2.87542	1.38298	0.00403485	0.046652
Kmt5b	2.87475	0.457702	0.00404349	0.0467289
Rnf217	2.87372	1.06245	0.0040567	0.0468586
Actr1a	2.87067	0.514141	0.004096	0.0472895
Bcl3	2.86999	0.560859	0.00410487	0.0473687
Nufip1	2.86816	0.652101	0.00412864	0.0476197
Hivep1	2.86375	0.565296	0.00418662	0.0482648
Crybg3	2.86112	0.714589	0.00422142	0.0486422
Skp1a	2.86061	0.381687	0.00422822	0.0486968
Phf3	2.85917	0.286049	0.00424754	0.0488954
Ccl2	2.8575	0.316795	0.00426996	0.0491296
Ndfip1	2.85713	0.222457	0.00427486	0.049146
Zzz3	2.85708	0.543237	0.00427556	0.049146
Trim12c	2.85627	0.808249	0.00428653	0.0492481
Atad2b	2.8555	0.597199	0.00429694	0.0493437
Arid3a	2.85412	0.752174	0.0043156	0.0495339
Pdzd8	2.8525	0.879276	0.00433764	0.0497626
Tnrc6b	2.83911	0.419363	0.00452393	0.0518745
Sptbn1	2.83855	0.305853	0.00453191	0.0519408
Rcor1	2.83769	0.431153	0.0045441	0.0520552
Il7r	2.83684	0.628604	0.00455619	0.0521684
Aamp	2.83651	0.238018	0.00456088	0.0521968
Ptk2b	2.83414	0.419322	0.00459487	0.0525603
Pptc7	2.82994	0.751135	0.00465573	0.0532306
Slc9a3r1	2.82971	0.4436	0.004659	0.053238
Pltp	2.82958	0.266398	0.00466089	0.053238
Zfp800	2.82846	0.650555	0.00467731	0.0533997
Rad21	2.82749	0.356946	0.0046915	0.0535357
Ap3s1	2.82061	0.314547	0.00479319	0.0546697
Mt-atp8	2.82001	0.14263	0.00480225	0.0547466
Rab5a	2.81957	0.288281	0.00480886	0.0547926
Pea15a	2.81943	0.33163	0.00481094	0.0547926
Safb2	2.81828	0.313537	0.00482822	0.0549364
Fgfr1op2	2.81782	0.237484	0.00483512	0.0549885
Ms4a4c	2.81397	0.684286	0.00489344	0.0556221
Ide	2.81383	0.703768	0.00489555	0.0556221
Mau2	2.81195	0.592358	0.00492423	0.0559076
Prkaca	2.81187	0.881203	0.00492543	0.0559076
Ms4a8a	2.80992	0.667825	0.00495533	0.056193
Tnfrsf13b	2.80649	0.41396	0.0050085	0.0567141
Ccl7	2.80606	0.580251	0.00501509	0.0567615
Gskip	2.80559	0.851783	0.00502251	0.0568123
Elf1	2.80547	0.339857	0.0050244	0.0568123
Tbc1d2b	2.80307	0.798324	0.0050619	0.057209
Eif3b	2.79964	0.241102	0.00511596	0.0577923
Dennd1a	2.79449	0.739071	0.00519817	0.0586647
Map3k7	2.79426	0.73307	0.00520179	0.0586775
Cdk11b	2.7919	0.356997	0.00523993	0.0590795
Apobec1	2.79168	0.383952	0.00524344	0.0590908
Eif3e	2.79053	0.182159	0.00526212	0.059273
Dram2	2.78929	0.443178	0.00528242	0.0594732
Tnfrsf11a	2.78787	0.575248	0.00530562	0.059706
Stk38	2.78769	0.372629	0.0053086	0.059711
Slc12a6	2.78618	0.429506	0.00533333	0.0599368
Tmem87b	2.78615	0.628942	0.00533376	0.0599368
Rnf4	2.78506	0.299365	0.00535173	0.0601102
Impad1	2.78254	0.634092	0.0053936	0.0605515
Kdm6a	2.78237	0.530442	0.00539633	0.0605534
Poldip3	2.78053	0.402811	0.00542707	0.0608694
Med1	2.77997	0.390648	0.00543634	0.0609284
Hbp1	2.7799	0.347274	0.0054375	0.0609284
Rnf44	2.77916	0.581055	0.00544998	0.0610392
Usp4	2.77797	0.421339	0.00546991	0.0612334
Pdcd10	2.77752	0.171656	0.00547749	0.0612891
Taf1	2.77385	0.477365	0.00553967	0.0618727
Zfp131	2.77374	0.684217	0.00554158	0.0618727
Anxa5	2.77367	0.197594	0.00554276	0.0618727
Clec5a	2.7731	0.441935	0.0055525	0.0619522
Usp16	2.7729	0.406235	0.0055559	0.0619608
Apbb1ip	2.77174	0.263578	0.00557573	0.0621526
Prrc1	2.77075	0.701033	0.00559281	0.0623134
Csgalnact2	2.76989	0.643825	0.00560754	0.0624481
Hk1	2.76885	0.538229	0.00562545	0.062618
Chmp4b	2.76669	0.206004	0.00566293	0.0629774
Il10rb	2.76668	0.318115	0.00566308	0.0629774
Kif3b	2.76505	0.52103	0.00569141	0.0632626
Pon2	2.76301	0.296434	0.00572715	0.0636299
Slc8a1	2.762	0.516464	0.00574479	0.0637959
Senp2	2.76153	0.445178	0.00575318	0.0638589
Ppp1cc	2.76046	0.325228	0.00577196	0.0640373
Flot1	2.76021	0.398731	0.0057764	0.0640564
Uvrag	2.75608	0.396356	0.00584983	0.0648402
Twf1	2.75574	0.281099	0.00585602	0.0648784
Btbd7	2.7547	0.426384	0.00587465	0.0650541
Maff	2.75428	0.708659	0.00588211	0.0651062
Ldha	2.75385	0.233003	0.00588989	0.0651618
Fam217b	2.75294	1.00419	0.00590627	0.0653123
Smad1	2.7527	0.536456	0.00591064	0.0653301
Mllt10	2.75158	0.502304	0.00593083	0.065497
Hypk	2.75156	0.296956	0.0059313	0.065497
Mvp	2.75078	0.28024	0.00594543	0.0656223
Mtmr6	2.74609	0.364269	0.00603096	0.0665352
Akap9	2.74589	0.373731	0.00603478	0.0665463
Ifi211	2.74502	0.635349	0.00605073	0.0666909
Slc25a30	2.74384	0.904188	0.00607247	0.0668992
Nol7	2.74352	0.221533	0.00607839	0.0669333
Dgkd	2.74318	0.481842	0.00608481	0.0669726
Plcb1	2.74173	1.47813	0.00611165	0.0672367
Max	2.74094	0.481773	0.00612632	0.0673406
Mob1b	2.74092	0.520811	0.0061268	0.0673406
Ab124611	2.74001	0.51157	0.00614377	0.0674956
Ankib1	2.73951	0.721773	0.006153	0.0675412
Gsk3a	2.73948	0.697424	0.00615365	0.0675412
C5ar2	2.73893	0.821462	0.00616403	0.0676237
Rad23b	2.73449	0.325531	0.00624762	0.0685089
Cmklr1	2.73289	0.442242	0.00627808	0.0688109
Stip1	2.73216	0.312154	0.00629212	0.0689328
Prpf39	2.73188	0.744325	0.00629741	0.0689587
Calu	2.73035	0.24626	0.00632676	0.0692479
Atox1	2.72868	0.262819	0.00635889	0.0695674
Eif4e	2.72721	0.372217	0.00638716	0.0698314
Ubr2	2.72682	0.418836	0.00639487	0.0698314
Baz1b	2.72682	0.267236	0.00639487	0.0698314
Pepd	2.7227	0.334414	0.00647517	0.0706755
Slc25a36	2.72198	0.506935	0.00648926	0.0707966
Gosr2	2.71611	0.489418	0.00660543	0.0720306
Btaf1	2.71371	0.591999	0.00665343	0.0725205
Pank3	2.71304	0.3607	0.00666682	0.072633
Cd86	2.70828	0.264501	0.00676323	0.0736153
Arrdc3	2.70723	0.485625	0.00678478	0.0738158
Rnf38	2.70697	0.73046	0.00679009	0.0738395
Gba	2.70602	0.629592	0.00680941	0.0740155
Klf10	2.70337	0.612522	0.00686392	0.0745723
Oga	2.70323	0.311238	0.00686696	0.0745723
Vgll4	2.70096	0.52932	0.00691396	0.0750338
Gpatch8	2.70082	0.527821	0.00691684	0.0750338
Gigyf2	2.70072	0.53129	0.006919	0.0750338
Ankrd13c	2.69625	0.518726	0.00701248	0.0759427
Ap3b1	2.69571	0.369933	0.00702397	0.0760323
Psme2	2.69504	0.199157	0.00703803	0.0761496
Pikfyve	2.69388	0.454077	0.00706257	0.0763787
2510039o18rik	2.69373	0.358896	0.00706569	0.0763787
Vma21	2.69341	0.349115	0.00707248	0.0764171
Rab7	2.69007	0.164482	0.00714369	0.0771512
Pip5k1a	2.68915	0.542446	0.00716335	0.0773282
Safb	2.68867	0.406732	0.00717376	0.0774051
Cdc5l	2.68738	0.269405	0.00720153	0.0776691
Rps6kb1	2.68673	0.517905	0.00721554	0.0777277
Snx17	2.68667	0.301084	0.00721685	0.0777277
Ctbp2	2.68508	0.615037	0.00725114	0.0780615
Rhoa	2.68475	0.231306	0.00725847	0.0781047
Abtb2	2.68456	1.82526	0.0072626	0.0781136
Smu1	2.68066	0.521033	0.00734768	0.0789566
Gpr107	2.67022	0.569836	0.00758011	0.0814171
Rhoh	2.67003	0.516766	0.00758441	0.0814262
Kpna1	2.66937	0.563545	0.00759928	0.0815488
Atxn1	2.66879	0.699782	0.00761241	0.0816526
Cdh1	2.66847	0.591626	0.00761987	0.0816954
Acaa1a	2.66711	0.277878	0.00765075	0.0819892
Fgd4	2.66638	0.449117	0.00766732	0.0821295
Ifi47	2.66494	0.932444	0.00770016	0.0824438
Ccng1	2.66428	0.448461	0.00771543	0.0825014
Atp5l	2.66425	0.203294	0.00771603	0.0825014
Cdc73	2.66307	0.580381	0.00774308	0.082753
Ripk1	2.6593	0.330587	0.00783036	0.0835723
Sik1	2.65895	0.955419	0.00783841	0.0836204
Dstyk	2.65604	0.609173	0.00790654	0.084271
Tcf12	2.65307	0.566378	0.00797623	0.0849753
Rnf213	2.65255	0.382792	0.00798871	0.0850699
Itfg1	2.65225	0.700912	0.00799568	0.0851056
Zfp652	2.65146	0.548759	0.00801436	0.0852659
Zfp217	2.64779	0.64345	0.00810209	0.0861605
Ndufb6	2.64604	0.28483	0.00814409	0.0865681
Gatad2a	2.64256	0.50141	0.00822825	0.0874233
Slpi	2.64147	1.30814	0.00825479	0.0876533
Ppt1	2.64136	0.259377	0.00825733	0.0876533
Brox	2.6407	0.422369	0.00827359	0.0877864
Srp19	2.63845	0.261092	0.00832849	0.0883292
Lifr	2.63776	0.477422	0.00834552	0.08847
Synrg	2.63696	0.69166	0.00836535	0.0886404
Sell	2.6365	1.61729	0.00837667	0.0887146
Cand1	2.63637	0.589642	0.00837988	0.0887146
Sf3b2	2.63599	0.168998	0.00838929	0.0887744
Mt-co1	2.63493	0.0596909	0.00841543	0.0890111
Tmem183a	2.63316	0.716818	0.00845953	0.0894374
Vps13b	2.6323	0.67863	0.0084809	0.0896232
Agtpbp1	2.63196	0.737362	0.00848933	0.0896721
Dynlrb1	2.62981	0.199559	0.00854334	0.0902022
Vps13a	2.62711	0.830948	0.00861123	0.0908783
Smarcc1	2.62449	0.329393	0.00867783	0.0914631
Rab44	2.62447	1.46059	0.00867827	0.0914631
Ncoa6	2.62421	0.557806	0.00868512	0.0914943
Ccnd2	2.62276	0.279357	0.00872205	0.0918424
Hbb-bs	2.62215	1.11715	0.00873779	0.0919671
Ppp6c	2.62165	0.48301	0.00875045	0.0920593
Ppp1r12c	2.62143	0.312136	0.00875623	0.092079
Lgmn	2.61904	0.240637	0.0088178	0.0926851
Casd1	2.61545	0.802071	0.00891087	0.0936217
Pygo2	2.61505	1.03934	0.00892149	0.0936915
Rnf111	2.6142	0.489379	0.00894367	0.0938528
Znrf2	2.61416	0.345813	0.0089448	0.0938528
Sft2d2	2.61098	0.411359	0.00902832	0.094687
Plaa	2.61	0.534817	0.00905418	0.094916
Atp11a	2.60605	1.11009	0.00915942	0.0959766
Cmtm3	2.60515	0.301529	0.00918329	0.096184
Tug1	2.60191	0.443024	0.00927067	0.097056
Cct5	2.60164	0.18031	0.00927792	0.0970889
Pgm1	2.59965	0.608675	0.00933192	0.0976106
Acbd3	2.59939	0.29136	0.00933898	0.0976412
Nudcd3	2.59824	0.477	0.00937035	0.0978997
Galnt7	2.59617	0.500866	0.00942696	0.0984302
Tmem131l	2.59375	0.785547	0.00949344	0.0990804
Fyb	2.59305	0.204913	0.00951281	0.0992248
B4galt3	2.59295	0.841973	0.00951569	0.0992248
Ifnar1	2.59218	0.252835	0.00953702	0.0994033
Azi2	2.59006	0.380026	0.00959598	0.0999736
Ccdc115	2.58975	0.378836	0.00960443	0.100017
Ttc13	2.58679	0.956407	0.00968758	0.100839
Ctdnep1	2.58522	0.197514	0.00973171	0.101254
Sox4	2.58458	0.36372	0.00974981	0.101397
Rap1a	2.58291	0.165241	0.00979714	0.1018
Cep120	2.58162	0.887501	0.00983383	0.102136
Arid4b	2.58012	0.321589	0.00987658	0.10249
Slc30a9	2.57459	0.490857	0.0100359	0.104051
Dgat1	2.57346	1.09346	0.0100689	0.104347
Entr1	2.57268	0.499554	0.0100913	0.104524
Dynlt3	2.57248	0.413035	0.0100974	0.104524
Man2a2	2.57239	0.465369	0.0100999	0.104524
Csnk2b	2.57226	0.198207	0.0101037	0.104524
Ppm1a	2.57116	0.342504	0.0101358	0.104765
Ndufaf8	2.56975	0.312158	0.0101772	0.105146
Atxn2	2.566	0.521247	0.0102878	0.106243
Uhrf1bp1l	2.56431	0.513354	0.0103382	0.106717
Cacna1d	2.56367	0.681086	0.0103571	0.106865
Arl8b	2.56225	0.26065	0.0103998	0.107258
Slc3a2	2.56165	0.222908	0.0104177	0.107396
Ctnna1	2.55932	0.203928	0.0104877	0.108071
Esf1	2.5586	0.477775	0.0105094	0.108187
[truncated: 21,589 more rows]
