# Supplementary material for: Reshaping the Tumor Microenvironment of KRASG12D Pancreatic Ductal Adenocarcinoma with Combined SOS1 and MEK Inhibition for Improved Immunotherapy Response
Source: Cancer Res Commun. 2024 Jun 21;4(6):1548–60. doi: 10.1158/2767-9764.CRC-24-0172 (PMC11191876; doi:10.1158/2767-9764.CRC-24-0172)
Supplement: Supplementary Table 6 [file crc-24-0172-s06.xlsx]

## Sheet: Table 6
Supplementary Table 6: Differential expression analysis comparing TC5 SOS1i+MEKi treated macrophage cells and TC5 vehicle treated macrophage cells
names	scores	logfoldchanges	pvals	pvals_adj
Ahnak	14.3055	1.43331	2.02283e-46	1.59041e-42
Mt-co1	13.7728	0.435162	3.71338e-43	2.18969e-39
Mt-nd3	13.5014	1.37099	1.53481e-41	7.2403e-38
Itgam	12.0386	1.22748	2.22816e-33	6.56946e-30
Vcan	11.7024	2.22064	1.2383e-31	3.2453e-28
Ccl9	11.2451	1.12285	2.44775e-29	5.24864e-26
Mt-co3	11.104	0.34262	1.20016e-28	2.35901e-25
Anxa2	10.952	1.1014	6.50295e-28	1.17989e-24
Bc005537	10.4468	1.09205	1.51497e-25	2.52826e-22
Junb	10.3598	0.819439	3.77717e-25	5.56826e-22
F13a1	10.0724	1.46992	7.31418e-24	9.07997e-21
Thbs1	10.0615	1.30058	8.17435e-24	9.64042e-21
Zeb2	9.73027	0.833542	2.23993e-22	2.51587e-19
Mt-nd1	9.6044	0.529789	7.66007e-22	8.21264e-19
Vim	9.50413	0.946076	2.01716e-21	2.06864e-18
Gda	9.28436	0.923816	1.62677e-20	1.4758e-17
Ccl6	9.26606	0.941553	1.93143e-20	1.68728e-17
Pid1	9.19628	1.38509	3.70553e-20	3.12151e-17
Rps29	8.98674	0.729492	2.54664e-19	2.00226e-16
Dusp1	8.88279	0.951885	6.52006e-19	4.96092e-16
Ier3	8.87867	0.928377	6.76612e-19	4.98727e-16
Ccr2	8.51835	0.905465	1.61834e-17	1.03167e-14
Chil3	8.50677	1.82293	1.78843e-17	1.1101e-14
Pim1	8.48868	0.818605	2.09002e-17	1.20237e-14
Capzb	8.4131	0.710168	3.99304e-17	2.24247e-14
Cd44	8.07076	0.850154	6.98616e-16	3.66183e-13
Emilin2	8.02473	1.03162	1.01747e-15	5.2172e-13
S100a4	7.94964	0.885511	1.87051e-15	9.38717e-13
Mt-co2	7.8544	0.239315	4.01676e-15	1.89486e-12
Rpl37a	7.75581	0.596422	8.7782e-15	4.05983e-12
Neat1	7.46844	0.785049	8.11517e-14	3.48023e-11
Crip1	7.40244	0.767656	1.33705e-13	5.43741e-11
Klf6	7.05117	0.774384	1.77423e-12	6.86045e-10
Pitpna	7.04546	0.622644	1.84845e-12	7.03217e-10
Rbms1	7.04244	0.778583	1.88898e-12	7.0723e-10
Cltc	6.94671	0.77335	3.73912e-12	1.31634e-09
Ap2a2	6.94156	1.10476	3.87794e-12	1.32564e-09
Mrc1	6.92973	0.781555	4.21655e-12	1.4208e-09
Hsp90b1	6.8351	0.617666	8.19452e-12	2.6845e-09
Alox5ap	6.70682	0.807028	1.98917e-11	6.34034e-09
Mt-cytb	6.67811	0.332936	2.42051e-11	7.41462e-09
Mt-nd2	6.64438	0.349296	3.04496e-11	9.20788e-09
Jarid2	6.61997	1.08497	3.59282e-11	1.07271e-08
Rap1b	6.59914	0.544974	4.13539e-11	1.20421e-08
Laptm5	6.58171	0.455757	4.6507e-11	1.33776e-08
Mt-atp6	6.54297	0.208161	6.03093e-11	1.69347e-08
Kdm7a	6.38978	0.864701	1.66122e-10	4.45264e-08
Rps28	6.35406	0.615054	2.09701e-10	5.55756e-08
Mt-nd4	6.27833	0.229845	3.42235e-10	8.87067e-08
Fosl2	6.21401	0.789578	5.16479e-10	1.29598e-07
Ccr5	6.18362	0.662127	6.26492e-10	1.55548e-07
Ccl2	6.13768	1.23859	8.37367e-10	2.05739e-07
Klf2	6.11243	1.16906	9.81271e-10	2.38611e-07
Lilrb4a	6.06587	0.729136	1.3124e-09	3.15873e-07
Rps27	5.99376	0.633645	2.05047e-09	4.88529e-07
Actg1	5.82778	0.291377	5.6168e-09	1.28625e-06
Msn	5.77618	0.658751	7.64135e-09	1.70035e-06
Arhgdib	5.75068	0.603934	8.88824e-09	1.95932e-06
Ms4a6d	5.7074	0.956031	1.14715e-08	2.50536e-06
Fxyd5	5.65065	0.648029	1.5984e-08	3.39652e-06
Atp1a1	5.59806	0.6061	2.16769e-08	4.4077e-06
Cytip	5.58059	0.908033	2.39702e-08	4.83234e-06
Ccl7	5.57522	1.19655	2.4721e-08	4.94148e-06
Eps8	5.56207	0.909249	2.6659e-08	5.28408e-06
Rara	5.55195	1.30455	2.82493e-08	5.55264e-06
Fos	5.54483	0.517285	2.94243e-08	5.69975e-06
Arpc2	5.52292	0.478712	3.33409e-08	6.3936e-06
Rpl38	5.4859	0.566268	4.11377e-08	7.82513e-06
Zfp36	5.4828	0.534353	4.1864e-08	7.89957e-06
Rplp2	5.47496	0.427093	4.37616e-08	8.1921e-06
Tpm3	5.45378	0.498116	4.93091e-08	9.13746e-06
Mcl1	5.44789	0.449506	5.0971e-08	9.31979e-06
Clec4a1	5.44068	1.43546	5.3079e-08	9.63057e-06
Lgmn	5.30466	0.59305	1.12884e-07	2.01711e-05
Emb	5.19655	0.669241	2.03024e-07	3.49543e-05
Osm	5.18065	0.884352	2.21112e-07	3.77925e-05
Stat3	5.11723	0.736019	3.1005e-07	5.18662e-05
Klf4	5.10499	0.732838	3.30812e-07	5.45655e-05
Tpd52	5.02037	0.595637	5.15725e-07	8.38925e-05
Ppp2ca	4.98144	0.68237	6.31137e-07	0.000100585
Ier2	4.96012	0.552465	7.04507e-07	0.000111525
Pdia6	4.91871	0.621142	8.71173e-07	0.000136989
Rpsa	4.91425	0.367198	8.91227e-07	0.000138299
Cd53	4.90029	0.546084	9.56948e-07	0.000147526
Srgn	4.88715	0.442717	1.02305e-06	0.000156692
Flna	4.76345	0.672352	1.90307e-06	0.000278806
Camk2d	4.74678	0.946566	2.06679e-06	0.000299076
Mmp19	4.71603	1.04019	2.40488e-06	0.000345877
C5ar1	4.71033	0.882921	2.47317e-06	0.000353544
Lilr4b	4.69064	0.722816	2.72357e-06	0.000386993
Il4ra	4.68091	0.823731	2.85598e-06	0.000400976
Maf	4.63401	0.650988	3.58655e-06	0.000497624
Ccnl1	4.57207	0.651827	4.82931e-06	0.000658433
Nrros	4.53714	0.648308	5.70219e-06	0.000772974
Atp2b1	4.52154	0.450809	6.13914e-06	0.000827451
Tgfbi	4.51226	0.386155	6.41411e-06	0.0008596
Nr4a1	4.45533	0.753121	8.37622e-06	0.00110994
Ddx3x	4.42572	0.545135	9.61231e-06	0.00125959
Atf4	4.41088	0.652676	1.02953e-05	0.00134163
Xist	4.39623	0.458154	1.10148e-05	0.00142751
Arpc4	4.38787	0.494699	1.14466e-05	0.00147536
Ms4a6c	4.37208	0.546616	1.2307e-05	0.00156911
Plec	4.36234	0.926305	1.28678e-05	0.00163179
Lsp1	4.34319	0.698592	1.40428e-05	0.00177127
Plek	4.33931	0.509674	1.42934e-05	0.00179329
Tagln2	4.33403	0.4918	1.46407e-05	0.00182714
Hspa5	4.30624	0.456521	1.66053e-05	0.00205228
Fus	4.20137	0.550419	2.65307e-05	0.00324238
Cd93	4.19128	1.14791	2.77385e-05	0.00337252
Snx2	4.18253	0.61086	2.88288e-05	0.0034871
Sbno2	4.1737	0.830236	2.99694e-05	0.00358827
Tppp3	4.16906	0.928454	3.05852e-05	0.0036435
Zbtb7a	4.13999	0.639847	3.47324e-05	0.00407484
Rpn1	4.1389	0.537377	3.48971e-05	0.00407484
Ifitm6	4.12974	2.05699	3.63177e-05	0.00421983
Srsf2	4.12827	0.520616	3.655e-05	0.004226
Mt-nd4l	4.09724	0.531109	4.18097e-05	0.00481057
Ly6e	4.08723	0.405205	4.36555e-05	0.00499856
Metrnl	4.07463	0.948244	4.60868e-05	0.00525145
Naaa	4.04969	0.446866	5.12852e-05	0.0057603
Nfkbia	4.04821	0.608466	5.16107e-05	0.00576092
Csrnp1	4.04724	1.15361	5.18245e-05	0.00576092
Cebpb	4.0463	0.367903	5.20326e-05	0.00576092
Lamp2	4.0339	0.476248	5.48588e-05	0.00599053
Rrbp1	4.03101	0.419009	5.55375e-05	0.0060367
Actr2	4.02255	0.388975	5.75714e-05	0.00622907
Ly6c2	3.98682	1.05552	6.6966e-05	0.00721245
Plxnb2	3.95998	0.832539	7.49554e-05	0.00803624
Pirb	3.94074	0.615487	8.12293e-05	0.00866426
Vsir	3.93981	0.57978	8.15477e-05	0.00866426
Rbm39	3.92674	0.467536	8.61048e-05	0.00910742
Notch1	3.92297	0.946632	8.74633e-05	0.00920981
Wdr26	3.90527	0.509367	9.41189e-05	0.00977966
Mafb	3.88755	0.393407	0.000101263	0.0103717
Ctsb	3.8868	0.411888	0.000101575	0.0103717
Rps21	3.84791	0.385621	0.000119129	0.0121117
Cux1	3.83265	0.724122	0.000126772	0.0128334
Gas7	3.82744	0.794128	0.000129482	0.0130517
Il6ra	3.79967	0.632247	0.00014489	0.0144199
Adam15	3.73898	0.661997	0.00018477	0.018009
Msr1	3.71744	0.549462	0.000201254	0.0193754
Tnfrsf1b	3.71382	0.72433	0.000204158	0.0195751
Lbr	3.71019	1.242	0.000207101	0.0197769
Ccnd3	3.69647	0.827366	0.000218619	0.0207926
Stk40	3.69402	0.759719	0.000220736	0.0209097
Ssh2	3.69044	0.640163	0.000223864	0.0210989
Trps1	3.68969	0.498066	0.000224523	0.0210989
C3ar1	3.6767	0.589998	0.000236268	0.0221145
Zfp703	3.6755	0.572163	0.000237384	0.0221311
S100a6	3.66515	0.3705	0.000247195	0.0229551
Wnk1	3.66396	0.38776	0.000248345	0.0229714
Samhd1	3.62242	0.399265	0.00029186	0.0263759
Cers2	3.61507	0.867846	0.000300263	0.0269289
Midn	3.611	0.993545	0.000305022	0.0272521
Reep3	3.6	0.552882	0.000318218	0.0283238
Sdc3	3.57661	0.518819	0.000348077	0.030865
Tuba1c	3.56754	0.703139	0.000360355	0.0317845
Rsrp1	3.56696	0.416191	0.000361142	0.0317845
Grk2	3.56535	0.551549	0.00036337	0.0318618
Ifitm2	3.54995	0.488152	0.000385299	0.0335107
S100a10	3.54918	0.418813	0.000386437	0.0335107
Calr	3.54107	0.355822	0.000398511	0.034431
Larp1	3.53808	0.608185	0.000403053	0.0346964
Clec4a3	3.5286	0.608231	0.000417757	0.0358314
Tob2	3.52596	0.561185	0.000421943	0.0360593
Shisa5	3.52382	0.497459	0.000425367	0.0362207
Slfn2	3.51561	0.444685	0.000438741	0.0372251
Hif1a	3.49838	0.344103	0.000468088	0.0395727
Wsb1	3.49447	0.617792	0.000475007	0.0400143
Ddx17	3.48604	0.459517	0.000490233	0.0408658
Dab2	3.43891	0.36599	0.000584063	0.0481688
Rpl41	3.43529	0.264108	0.000591925	0.0486472
P4hb	3.4341	0.467644	0.000594525	0.0486912
Ptbp3	3.4304	0.381613	0.000602682	0.0491884
Hnrnph1	3.41711	0.452737	0.000632908	0.0514773
Emp1	3.41188	0.824484	0.000645153	0.0522929
Dock2	3.40737	0.641211	0.000655925	0.0529792
Dazap2	3.37633	0.35947	0.000734606	0.0583406
Rgl1	3.35792	1.04118	0.000785301	0.0621574
Chil4	3.35558	4.77457	0.000791993	0.0624774
Rbpj	3.35102	0.329393	0.000805151	0.0630933
Tmcc1	3.34064	0.74693	0.000835866	0.0648539
Mat2a	3.32405	0.506273	0.000887196	0.0679425
Ptpn1	3.32156	0.395684	0.000895159	0.0683305
Kdm6b	3.30725	0.712709	0.000942174	0.071659
Stxbp6	3.28568	1.52477	0.00101737	0.0769126
Canx	3.27789	0.36644	0.00104585	0.0785622
Ier3ip1	3.27358	0.485656	0.00106194	0.0793356
Ywhaz	3.27333	0.317637	0.00106288	0.0793356
Rps26	3.27	0.281594	0.00107546	0.0800218
Xbp1	3.26003	0.315972	0.00111399	0.0823692
Rnasel	3.25883	0.576901	0.00111873	0.0824606
Trim25	3.24862	0.586181	0.00115964	0.0849457
Hnrnpa2b1	3.24409	0.301478	0.00117825	0.0857759
Lrp1	3.23622	0.466604	0.00121124	0.0876367
Tlr2	3.22647	0.740091	0.00125328	0.0898515
Gadd45b	3.22154	0.735627	0.00127503	0.0911337
Itpkb	3.21497	1.17295	0.00130457	0.0929635
Ms4a6b	3.21107	0.645608	0.00132241	0.0939507
Rock2	3.19878	0.53089	0.00138008	0.0976795
Tmed5	3.19814	0.417429	0.00138318	0.0976795
Tuba1b	3.18478	0.312683	0.00144864	0.101997
Fam49b	3.13922	0.332294	0.00169397	0.118212
Tsc22d3	3.13151	0.716833	0.0017391	0.121004
Gnb2	3.12671	0.344598	0.00176772	0.122633
Add3	3.11519	0.737883	0.00183827	0.127153
Xdh	3.10359	0.677159	0.00191188	0.131858
Grn	3.09316	0.337528	0.00198034	0.136182
Zfp36l2	3.08793	0.350301	0.00201556	0.1378
Ap1b1	3.07205	0.855973	0.00212594	0.144509
Sdc4	3.06453	0.448576	0.00218014	0.147767
Celf1	3.05891	0.4671	0.00222143	0.149705
Kras	3.05215	0.590175	0.00227207	0.152248
Edem1	3.03942	0.455979	0.00237031	0.157489
B4galt6	3.02607	0.735841	0.00247758	0.164154
Son	3.02029	0.415094	0.00252534	0.166849
Foxp1	3.01702	0.568592	0.00255274	0.16772
Orai1	3.0157	0.556613	0.00256388	0.167984
Cdkn1a	3.00629	0.323055	0.00264461	0.172793
Anxa6	2.98137	0.990906	0.0028696	0.184932
Srsf5	2.97843	0.325165	0.00289734	0.186211
Dse	2.97067	0.719146	0.00297153	0.18892
Pdia4	2.96703	0.5989	0.0030069	0.190344
Gls	2.9581	0.449917	0.0030954	0.194696
Cfl1	2.95033	0.216524	0.00317434	0.198603
Epn1	2.94942	0.592726	0.0031837	0.198661
Baz1a	2.94496	0.484087	0.00322993	0.201014
Capn2	2.94364	0.581268	0.00324373	0.201342
Cox17	2.94199	0.379553	0.00326114	0.201362
Rassf4	2.94029	0.536961	0.00327909	0.201417
Rab8b	2.93175	0.433432	0.00337056	0.206497
Cfp	2.92856	0.402701	0.00340541	0.207554
Plbd1	2.92527	0.333646	0.00344156	0.209217
Azin1	2.9197	0.786068	0.0035037	0.212447
Nfil3	2.91677	0.682656	0.00353681	0.213904
Nabp1	2.91061	0.609046	0.00360727	0.217608
Dennd4a	2.90439	0.640436	0.00367969	0.22141
Coro1a	2.89534	0.328033	0.00378744	0.227314
Luc7l2	2.88767	0.388068	0.00388101	0.231751
Nfkbiz	2.87289	0.582612	0.00406731	0.24044
Adgre5	2.863	0.696749	0.00419656	0.246731
Sell	2.86235	1.99247	0.00420511	0.246731
Klf3	2.85797	0.411441	0.00426365	0.249545
Rab5c	2.85269	0.377792	0.00433512	0.252662
Stx7	2.84701	0.495688	0.00441315	0.255494
Tfe3	2.84656	0.902035	0.00441946	0.255494
Atp5k	2.84514	0.770056	0.00443924	0.256011
Nr4a2	2.83741	0.542546	0.00454813	0.261651
Diaph1	2.83553	0.364989	0.00457494	0.262553
Fosb	2.83365	0.38112	0.0046019	0.263459
Ifngr1	2.82775	0.352727	0.0046877	0.26579
Tab2	2.82255	0.472833	0.00476427	0.268197
Cxcl2	2.81569	0.380611	0.00486722	0.273341
Slc6a6	2.81172	0.386816	0.00492776	0.276083
Nfam1	2.80983	0.458505	0.00495681	0.277053
Rab1a	2.78575	0.369698	0.0053404	0.294308
Ckap4	2.78487	0.797307	0.00535491	0.29442
Furin	2.77662	0.649193	0.00549282	0.300723
Picalm	2.77648	0.280857	0.00549505	0.300723
Cbr2	2.77377	1.38077	0.00554108	0.30254
Nrg1	2.76339	1.12503	0.00572046	0.310878
Surf4	2.76283	0.525144	0.00573023	0.310878
Bola2	2.76266	0.550715	0.00573332	0.310878
Srgap2	2.75922	0.793879	0.00579387	0.31344
Rab7b	2.75087	0.790824	0.00594379	0.320815
H13	2.74283	0.446324	0.0060912	0.326588
Atp6v0a1	2.74176	0.630582	0.00611109	0.326853
Fermt3	2.73189	0.45135	0.00629717	0.33526
Atp6ap1	2.73059	0.360359	0.00632216	0.33526
Itgb2	2.73015	0.412847	0.0063306	0.33526
Ppp2r5a	2.72969	0.460406	0.00633934	0.33526
Plac8	2.72849	0.383934	0.0063625	0.335732
Mrpl52	2.72441	0.380498	0.00644157	0.339146
Stk17b	2.72132	0.35613	0.00650218	0.341574
Srsf7	2.71743	0.689924	0.00657902	0.344843
Mir22hg	2.71503	0.734978	0.00662699	0.346587
Gm10076	2.71414	0.473771	0.00664491	0.346755
Tle3	2.70425	0.852886	0.00684583	0.356452
Raph1	2.69699	0.730636	0.00699686	0.363513
St8sia4	2.69314	0.619679	0.00707831	0.366937
Clec4e	2.69013	0.779726	0.00714239	0.369446
Plekho2	2.68463	0.684413	0.00726096	0.374758
Zyx	2.68154	0.515021	0.00732844	0.376857
Fam129b	2.67934	1.27027	0.00737676	0.378252
Zc3h7a	2.66929	0.636011	0.00760107	0.388778
Dok2	2.66868	0.339686	0.00761502	0.388778
Slc43a2	2.65808	0.460334	0.00785878	0.399494
Ppp1r18	2.65126	0.457744	0.00801923	0.4059
Cd300ld	2.64444	0.519622	0.0081826	0.413151
Zswim6	2.64382	0.558133	0.00819751	0.413151
Foxn3	2.64305	0.756957	0.00821635	0.413217
Hp	2.64152	1.3166	0.00825343	0.414199
Arf5	2.63831	0.287019	0.008332	0.417255
Dleu2	2.63707	0.609533	0.00836268	0.417904
Hnrnpdl	2.63404	0.528861	0.00843744	0.419861
Ninj1	2.62445	0.496285	0.00867878	0.430961
Hnrnph2	2.61959	0.500843	0.00880364	0.436021
Gm26917	2.61904	0.292163	0.00881766	0.436021
Fbxl5	2.61812	0.600727	0.00884157	0.436289
Rap2c	2.61334	0.676799	0.00896621	0.441515
Pcbp1	2.60745	0.310895	0.00912206	0.447763
Arhgap30	2.60711	0.35038	0.00913105	0.447763
Snrnp70	2.60098	0.408886	0.00929582	0.454897
Selenot	2.59796	0.407725	0.00937799	0.457256
Tut7	2.59778	0.424433	0.0093828	0.457256
Vcp	2.59624	0.362015	0.00942495	0.458363
Nipa2	2.59357	0.419693	0.00949841	0.460986
Tram1	2.58346	0.43579	0.00978159	0.471816
Ssr3	2.58176	0.364857	0.00982992	0.47318
Clk1	2.57611	0.606208	0.00999188	0.479997
Slc39a14	2.57167	1.19755	0.010121	0.484228
Ppp1r3b	2.56975	0.884038	0.0101773	0.485935
Rbbp6	2.56247	0.507447	0.010393	0.494231
Dnajb11	2.56115	0.527937	0.0104325	0.495018
Plekhg3	2.56052	1.2962	0.0104515	0.495018
Rtn4	2.55747	0.331889	0.0105436	0.498379
Ier5	2.55637	0.394032	0.010577	0.498957
Pdcd6ip	2.54979	0.359914	0.0107788	0.507464
Lnpep	2.5474	0.368099	0.0108529	0.509936
Slk	2.53772	0.38671	0.0111577	0.522174
Mef2d	2.50511	0.72826	0.0122413	0.562838
Tet3	2.49052	0.525984	0.0127556	0.584014
Ltb4r1	2.48995	1.10034	0.0127761	0.584014
Slc11a1	2.46787	0.62164	0.0135921	0.618914
Ndel1	2.46687	0.573845	0.01363	0.619444
Mef2a	2.45561	0.37076	0.0140647	0.636743
Arhgdia	2.44811	0.285926	0.0143606	0.648895
Tmem50a	2.44671	0.309521	0.0144168	0.650189
H2afy	2.43611	0.321619	0.0148464	0.667011
Ccr1	2.43339	0.287731	0.0149581	0.670753
Hmox1	2.42813	0.432994	0.015177	0.679277
Mkln1	2.42477	0.644846	0.0153181	0.684293
Top1	2.41983	0.356932	0.0155278	0.692352
Manf	2.40616	0.393589	0.0161211	0.714751
2023-09-11	2.40254	0.503574	0.0162816	0.720514
Trib1	2.39989	0.320419	0.0164001	0.723828
Rassf2	2.39949	0.674848	0.0164179	0.723828
Fcgr2b	2.3932	0.256495	0.0167021	0.733617
Adam8	2.39058	0.587003	0.016822	0.736787
Uck2	2.38371	0.674555	0.0171389	0.748622
Srsf3	2.38234	0.274197	0.0172032	0.750041
Pik3cd	2.37427	0.47294	0.0175837	0.763804
Tbc1d14	2.37128	0.683909	0.0177266	0.767189
Il6st	2.35719	1.30519	0.0184139	0.792572
Lifr	2.35615	0.692644	0.0184656	0.793349
Rhog	2.35156	0.358326	0.018695	0.801744
Chchd2	2.34688	0.225572	0.0189314	0.807476
Gab1	2.34471	0.92404	0.0190419	0.809264
Bach1	2.33829	0.300462	0.0193724	0.820352
Ppp3ca	2.33013	0.360173	0.0197991	0.833929
Pum2	2.32788	0.392008	0.0199187	0.837472
Eif3j1	2.32474	0.457458	0.020086	0.843003
Tmem30a	2.32305	0.327196	0.0201764	0.845293
Slc38a2	2.32107	0.360356	0.0202829	0.84751
Apobec1	2.32074	0.594871	0.0203011	0.84751
Lgals1	2.31116	0.33528	0.020824	0.866272
Dusp3	2.30204	0.485072	0.0213329	0.882772
Camkk2	2.28858	0.751775	0.0221038	0.905145
Myadm	2.26908	0.430044	0.0232637	0.950988
Myl6	2.25906	0.258395	0.0238796	0.971116
Degs1	2.24566	0.454916	0.0247258	1
Man1a	2.24513	0.59645	0.0247597	1
Purb	2.23463	0.309076	0.0254415	1
Ehd4	2.23303	0.444441	0.0255467	1
Med13l	2.23105	0.638822	0.0256775	1
Atp2a2	2.23086	0.318799	0.0256901	1
Usp4	2.22764	0.752762	0.0259046	1
Actb	2.22544	0.0622419	0.0260518	1
Jmjd1c	2.22324	0.405046	0.0261997	1
Sp110	2.21953	0.69994	0.0264507	1
Scamp2	2.21781	0.569027	0.0265675	1
U2af2	2.19375	0.682906	0.0282533	1
Ms4a4c	2.18959	0.597473	0.0285542	1
Ap2s1	2.18941	0.286736	0.028567	1
Pkm	2.18904	0.237875	0.0285936	1
Aldh2	2.18588	0.677005	0.0288246	1
Casp8	2.18583	0.429921	0.0288278	1
Hnrnpd	2.18303	0.425456	0.0290334	1
Il17ra	2.17973	0.666297	0.0292772	1
Igkc	2.17661	5.78789	0.0295097	1
Rbm25	2.17252	0.308132	0.0298165	1
Usp7	2.16589	0.399437	0.0303195	1
Sod1	2.16138	0.429342	0.0306664	1
Mefv	2.15793	0.872442	0.0309333	1
Copz1	2.15217	0.360717	0.0313842	1
Gpr146	2.15079	0.799036	0.0314929	1
Lypla2	2.14636	0.711068	0.0318443	1
Marcksl1	2.14608	0.442162	0.0318665	1
Cmpk1	2.14275	0.287836	0.0321329	1
Lrpprc	2.14104	0.97206	0.032271	1
Dstyk	2.13705	0.902107	0.032594	1
Ndufa3	2.13579	0.572623	0.0326967	1
Pepd	2.12976	0.43451	0.0331913	1
Tnfrsf11a	2.12879	1.03175	0.0332714	1
Sgms1	2.12662	0.824195	0.0334514	1
Hipk3	2.12165	0.739717	0.0338669	1
Snrpb	2.12151	0.475233	0.0338793	1
Rpn2	2.11825	0.36694	0.0341538	1
Tsc22d4	2.10897	0.447484	0.0349473	1
Dync1h1	2.10816	0.335498	0.035017	1
Ndufb1-ps	2.10805	0.344978	0.0350271	1
B3gnt5	2.10592	1.5595	0.0352114	1
Kmt2e	2.10099	0.378851	0.0356417	1
Copa	2.09982	0.443437	0.0357448	1
Magt1	2.09834	0.321095	0.0358753	1
Ptgs2	2.09384	0.527157	0.0362746	1
Mindy1	2.08887	0.913317	0.0367198	1
Rasgrp4	2.08838	0.736605	0.0367634	1
Rpl36al	2.07711	0.227232	0.0377918	1
Fam117b	2.07605	0.576903	0.0378893	1
Ppp1r12a	2.07221	0.493319	0.038246	1
Csf2ra	2.07118	0.305725	0.0383418	1
Arpc5	2.06419	0.238755	0.039	1
Bst1	2.06177	0.618492	0.0392298	1
Ctsa	2.05674	0.275922	0.0397114	1
Hba-a2	2.05589	2.45559	0.0397933	1
Inpp5d	2.05316	0.331226	0.040057	1
Adora2b	2.05098	0.901231	0.0402693	1
Lyn	2.04954	0.252182	0.0404095	1
Prrc2c	2.04672	0.287362	0.0406853	1
Map4k4	2.04449	0.350147	0.0409047	1
Tnpo3	2.0398	0.547231	0.04137	1
Rab11a	2.03845	0.45667	0.0415046	1
Cd300lf	2.03819	0.490783	0.041531	1
Dync1i2	2.03754	0.412928	0.0415955	1
Klf13	2.03578	0.415959	0.041772	1
Elavl1	2.03271	0.418392	0.0420823	1
Mcub	2.03159	0.471567	0.0421951	1
Cers6	2.02875	0.454108	0.0424841	1
Ecm1	2.02705	0.592233	0.0426578	1
Myd88	2.02505	0.571195	0.0428621	1
Usf2	2.02378	0.332871	0.0429933	1
Bcl2l11	2.01798	0.520235	0.043593	1
Trim30a	2.01619	0.346373	0.0437796	1
Pafah1b1	2.0149	0.284607	0.0439147	1
Stab1	2.01278	0.749528	0.044138	1
Ap2m1	2.01276	0.306012	0.0441395	1
Col3a1	2.01235	1.49544	0.0441828	1
Xpr1	2.01225	0.538559	0.0441936	1
Slc39a1	2.00575	0.384657	0.0448825	1
Zc3hav1	2.00449	0.461929	0.0450173	1
Psmd13	2.00175	0.341583	0.0453115	1
Srsf6	2.0015	0.322217	0.0453383	1
Ifi47	2.00146	0.867241	0.0453431	1
Nufip2	1.99828	0.343517	0.0456867	1
Efhd2	1.99631	0.196345	0.0459001	1
B4galt5	1.99593	0.477326	0.0459416	1
Mia3	1.99067	0.405646	0.0465176	1
Tubb6	1.98728	0.450669	0.0468915	1
Eif3d	1.98625	0.830509	0.0470053	1
Osbpl9	1.98045	0.490848	0.0476535	1
Itga1	1.97992	1.15074	0.0477128	1
Jund	1.97772	0.210977	0.0479605	1
Lrrc59	1.97703	0.595034	0.0480384	1
Glipr2	1.97655	0.598152	0.0480931	1
Hnrnpf	1.97631	0.221583	0.0481196	1
Selenop	1.97537	0.287121	0.0482259	1
Eif3c	1.96918	0.324585	0.0489319	1
Zfp36l1	1.96779	0.230137	0.0490921	1
Cct8	1.96508	0.335931	0.0494052	1
Fli1	1.96231	0.435989	0.0497267	1
Ist1	1.95647	0.418965	0.0504097	1
Wfdc17	1.95518	0.238169	0.0505617	1
Dennd1a	1.95301	0.711289	0.0508183	1
Mxd1	1.95264	0.671882	0.0508618	1
Ddx21	1.952	0.55224	0.0509383	1
Sh3bp5	1.95113	1.0225	0.0510411	1
Tra2a	1.94772	0.327962	0.0514488	1
Sf1	1.93584	0.429141	0.0528873	1
Mt-nd5	1.93539	0.200496	0.052943	1
Sec61a1	1.93258	0.432652	0.0532874	1
Eif4g2	1.93229	0.238722	0.0533235	1
Syncrip	1.9321	0.29796	0.0533471	1
Mt-atp8	1.92841	0.370562	0.0538047	1
Rab11b	1.92522	0.424171	0.0542014	1
Ncf2	1.92298	0.236068	0.0544825	1
Cox6a1	1.91896	0.263619	0.0549891	1
Rhob	1.91714	0.518175	0.0552196	1
Cdc42se1	1.91027	0.314631	0.0560988	1
Elk3	1.90792	0.569821	0.0564014	1
Ugcg	1.90779	0.577384	0.0564185	1
Atf7ip	1.90729	0.539651	0.056483	1
Ube2d2a	1.907	0.264062	0.0565209	1
Ankrd44	1.90514	0.545354	0.0567625	1
Dnajc5	1.90414	0.393146	0.0568922	1
Wwp1	1.90406	0.638008	0.0569018	1
Ppp1r15a	1.90125	0.490495	0.0572694	1
Mier1	1.89939	0.423637	0.0575136	1
Prkx	1.89804	0.64067	0.0576911	1
Aamp	1.89719	0.361611	0.0578032	1
Ubb	1.89637	0.271237	0.0579116	1
Arhgap26	1.89486	0.831749	0.0581114	1
Adgre1	1.89412	0.315727	0.0582087	1
Zfp516	1.88961	0.530984	0.0588106	1
Cd14	1.88553	0.247452	0.0593583	1
Plcb1	1.88519	1.08324	0.0594038	1
Wbp1l	1.88384	0.515787	0.0595861	1
Eif5a	1.88379	0.224969	0.059594	1
Ezr	1.88206	0.334391	0.0598285	1
Ctbp1	1.88057	0.451378	0.0600299	1
Rpl37	1.8756	0.195263	0.0607098	1
Atp1b3	1.87157	0.246897	0.061266	1
Dhrs3	1.86274	0.381336	0.0624983	1
Lmna	1.86141	0.373358	0.0626864	1
Flot1	1.86115	0.764833	0.0627236	1
Man2a1	1.86085	0.260435	0.062765	1
Cnn2	1.85955	0.32499	0.0629496	1
Clcn5	1.85632	0.603263	0.0634078	1
Hpcal1	1.85591	0.443765	0.0634663	1
Ifi204	1.85521	0.393003	0.0635667	1
Smpdl3a	1.84829	0.501013	0.064561	1
Wdfy2	1.83786	0.691354	0.066083	1
Elf2	1.83673	0.660937	0.0662496	1
Ednrb	1.83405	1.02157	0.0666469	1
Jak1	1.83299	0.282192	0.0668038	1
Wac	1.8316	0.351556	0.0670112	1
Synj1	1.83088	0.368199	0.0671184	1
Sgk3	1.8304	0.403423	0.0671906	1
Man2a2	1.82985	0.875989	0.0672718	1
Ythdf3	1.82937	0.43325	0.0673442	1
Fn1	1.82912	0.281732	0.0673815	1
Nup98	1.82853	0.705309	0.0674694	1
Rnf130	1.81828	0.255043	0.0690206	1
Atp6v0d1	1.81644	0.309377	0.0693033	1
Lst1	1.81613	0.293953	0.0693505	1
Hnrnpk	1.81466	0.198741	0.0695757	1
Tiam1	1.81418	0.598864	0.0696502	1
Arnt	1.81252	0.936171	0.0699055	1
Zfp91	1.81199	0.298731	0.0699871	1
Fam43a	1.80806	0.972433	0.0705965	1
Iqgap1	1.80804	0.201646	0.070601	1
Mrpl33	1.80802	0.260404	0.0706033	1
Nktr	1.80463	0.298053	0.0711321	1
St3gal4	1.80333	0.704961	0.0713367	1
Dnajc3	1.80243	0.272211	0.0714772	1
Ptpn18	1.80067	0.304003	0.0717542	1
Sfxn3	1.79767	0.597826	0.0722296	1
Cfh	1.79386	0.600032	0.0728362	1
Mapk1	1.79261	0.36572	0.0730354	1
Ab124611	1.7915	0.72149	0.0732139	1
Ets2	1.78767	0.335091	0.0738296	1
Ltbr	1.78652	0.749124	0.0740144	1
Pdia3	1.78325	0.215771	0.0745449	1
Plaur	1.78202	0.417708	0.0747455	1
Arf1	1.78174	0.226211	0.074791	1
Tm6sf1	1.78101	0.278253	0.0749107	1
Rybp	1.78	1.04674	0.0750761	1
Sf3b1	1.77839	0.254353	0.0753404	1
Ctnna1	1.77649	0.477575	0.0756514	1
Bnip2	1.77386	0.274179	0.0760871	1
Zcchc24	1.77089	0.68565	0.0765785	1
Irf2bp2	1.77085	0.193756	0.0765858	1
Pds5a	1.76834	0.409743	0.0770038	1
Slc16a6	1.76528	0.81111	0.0775172	1
Gpr141	1.76088	0.961832	0.078259	1
Fndc3b	1.76028	0.357302	0.0783608	1
Kcnk6	1.75887	0.606539	0.0785997	1
Tet2	1.75594	0.411863	0.0790992	1
Arhgef10l	1.75256	0.997861	0.0796768	1
Dgkd	1.75082	0.77623	0.079977	1
Rpl35a	1.74796	0.0850831	0.080471	1
Hbb-bs	1.74777	2.39929	0.080504	1
Pten	1.74554	0.3116	0.0808908	1
Ubc	1.74536	0.229757	0.0809214	1
Zfp207	1.74492	0.390553	0.080998	1
Rc3h1	1.74443	0.502815	0.0810848	1
Card19	1.74339	0.449082	0.0812664	1
Ube2r2	1.74274	0.340015	0.0813791	1
Gapvd1	1.74171	0.392431	0.0815586	1
Rassf1	1.73733	0.565838	0.0823291	1
Gm26532	1.73709	0.72022	0.0823705	1
Pxn	1.73641	0.321684	0.0824922	1
Arap1	1.73469	0.334992	0.0827958	1
Psmd11	1.73437	0.457214	0.082853	1
Camk1d	1.73337	0.478544	0.0830299	1
Limd1	1.73311	0.319119	0.0830768	1
Por	1.72997	0.666161	0.083636	1
Pbrm1	1.72652	0.261095	0.0842535	1
Ubtf	1.72577	0.341185	0.084388	1
Vamp3	1.72532	0.568683	0.0844698	1
Fbl	1.72426	0.414333	0.0846602	1
Snx3	1.7223	0.23109	0.0850153	1
Cct3	1.72227	0.352483	0.0850206	1
Glud1	1.72176	0.207426	0.0851136	1
Ripk1	1.7214	0.379257	0.0851774	1
Emp3	1.71879	0.228722	0.0856517	1
Cited2	1.71793	0.539577	0.0858094	1
Tlr4	1.71438	0.519727	0.0864587	1
Atf6	1.71327	0.628621	0.0866635	1
Apoe	1.70746	0.219582	0.0877366	1
Stk10	1.70733	0.589098	0.0877611	1
Arf2	1.7073	0.685485	0.0877665	1
Sirpb1c	1.70083	0.509335	0.0889745	1
Svil	1.69762	0.395508	0.0895793	1
Cmtm3	1.69519	0.414703	0.09004	1
Serbp1	1.69231	0.193676	0.0905863	1
Scamp1	1.69041	0.430968	0.0909502	1
Slfn1	1.68819	0.463982	0.0913743	1
Crebbp	1.68599	0.42262	0.0917971	1
D1ertd622e	1.68542	0.456323	0.0919073	1
Ddx5	1.67812	0.159653	0.0933239	1
Dock11	1.67086	0.709703	0.0947492	1
Sec11a	1.66749	0.434788	0.0954174	1
Lbh	1.66583	0.403748	0.095747	1
Ikbkb	1.66495	0.338691	0.0959224	1
Ptpro	1.66281	0.890025	0.0963504	1
Rap2b	1.66071	0.450754	0.096771	1
Atp5b	1.6559	0.231059	0.0977412	1
Ttc7	1.6558	0.455913	0.097762	1
Trim12c	1.65397	0.546209	0.0981339	1
Ipo7	1.65359	0.445469	0.0982114	1
Col1a1	1.65099	1.03763	0.0987402	1
Uba1	1.64958	0.310796	0.099028	1
Csde1	1.64656	0.190254	0.0996478	1
Fyb	1.64464	0.273963	0.100043	1
Adrb2	1.64453	0.990987	0.100068	1
Rab31	1.64065	0.575671	0.100869	1
Ppp1r15b	1.63929	0.328361	0.101153	1
Snu13	1.63793	0.336653	0.101437	1
Saa3	1.63445	2.32786	0.102164	1
Safb2	1.63436	0.480413	0.102182	1
Syf2	1.63382	0.641964	0.102296	1
Sipa1	1.63224	0.445396	0.102629	1
Tnrc6a	1.63133	0.492293	0.102821	1
Csf3r	1.63128	1.04691	0.10283	1
Ms4a8a	1.63112	0.890741	0.102864	1
Entr1	1.62973	0.745039	0.103159	1
Bsg	1.62653	0.259879	0.103836	1
Plod3	1.62373	0.4754	0.104433	1
Rcsd1	1.62105	0.787121	0.105007	1
St13	1.6146	0.290583	0.106398	1
Cldnd1	1.61397	0.853409	0.106535	1
Arhgap4	1.60961	1.22439	0.107483	1
Bub3	1.60643	0.635258	0.108179	1
Zdhhc9	1.6052	0.827267	0.10845	1
Kpna4	1.60032	0.254483	0.109529	1
Dstn	1.59927	0.200042	0.10976	1
Nfat5	1.59788	0.482485	0.110069	1
Snx18	1.59776	0.24811	0.110095	1
Ppig	1.59738	0.319736	0.11018	1
Phip	1.59728	0.304051	0.110203	1
Metap2	1.59469	0.243966	0.110783	1
Eif4e	1.58963	0.389209	0.111919	1
Ptpn6	1.58879	0.304038	0.112108	1
Far1	1.58483	0.254006	0.113005	1
Tiparp	1.58444	0.354257	0.113095	1
Stxbp3	1.58165	0.38631	0.11373	1
Rgcc	1.58018	0.880952	0.114065	1
Cd177	1.57832	1.68522	0.114492	1
Abhd17b	1.57643	0.574058	0.114927	1
Acer3	1.5763	0.424952	0.114957	1
Crem	1.57486	0.568662	0.115289	1
Rbm3	1.57473	0.176321	0.115319	1
Abl2	1.56973	0.900453	0.116478	1
Ostc	1.56747	0.28357	0.117005	1
Isy1	1.56659	0.599835	0.11721	1
Bcl6	1.56624	1.47712	0.117293	1
Pltp	1.56555	0.316726	0.117454	1
Cebpd	1.56483	0.40703	0.117623	1
Heatr1	1.56397	0.6807	0.117826	1
Serp1	1.56353	0.180882	0.117929	1
Kctd10	1.56212	0.593114	0.11826	1
Fry	1.56119	1.69094	0.118478	1
Cybc1	1.56097	0.408704	0.11853	1
Lats2	1.55964	0.788079	0.118845	1
Rbm5	1.55753	0.41837	0.119345	1
Bdp1	1.55709	0.383526	0.119449	1
Atp6v1e1	1.55674	0.277948	0.119533	1
Usp25	1.55424	0.255751	0.120126	1
Capg	1.55317	0.290012	0.120382	1
Fam214b	1.54861	0.664994	0.121475	1
Rab35	1.54747	0.376088	0.12175	1
Flot2	1.54662	0.647739	0.121955	1
Nop53	1.54568	0.513493	0.122182	1
Hba-a1	1.54175	1.65806	0.123134	1
Pstpip1	1.5404	0.604114	0.123462	1
Spop	1.53474	0.215898	0.124847	1
Trem1	1.53455	0.738177	0.124894	1
Serpinb8	1.53314	1.15626	0.12524	1
Ehd1	1.5316	0.226297	0.12562	1
2023-09-09	1.53115	0.248907	0.125732	1
Ifrd1	1.53069	0.496968	0.125845	1
Lrrc25	1.53011	0.461377	0.12599	1
Arid1a	1.52874	0.288063	0.126328	1
Cflar	1.52764	0.247405	0.126601	1
Necap2	1.52435	0.334125	0.127422	1
Bzw1	1.52394	0.213736	0.127525	1
Dnaja1	1.52317	0.196152	0.127716	1
Raly	1.5204	0.425774	0.12841	1
Peak1	1.5181	0.810075	0.128989	1
Pbx1	1.51784	1.01482	0.129056	1
Cln3	1.51764	1.07325	0.129104	1
Cpeb2	1.51753	0.69687	0.129134	1
Clic1	1.51649	0.249106	0.129396	1
Rhou	1.51553	0.985807	0.129637	1
Igfbp6	1.51546	1.89405	0.129656	1
Srrm1	1.51437	0.287871	0.129931	1
Cyth4	1.51355	0.182449	0.130139	1
Ago2	1.51354	0.331625	0.130143	1
Herc4	1.51201	0.526572	0.13053	1
Epb41l1	1.50933	1.31856	0.131214	1
Ddx54	1.50932	0.549549	0.131218	1
Dnm2	1.50586	0.387906	0.132104	1
Supt5	1.50182	0.511249	0.133143	1
Snx8	1.50059	0.615547	0.133461	1
Laptm4a	1.49933	0.326315	0.133788	1
Pak2	1.49804	0.202018	0.134123	1
Eif4g1	1.49735	0.245114	0.134302	1
Senp2	1.49725	0.546504	0.134329	1
Sertad2	1.49522	0.670555	0.134856	1
Ccdc71l	1.49317	0.278528	0.135392	1
Uvrag	1.49059	0.518055	0.136069	1
Ankfy1	1.48987	0.428009	0.136258	1
Ceacam1	1.4898	1.26531	0.136277	1
Fcgr1	1.48962	0.310176	0.136323	1
Dusp2	1.4881	0.96499	0.136725	1
Wdr37	1.48613	0.751939	0.137244	1
Hacd4	1.48269	0.485527	0.138157	1
Cd47	1.48244	0.182578	0.138224	1
Prrc2a	1.48179	0.37388	0.138395	1
Hdgf	1.48083	0.253409	0.138653	1
Aff1	1.48055	0.607183	0.138727	1
Lpxn	1.48052	0.995252	0.138735	1
Mfsd6	1.47955	1.05371	0.138994	1
5031439g07rik	1.4788	0.216098	0.139193	1
Vmp1	1.47354	0.30322	0.140606	1
Hsp90aa1	1.47065	0.176915	0.141386	1
Dpm3	1.47034	0.90659	0.141469	1
Sfpq	1.46971	0.176939	0.14164	1
Ppp3r1	1.46956	0.346888	0.14168	1
Egln2	1.46945	0.637339	0.141712	1
Gm19951	1.46829	0.572414	0.142026	1
Chuk	1.46798	0.465542	0.14211	1
Nrp1	1.46494	0.525517	0.142936	1
Cebpz	1.46404	0.424896	0.143184	1
Myo5a	1.46074	0.238495	0.144088	1
Celf2	1.45512	0.175106	0.145636	1
Nhsl2	1.45481	0.810111	0.145721	1
Gm10800	1.45395	1.3984	0.145961	1
Irf1	1.45213	0.44366	0.146466	1
Chka	1.45021	0.501545	0.147	1
Cops9	1.44855	0.235803	0.147463	1
Syk	1.44706	0.206562	0.147881	1
Jpt1	1.4465	0.202927	0.148037	1
Taf1	1.44326	0.54594	0.148948	1
Phlda1	1.44003	0.300311	0.149858	1
Adam9	1.43615	0.355429	0.150961	1
Exoc5	1.43565	0.28488	0.151103	1
Cyfip1	1.43088	0.202189	0.152464	1
Brd7	1.43012	0.430169	0.152683	1
Cemip2	1.42984	0.555774	0.152763	1
Rc3h2	1.42943	0.497626	0.152881	1
Smg1	1.42729	0.237184	0.153496	1
Rock1	1.42726	0.178776	0.153505	1
Gm21188	1.42692	0.515232	0.153602	1
Arhgef1	1.42518	0.604675	0.154106	1
Fmnl1	1.42336	0.628073	0.154632	1
Rlf	1.42119	0.506025	0.155262	1
Ankrd13a	1.41993	0.471823	0.155628	1
Gpr132	1.41836	0.316522	0.156086	1
Pdlim1	1.41741	0.712557	0.156364	1
Tmed10	1.41713	0.189924	0.156445	1
Lsm12	1.41574	0.293175	0.156853	1
Gm34455	1.41557	0.560638	0.1569	1
Cpt1a	1.41442	0.434795	0.15724	1
Nav1	1.4088	0.571061	0.158894	1
Nfic	1.40832	0.458621	0.159038	1
Pira2	1.40683	0.499331	0.159476	1
Mbnl1	1.40334	0.174936	0.160514	1
Pon2	1.40208	0.310941	0.16089	1
Dmkn	1.40204	2.55435	0.160903	1
Arpc1b	1.40041	0.127967	0.16139	1
Ptpn2	1.40002	0.480552	0.161508	1
Map2k4	1.39849	0.564133	0.161966	1
Spred1	1.39829	0.220205	0.162027	1
Homer1	1.39811	0.575843	0.16208	1
Eif4g3	1.3978	0.290397	0.162173	1
Ncl	1.39736	0.184444	0.162305	1
Adnp	1.39581	0.579648	0.162772	1
Cd244a	1.39529	0.639438	0.162927	1
Acat1	1.39472	0.463426	0.163099	1
Sertad1	1.39257	0.487107	0.163751	1
Calu	1.3917	0.362426	0.164013	1
Crk	1.39142	0.239783	0.164097	1
Clec4d	1.39048	0.446717	0.164382	1
Gja1	1.38969	1.26503	0.164622	1
Rpl39	1.38823	0.165522	0.165068	1
Agpat5	1.38688	0.350946	0.165479	1
Ppp2cb	1.38298	0.779341	0.166672	1
Pros1	1.38211	0.579684	0.166937	1
Akt2	1.37949	0.509349	0.167744	1
Slc16a3	1.37727	0.2902	0.168428	1
Ldlr	1.3767	0.357311	0.168605	1
Ly86	1.37598	0.187361	0.168827	1
Nxpe5	1.37132	0.604884	0.170275	1
Emc7	1.36982	0.277827	0.170742	1
Kdm2a	1.36526	0.199671	0.17217	1
Acvr2a	1.36523	1.19319	0.172179	1
Rreb1	1.36399	0.531741	0.172571	1
Txn2	1.3633	0.229342	0.172788	1
Ndufa2	1.36286	0.164403	0.172927	1
Slfn5	1.3611	0.232999	0.173482	1
Akap8	1.36034	0.750372	0.173723	1
Ankrd17	1.35978	0.310269	0.173899	1
Sltm	1.35978	0.296298	0.173899	1
Myo1c	1.35918	0.598922	0.17409	1
Parl	1.3561	0.633001	0.175067	1
Il10rb	1.3545	0.346218	0.175576	1
Nab1	1.35339	0.31012	0.175932	1
Hectd1	1.35337	0.247195	0.175937	1
Anxa7	1.35257	0.429588	0.176194	1
Sypl	1.35	0.245816	0.177016	1
Timp1	1.34956	1.00719	0.177157	1
Hk2	1.34739	0.236631	0.177855	1
Tpst2	1.34641	0.709545	0.178171	1
Psmc5	1.34428	0.395283	0.178857	1
Secisbp2l	1.34368	0.329301	0.179052	1
Ai839979	1.34292	1.6804	0.179299	1
Phf23	1.34259	0.504362	0.179403	1
S100a9	1.3423	1.41729	0.179498	1
Hsd17b12	1.34202	0.309355	0.179589	1
Irf2	1.34148	0.232729	0.179764	1
Ube2v1	1.34009	0.346409	0.180217	1
Stk4	1.33462	0.312507	0.182001	1
Slc25a51	1.33207	0.622842	0.182838	1
Irf2bpl	1.33176	0.477013	0.182939	1
Frg1	1.33136	0.424729	0.18307	1
Sec63	1.33108	0.347393	0.183161	1
Snrpc	1.33089	0.395584	0.183224	1
Igfbp4	1.32726	0.373471	0.184424	1
Tmem165	1.32685	0.389405	0.184559	1
Vapa	1.32633	0.182509	0.184729	1
Snrpa1	1.32626	0.702425	0.184754	1
Tomm7	1.32349	0.231255	0.185673	1
Lims1	1.32336	0.236546	0.185717	1
Utp14a	1.3223	0.908634	0.186068	1
Gmeb1	1.32224	2.21856	0.186087	1
Eif4a1	1.32101	0.15939	0.186498	1
Rab14	1.3205	0.174806	0.186669	1
Pik3cg	1.31916	0.349946	0.187115	1
Rap1gds1	1.31913	0.369268	0.187124	1
4932438a13rik	1.31891	0.609725	0.187198	1
Tbl1xr1	1.31733	0.295618	0.187728	1
Kat6a	1.31701	0.341466	0.187836	1
Nudt3	1.31623	0.320694	0.188097	1
Dhx38	1.31541	0.284724	0.188372	1
Larp4b	1.31522	0.183678	0.188436	1
Relch	1.31494	0.504784	0.18853	1
Apaf1	1.31324	0.34948	0.189102	1
Pcf11	1.31028	0.463796	0.190102	1
Gspt1	1.30991	0.276873	0.190226	1
Fam120a	1.3095	0.246568	0.190365	1
Tra2b	1.30774	0.199407	0.190961	1
Sidt2	1.30613	0.306626	0.191509	1
Stag2	1.30278	0.293498	0.192648	1
Rlim	1.30185	0.334058	0.192969	1
Crybg1	1.30056	0.711239	0.193411	1
Pabpn1	1.29959	0.293201	0.193742	1
Abtb2	1.29951	0.87261	0.193767	1
Galnt2	1.29913	0.434764	0.193898	1
Nfatc2	1.29899	0.764935	0.193949	1
Pnrc2	1.2969	0.458664	0.194664	1
Madd	1.29365	0.419228	0.195787	1
Ptprc	1.29207	0.134286	0.196334	1
Psmd6	1.29202	0.376153	0.19635	1
Cd2ap	1.29202	0.222921	0.19635	1
Crtc3	1.29082	0.352135	0.196766	1
Krit1	1.29069	0.367932	0.196812	1
Ctsl	1.28929	0.162171	0.197296	1
Etf1	1.28907	0.171716	0.197372	1
Klhl2	1.28878	0.467243	0.197474	1
Adssl1	1.28821	0.302965	0.197673	1
Elk4	1.28817	0.758324	0.197689	1
Sdad1	1.28756	0.602928	0.197898	1
Xiap	1.28704	0.227968	0.198082	1
D8ertd738e	1.28495	0.174517	0.198808	1
Ncoa6	1.2847	0.598162	0.198896	1
Brd4	1.28035	0.261796	0.200422	1
Mybbp1a	1.27885	0.528407	0.200949	1
Cct5	1.27877	0.211283	0.20098	1
Stx11	1.27831	1.21227	0.20114	1
Slc1a5	1.27482	0.673818	0.202372	1
Dnase2a	1.27391	0.370369	0.202694	1
Zfp445	1.2736	0.40581	0.202804	1
Ankrd11	1.27223	0.172679	0.203293	1
Mafg	1.26995	0.242663	0.204101	1
Ppp1r2	1.2689	0.392028	0.204478	1
Polr2k	1.26841	0.650416	0.20465	1
Nlrp3	1.26838	0.322717	0.204661	1
Gsr	1.26828	0.183074	0.204697	1
Aldh3b1	1.26739	0.439439	0.205017	1
Cdk17	1.26726	0.627413	0.205064	1
Dmac1	1.26293	0.384278	0.206614	1
Aup1	1.26127	0.380399	0.207211	1
Akna	1.26058	0.584588	0.207459	1
Tmed9	1.25982	0.223761	0.207734	1
Abca7	1.25978	0.780906	0.20775	1
Tcf4	1.25913	0.253489	0.207983	1
Gpat4	1.2591	0.5396	0.207993	1
Arap2	1.25894	1.66043	0.208052	1
Tmem106a	1.25824	0.27815	0.208306	1
Mef2c	1.25793	0.439511	0.208417	1
Tmbim6	1.25718	0.152034	0.208688	1
Uggt1	1.25676	0.337072	0.208842	1
Gm26740	1.25554	0.568506	0.209283	1
Med13	1.25551	0.307777	0.209294	1
Mpp1	1.25343	0.474863	0.21005	1
Uso1	1.25294	0.284379	0.210226	1
Appbp2	1.25247	0.406063	0.210397	1
Smox	1.24972	0.513967	0.211403	1
Mob1b	1.24945	0.376599	0.211499	1
Atp11b	1.24885	0.316218	0.211719	1
Tmem9b	1.24618	0.496639	0.212697	1
Ccl3	1.24618	0.51195	0.212697	1
Ppp4r2	1.24328	0.26368	0.213764	1
Cnbp	1.24278	0.168153	0.213948	1
Efcab14	1.24262	0.674111	0.214008	1
Ibtk	1.24225	0.319336	0.214143	1
Gcnt1	1.24149	0.64321	0.214424	1
Itprid2	1.24143	0.362581	0.214446	1
Slc25a28	1.23737	0.551809	0.215949	1
Cept1	1.23717	0.353782	0.216025	1
Pdlim5	1.23661	0.32447	0.216232	1
Fam102b	1.23629	0.384818	0.216352	1
Ubxn4	1.23504	0.273054	0.216816	1
Ythdf1	1.23426	0.393477	0.217105	1
Snx1	1.23353	0.402195	0.217378	1
Eid1	1.2325	0.171406	0.217761	1
Ddx6	1.22939	0.175096	0.218924	1
Cap1	1.22931	0.20015	0.218957	1
G0s2	1.22865	1.87886	0.219204	1
Snx17	1.22762	0.384224	0.219589	1
Ext1	1.22507	0.307724	0.220549	1
Akap13	1.22356	0.183282	0.221119	1
Btk	1.22243	0.348059	0.221545	1
Pld4	1.22171	0.198741	0.221817	1
Wasf2	1.22114	0.201119	0.222033	1
Rnase4	1.22114	0.530594	0.222033	1
Senp6	1.22001	0.27346	0.222461	1
Hgs	1.21985	0.480219	0.222522	1
Il13ra1	1.21859	0.306411	0.223001	1
Ube2m	1.2173	0.287883	0.223491	1
Hexim1	1.21526	0.373457	0.224267	1
P2ry1	1.2147	1.40521	0.22448	1
Grk6	1.21329	0.538993	0.225017	1
6430548m08rik	1.21074	0.598114	0.225994	1
Tsix	1.2089	0.730293	0.226703	1
Pfn1	1.20756	0.121874	0.227216	1
Rnf220	1.20604	0.598063	0.227804	1
Chsy1	1.2059	0.586175	0.227854	1
Nars	1.20416	0.268431	0.228528	1
Ermp1	1.20167	0.950446	0.229493	1
Hip1	1.2007	0.238082	0.229868	1
Ecpas	1.19765	0.272551	0.231054	1
Rhoa	1.19744	0.0914862	0.231134	1
Atf1	1.19728	0.334484	0.231197	1
Flrt3	1.19652	1.34189	0.231494	1
Cdk6	1.19403	0.381062	0.232467	1
Tirap	1.19376	1.16409	0.232571	1
Ap2b1	1.19368	0.225186	0.232605	1
Snx27	1.19356	0.609229	0.232651	1
Brd1	1.19199	0.30055	0.233266	1
Slc26a2	1.19143	0.379413	0.233484	1
Nras	1.19114	0.217024	0.233599	1
Ski	1.1898	0.255255	0.234123	1
Ai504432	1.18804	0.3364	0.234816	1
Zfp800	1.18733	0.505861	0.235099	1
Pfkfb4	1.18624	0.584891	0.235527	1
Mcmbp	1.18562	0.296301	0.23577	1
Lrrc58	1.18388	0.160273	0.236461	1
Chd4	1.1823	0.165809	0.237088	1
Siah2	1.17925	0.603863	0.2383	1
Cerk	1.17885	0.19573	0.238458	1
Ppp1r12c	1.17636	0.428934	0.239452	1
Rnf187	1.17392	0.331847	0.240426	1
Pag1	1.17382	0.830812	0.240467	1
Prpf4b	1.17023	0.317493	0.241909	1
Rab3il1	1.16989	0.212572	0.242045	1
Nfkbid	1.16952	0.370462	0.242192	1
Btaf1	1.1681	0.417579	0.242765	1
Cast	1.16804	0.18255	0.242789	1
Isca1	1.16796	0.896585	0.242825	1
Kpna1	1.16777	0.448093	0.242901	1
Vps37b	1.16727	0.795788	0.243103	1
Il1rap	1.16693	1.27462	0.243239	1
Cbl	1.16589	0.175652	0.24366	1
Eif4h	1.16496	0.187182	0.244033	1
Slpi	1.16447	1.03885	0.244235	1
Slc38a1	1.16445	0.196573	0.244241	1
Lilra6	1.16364	1.21198	0.244568	1
Btg1	1.16318	0.144187	0.244758	1
Cdk13	1.16291	0.525077	0.244865	1
Antxr2	1.16277	0.456901	0.244925	1
Col1a2	1.16081	0.731149	0.245717	1
Sf3b3	1.16048	0.321322	0.245854	1
Ilrun	1.15944	0.259829	0.246278	1
Ubash3b	1.15779	0.300729	0.246948	1
Nsf	1.15645	0.273643	0.247499	1
Ube2e3	1.15609	0.381548	0.247643	1
Ncf1	1.1558	0.159899	0.247763	1
Ighm	1.15406	0.502459	0.248478	1
Wdr1	1.15083	0.143608	0.249803	1
Jmjd6	1.15067	0.488701	0.249869	1
Romo1	1.14859	0.186992	0.250727	1
Ptk2b	1.14838	0.533515	0.250812	1
Mob4	1.14728	0.353635	0.251266	1
Vps4b	1.147	0.230509	0.251381	1
Pfkp	1.1463	0.293314	0.251672	1
Ifitm3	1.14614	0.146119	0.251739	1
Msl2	1.14598	0.269365	0.251805	1
Ifi207	1.14576	0.218926	0.251896	1
Hck	1.1457	0.284894	0.251921	1
Sar1a	1.14535	0.242475	0.252066	1
Alcam	1.14467	0.205221	0.252346	1
P2ry6	1.14284	0.280277	0.253106	1
Sumo2	1.14109	0.180202	0.253831	1
Rad21	1.13897	0.301302	0.254717	1
Stard8	1.13844	0.56473	0.254937	1
Sertad3	1.13568	1.8412	0.25609	1
Ago3	1.13558	0.514811	0.256133	1
Zfp292	1.13476	0.288036	0.256477	1
Mboat7	1.13363	0.789993	0.25695	1
Cdc42se2	1.13205	0.422541	0.257615	1
Brk1	1.13114	0.140002	0.257998	1
Cd163	1.1288	0.953707	0.25898	1
Ppp4r3a	1.1286	0.276565	0.259067	1
Gtf2h1	1.12831	0.409355	0.259191	1
Kat2b	1.12782	0.307426	0.259395	1
Strn3	1.12727	0.210091	0.25963	1
Sik3	1.12643	0.725779	0.259984	1
Osbpl11	1.1262	0.3952	0.260083	1
Tlr13	1.1252	0.608924	0.260505	1
Vav3	1.1252	0.526258	0.260505	1
Tbcb	1.12354	0.200948	0.261208	1
Ptger4	1.12196	0.430692	0.261881	1
Vwa5a	1.12086	0.248716	0.262349	1
Ubn2	1.11907	0.208674	0.263111	1
Rbm8a	1.11904	0.216594	0.263123	1
Igf1r	1.11809	0.52505	0.26353	1
Prpf8	1.11772	0.584427	0.263687	1
Ide	1.11677	0.597998	0.264094	1
Mtr	1.11637	0.770443	0.264264	1
Kmt2c	1.1158	0.253759	0.264508	1
Brd2	1.11555	0.162417	0.264615	1
Notch2	1.11531	0.327749	0.264716	1
Ddx1	1.11401	0.720066	0.265275	1
Kmt2b	1.11369	0.81889	0.265413	1
Cnot6l	1.11341	0.253249	0.265533	1
Rnf149	1.11304	0.232182	0.26569	1
Baz2b	1.11229	0.349686	0.266012	1
Zdhhc20	1.11199	0.250538	0.266144	1
Zfp395	1.11128	0.572565	0.266447	1
Rb1cc1	1.11059	0.254377	0.266743	1
Tnf	1.10898	0.561002	0.267439	1
Cd37	1.10834	0.7512	0.267717	1
Ash1l	1.10702	0.216729	0.268287	1
Bnip3	1.10545	0.374852	0.268966	1
Herc1	1.10542	0.337604	0.268979	1
Tpp2	1.10509	0.328537	0.269119	1
Lmbrd2	1.10455	0.60229	0.269354	1
Usp6nl	1.10382	1.51571	0.269672	1
Rictor	1.10265	0.545838	0.270181	1
Wbp11	1.10184	0.312172	0.270532	1
Ndst2	1.10182	0.775323	0.270538	1
Tox4	1.10115	0.388395	0.270831	1
Senp1	1.10014	0.69609	0.271272	1
Spag7	1.09996	0.510466	0.271349	1
Cndp2	1.09902	0.146615	0.271758	1
Hyou1	1.09772	0.331558	0.272327	1
Thoc2	1.09737	0.283977	0.272481	1
Adipor1	1.09719	0.276264	0.272558	1
Pkn2	1.09658	0.27065	0.272827	1
Itsn1	1.09624	0.501532	0.272975	1
Arl5b	1.09531	0.74843	0.273379	1
Wdfy3	1.09461	0.290676	0.273687	1
Snx15	1.09206	0.621795	0.274807	1
Lamtor3	1.09172	0.274613	0.274955	1
Lpp	1.09166	0.206561	0.274981	1
Itpr1	1.09105	0.419622	0.275252	1
Atp8b4	1.08971	0.376672	0.27584	1
Ccdc115	1.08921	0.357871	0.276059	1
Sys1	1.08826	0.189972	0.27648	1
Hdc	1.08666	1.34856	0.277186	1
Xpo6	1.08467	0.592056	0.278068	1
Fgd2	1.08411	0.574772	0.278315	1
Wars	1.08226	0.554279	0.279135	1
Tollip	1.0816	0.486772	0.279429	1
Ccnt1	1.08027	0.347328	0.280022	1
Synrg	1.08012	0.642143	0.280087	1
Socs3	1.07987	0.139144	0.280198	1
Rab18	1.07984	0.289288	0.280211	1
Kdm5c	1.07935	0.451961	0.280434	1
Leng8	1.07803	0.4913	0.281022	1
Selenos	1.07782	0.154514	0.281114	1
Il6	1.07606	1.47599	0.2819	1
Set	1.07567	0.123569	0.282077	1
Arpc1a	1.07564	0.286977	0.28209	1
Llph	1.07448	0.19388	0.282609	1
Gatad2b	1.07364	0.280668	0.282983	1
Polr2b	1.07165	0.944616	0.283878	1
Atp13a1	1.06873	0.479342	0.285191	1
Selplg	1.06792	0.240272	0.285555	1
Nfxl1	1.06672	0.510781	0.286098	1
Zc3h12a	1.06632	0.448693	0.286277	1
Eed	1.06525	0.606323	0.286761	1
S100a8	1.06476	1.44734	0.286986	1
Peli1	1.06332	0.32908	0.287637	1
Psmc2	1.06149	0.761258	0.288469	1
Foxj2	1.06037	0.696009	0.288976	1
Ergic1	1.05804	0.662321	0.290037	1
Iigp1	1.05759	0.83442	0.290244	1
Wwp2	1.05706	0.451723	0.290485	1
Srcap	1.05615	0.638232	0.2909	1
Tmem259	1.05615	0.411232	0.2909	1
Iqgap2	1.05558	0.373117	0.291162	1
Calm2	1.05492	0.102903	0.291463	1
Psmb5	1.05446	0.357877	0.291671	1
Cdkn2d	1.05404	0.82324	0.291866	1
Sec24b	1.05333	0.228686	0.292188	1
Actn4	1.0527	0.302081	0.292477	1
Cul3	1.05256	0.130832	0.292544	1
Prpf40a	1.05144	0.14556	0.293056	1
Csgalnact2	1.05124	0.354053	0.29315	1
Rab11fip5	1.05065	0.450732	0.293419	1
Il2rg	1.04889	0.375227	0.294229	1
Relt	1.04876	0.367085	0.294289	1
Snrpa	1.04858	0.530317	0.29437	1
Gpr35	1.04835	0.191139	0.294478	1
Slc25a30	1.04729	0.5303	0.294965	1
Dusp11	1.04675	0.23886	0.295215	1
Itgb7	1.04663	1.05273	0.295269	1
2310011j03rik	1.04646	0.702022	0.29535	1
Kmt5a	1.04446	0.269517	0.296272	1
Atp6v0b	1.04395	0.12282	0.296509	1
Gmfb	1.04355	0.187275	0.296692	1
Ppp6r1	1.04297	0.340442	0.296964	1
Tnrc6b	1.04163	0.333235	0.297582	1
C1galt1	1.04017	0.438816	0.298263	1
Hmbox1	1.04017	0.525077	0.298263	1
Esco1	1.04002	0.479175	0.298331	1
Btbd7	1.03946	0.325185	0.29859	1
Sec61g	1.03829	0.132022	0.299136	1
Sel1l	1.03734	0.214664	0.299579	1
Immt	1.03659	0.231696	0.299928	1
Gm16286	1.0353	0.200312	0.30053	1
Tsc22d2	1.03421	0.319987	0.301037	1
Pttg1ip	1.03415	0.216344	0.301064	1
St3gal1	1.03275	0.479427	0.301723	1
Micu2	1.02959	0.909559	0.303201	1
Akap7	1.02901	0.340428	0.303476	1
Susd6	1.02849	0.182465	0.303718	1
Fgl2	1.02842	0.186289	0.303752	1
Atf3	1.02841	0.225803	0.303759	1
Sgpp1	1.02716	0.341173	0.304345	1
Dock4	1.02607	0.362968	0.304857	1
Ube2l3	1.02514	0.164566	0.305299	1
Rbm4	1.0247	0.699048	0.305507	1
Eif1b	1.02452	0.274081	0.30559	1
Itga4	1.0243	0.161417	0.305694	1
Rpl36	1.0237	0.125589	0.305978	1
Smarcc1	1.02116	0.255773	0.307178	1
Mdfic	1.01962	0.201544	0.307908	1
Ogt	1.0194	0.186989	0.308012	1
Bmpr2	1.0186	0.27789	0.308395	1
Nisch	1.01668	0.233362	0.309308	1
Ctnnd1	1.01418	0.265349	0.310496	1
D5ertd579e	1.01264	0.447218	0.311231	1
Pacsin2	1.01231	0.180291	0.311392	1
Stx3	1.01225	0.372656	0.31142	1
Mt-nd6	1.01168	0.255315	0.311693	1
Map2k3	1.01109	0.211599	0.311974	1
Map3k8	1.011	0.591278	0.312016	1
Zmiz1	1.01019	0.187026	0.312402	1
Tmem131l	1.01019	0.596958	0.312402	1
Gnaq	1.00955	0.130661	0.312711	1
Sgms2	1.00757	1.39264	0.313661	1
Dusp7	1.00663	0.711654	0.314112	1
Mt1	1.00493	0.161609	0.314931	1
Dpep2	1.00408	0.965987	0.31534	1
Lfng	1.00377	0.230141	0.315489	1
Rnf38	1.00338	0.490988	0.31568	1
Cep170	1.00336	0.207689	0.315687	1
Rab22a	1.00323	0.342465	0.31575	1
Rell1	1.00209	0.487223	0.316302	1
Fut8	1.00176	0.511048	0.316458	1
Gpalpp1	1.00123	0.282349	0.316713	1
Ocrl	1.00068	0.311258	0.316983	1
Tob1	1.00024	0.539141	0.317195	1
Klf7	0.99971	0.196036	0.317451	1
Snapc1	0.999182	0.422124	0.317707	1
Hspa9	0.998009	0.189972	0.318275	1
Snx9	0.997642	0.213359	0.318453	1
Wdr83os	0.995238	0.231569	0.319621	1
Mpeg1	0.994783	0.112717	0.319842	1
Pik3ap1	0.994534	0.357642	0.319963	1
Nin	0.99405	0.213397	0.320199	1
Kdm5b	0.993595	0.632194	0.32042	1
Itsn2	0.993258	0.148305	0.320584	1
Tapbp	0.992085	0.122204	0.321156	1
Psmd2	0.991484	0.17465	0.321449	1
Thbd	0.990237	1.06333	0.322058	1
Anp32a	0.990076	0.174137	0.322137	1
Mphosph10	0.989622	0.661292	0.322359	1
Zfp644	0.989226	0.374105	0.322553	1
Etv6	0.988756	0.237134	0.322782	1
Smc3	0.987715	0.255809	0.323292	1
Man1b1	0.987701	0.936964	0.323299	1
Hsd17b11	0.985105	0.415381	0.324572	1
Psmc6	0.984621	0.37504	0.32481	1
Mogs	0.984592	0.441707	0.324824	1
Hnrnpl	0.983698	0.223291	0.325264	1
Ttc13	0.983096	0.711524	0.32556	1
Cltb	0.981161	0.520632	0.326513	1
Nsd3	0.980354	0.248355	0.326911	1
Foxn2	0.980325	0.246207	0.326926	1
Cacul1	0.979299	0.37418	0.327432	1
Abcf1	0.978991	0.217815	0.327585	1
Cdk9	0.978346	0.220187	0.327903	1
Brd8	0.977598	0.417922	0.328273	1
Tcof1	0.975955	0.392013	0.329087	1
Atp11c	0.975603	0.643035	0.329261	1
Sdf2l1	0.97509	0.301286	0.329515	1
Ifi209	0.975032	0.233903	0.329545	1
Tubb2a	0.974782	0.428164	0.329668	1
Tnrc18	0.974709	0.228521	0.329705	1
G6pdx	0.97443	0.494459	0.329843	1
Tfg	0.974064	0.305487	0.330025	1
Plbd2	0.973316	0.61993	0.330396	1
Rnf6	0.972818	0.215796	0.330644	1
Cyp20a1	0.972348	0.888442	0.330877	1
Ccdc25	0.972231	0.455445	0.330936	1
Fcgrt	0.97185	0.207418	0.331125	1
Arrdc1	0.970207	0.629824	0.331943	1
Dhx15	0.969973	0.147019	0.33206	1
Yy1	0.969826	0.17669	0.332133	1
Ywhae	0.969738	0.117643	0.332177	1
Lats1	0.969284	0.505362	0.332404	1
Cpsf7	0.967143	0.332046	0.333473	1
Skap2	0.963096	0.128937	0.335499	1
Cop1	0.963052	0.305984	0.335522	1
Per1	0.962465	0.656813	0.335816	1
Tmx3	0.962245	0.203256	0.335926	1
Srrt	0.959327	0.380306	0.337394	1
Ppib	0.958257	0.141724	0.337933	1
Clcc1	0.958125	0.748135	0.338	1
Cers5	0.957846	0.342558	0.33814	1
Kif1c	0.957685	0.392074	0.338222	1
Cs	0.95531	0.288962	0.339421	1
Plcg2	0.955002	0.237179	0.339577	1
Rab44	0.95465	0.655371	0.339755	1
Rasa2	0.954591	0.628898	0.339785	1
Kcmf1	0.954107	0.176954	0.340029	1
Slc12a6	0.953257	0.410447	0.34046	1
Uhrf1bp1l	0.953198	0.391069	0.34049	1
Slain2	0.952788	0.204124	0.340698	1
Selenok	0.952597	0.152897	0.340794	1
Stard9	0.952128	0.455303	0.341032	1
Lysmd3	0.952054	0.345724	0.341069	1
Agpat4	0.951556	0.244856	0.341322	1
B4galnt1	0.950867	0.163213	0.341672	1
2023-09-08	0.950002	0.665476	0.342111	1
Lyst	0.94987	0.562925	0.342179	1
Fkbp1a	0.949606	0.138447	0.342313	1
Kif5b	0.949107	0.116694	0.342566	1
Cmip	0.948579	0.281898	0.342835	1
Ufl1	0.948125	0.770196	0.343066	1
Ddi2	0.947318	0.162363	0.343477	1
Rnf216	0.94682	0.443085	0.343731	1
Tyk2	0.946438	0.475294	0.343925	1
Rnf141	0.946101	0.283243	0.344097	1
Ltc4s	0.944371	0.590447	0.34498	1
Usp9x	0.943784	0.127611	0.34528	1
Tnfaip3	0.942435	0.302399	0.34597	1
Mtmr3	0.941643	0.262833	0.346375	1
Rab24	0.941218	0.339899	0.346593	1
Gxylt1	0.940412	0.297402	0.347006	1
Casp6	0.939913	0.749657	0.347262	1
Dusp22	0.939869	0.508824	0.347285	1
Smchd1	0.939444	0.150218	0.347503	1
Got2	0.939415	0.348896	0.347518	1
Serpine1	0.938769	1.05639	0.347849	1
Il18rap	0.938242	0.968477	0.34812	1
Mlxip	0.938036	0.453865	0.348226	1
Rere	0.937435	0.560158	0.348535	1
Cd164	0.93742	0.119739	0.348542	1
Zmat2	0.936042	0.207139	0.349251	1
Piezo1	0.935749	0.260702	0.349403	1
Ubl3	0.934151	0.112372	0.350226	1
D16ertd472e	0.933945	0.390775	0.350332	1
Apbb1ip	0.933725	0.198077	0.350446	1
Rassf5	0.932435	0.25335	0.351112	1
Grk5	0.932303	0.438057	0.35118	1
Znrf2	0.932024	0.221728	0.351324	1
Snap23	0.931643	0.17777	0.351521	1
Ndufb7	0.929722	0.119615	0.352515	1
Usp3	0.929033	0.445377	0.352872	1
Mbp	0.927787	0.618045	0.353518	1
Rspry1	0.925734	0.314898	0.354584	1
Gps1	0.924971	0.354598	0.354981	1
Map3k11	0.924854	0.48229	0.355042	1
Zbtb42	0.9244	1.41148	0.355278	1
Nop58	0.923622	0.380936	0.355683	1
Eif3a	0.923226	0.0906038	0.355889	1
Itgb1	0.921306	0.11245	0.356891	1
Trak1	0.921071	0.582479	0.357013	1
Ogfr	0.920866	0.320151	0.357121	1
Stom	0.920646	0.518993	0.357235	1
Larp4	0.92003	0.168566	0.357557	1
Rbm28	0.919883	0.421542	0.357634	1
Tnrc6c	0.919443	0.29066	0.357864	1
Rnf44	0.919077	0.572767	0.358055	1
Wdr33	0.918915	0.270246	0.35814	1
Scpep1	0.917713	0.257035	0.358769	1
Pvr	0.916687	0.514382	0.359307	1
Zmym5	0.916247	0.486717	0.359537	1
Slc20a1	0.915323	0.253526	0.360022	1
Smad4	0.914971	0.222945	0.360207	1
Glg1	0.913827	0.132179	0.360808	1
Egln3	0.913827	0.580068	0.360808	1
Mfsd5	0.91349	0.257663	0.360985	1
Nab2	0.912508	0.458428	0.361502	1
Usp15	0.910865	0.240016	0.362366	1
Nol7	0.910851	0.186203	0.362374	1
Ddrgk1	0.910733	0.376145	0.362436	1
Sh3kbp1	0.91	0.174832	0.362822	1
Hgsnat	0.909868	0.656592	0.362892	1
Ktn1	0.909194	0.366003	0.363248	1
Kidins220	0.909091	0.221758	0.363302	1
Pgs1	0.908373	0.346977	0.363681	1
Riok3	0.906584	0.136875	0.364627	1
Prpf38b	0.90588	0.150075	0.364999	1
Zfp106	0.904648	0.122467	0.365652	1
Fnbp4	0.90327	0.608369	0.366383	1
Sh3bp2	0.903241	0.310059	0.366398	1
Tnfaip1	0.902889	0.67997	0.366585	1
Maf1	0.902757	0.375205	0.366655	1
Usp24	0.902419	0.415294	0.366834	1
Tgoln1	0.902053	0.169529	0.367029	1
Gpatch8	0.901716	0.414432	0.367208	1
Serinc3	0.901334	0.0980273	0.367411	1
Babam2	0.900469	0.573746	0.367871	1
Zc3h13	0.900308	0.180599	0.367956	1
Nt5dc2	0.900147	1.21931	0.368042	1
Setd1b	0.900029	0.185812	0.368105	1
Rbm15b	0.899091	0.908889	0.368604	1
Pygl	0.898871	0.212737	0.368721	1
Atg3	0.898856	0.158835	0.368729	1
Tasor	0.898343	0.258841	0.369003	1
Tmem189	0.898138	0.122001	0.369112	1
Entpd7	0.897859	0.530293	0.369261	1
Msl1	0.89783	0.19678	0.369276	1
Zzef1	0.897507	0.365423	0.369448	1
Snx6	0.897009	0.16252	0.369714	1
Lrrfip2	0.896862	0.262008	0.369793	1
Rbm27	0.896539	0.204413	0.369965	1
Epc1	0.896305	0.497239	0.37009	1
Setd2	0.89629	0.177655	0.370098	1
Prdm2	0.894721	0.355245	0.370936	1
Copg1	0.893812	0.479056	0.371422	1
Btbd9	0.893797	0.458007	0.37143	1
Tnpo1	0.892404	0.14791	0.372176	1
Med8	0.891759	0.318137	0.372522	1
Clip1	0.891745	0.344055	0.37253	1
Cln8	0.891217	0.22594	0.372813	1
Polg	0.888387	1.03326	0.374333	1
Lrch4	0.887316	0.485137	0.374909	1
Cdc34	0.887243	0.234103	0.374948	1
Stag1	0.886803	0.259785	0.375185	1
Eif2b5	0.886656	0.479528	0.375264	1
Ckb	0.886598	0.41109	0.375296	1
Capns1	0.886011	0.108627	0.375612	1
Triap1	0.885674	1.10843	0.375793	1
Pik3r6	0.884985	0.256712	0.376165	1
Slc9a3r1	0.884721	0.244355	0.376307	1
App	0.884398	0.103225	0.376481	1
Plekhb2	0.884149	0.226332	0.376616	1
Plaa	0.884149	0.293926	0.376616	1
Xylt1	0.883445	0.599859	0.376996	1
Matr3	0.883416	0.167109	0.377012	1
Mapkapk2	0.882873	0.147299	0.377305	1
Lrg1	0.88214	0.881312	0.377701	1
Itprip	0.880967	0.682837	0.378336	1
Slbp	0.878636	0.189765	0.379599	1
Jun	0.87846	0.112013	0.379694	1
Api5	0.878181	0.215771	0.379845	1
Shoc2	0.877668	0.367677	0.380124	1
Mapre1	0.877418	0.124052	0.380259	1
Dnajc7	0.877096	0.334304	0.380435	1
Cdc73	0.876773	0.313178	0.38061	1
Dmxl2	0.876333	0.41996	0.380849	1
Arid4b	0.875981	0.231191	0.38104	1
Bcl2l1	0.875542	0.374398	0.381279	1
Cry1	0.873459	1.88358	0.382413	1
Csnk2a1	0.87277	0.156631	0.382788	1
Aw549877	0.870527	0.869846	0.384013	1
Man1a2	0.870248	0.31527	0.384165	1
St3gal5	0.870028	0.814639	0.384285	1
Znrf1	0.869398	0.66747	0.38463	1
Stk11	0.869075	0.334919	0.384806	1
Rhbdf2	0.86865	0.355343	0.385039	1
Naa50	0.867741	0.0978628	0.385536	1
Ogdh	0.867579	0.122471	0.385625	1
Rnpepl1	0.86733	0.383509	0.385761	1
Evi2a	0.867198	0.166748	0.385833	1
G3bp2	0.867198	0.129038	0.385833	1
Cc2d1b	0.865307	0.689053	0.38687	1
Cnot6	0.864574	0.159069	0.387273	1
Polr1a	0.864412	0.750543	0.387361	1
Zfp954	0.863928	1.2005	0.387627	1
Babam1	0.863195	0.452935	0.38803	1
Strap	0.863166	0.289643	0.388046	1
Emc1	0.862711	0.23444	0.388296	1
Tmem65	0.862154	0.17737	0.388603	1
Chmp4b	0.861318	0.109181	0.389063	1
Hspa13	0.860952	0.700646	0.389265	1
Kdm2b	0.860453	0.450449	0.389539	1
Arpc3	0.860438	0.0989449	0.389547	1
Sft2d2	0.860145	0.262449	0.389709	1
Capza1	0.859236	0.113393	0.39021	1
Tmem33	0.858738	0.25395	0.390485	1
H2-m3	0.858356	0.509384	0.390696	1
Psma6	0.856494	0.172023	0.391725	1
Med15	0.855981	0.296646	0.392008	1
Hcls1	0.855233	0.122961	0.392422	1
Dgat1	0.855204	0.864998	0.392438	1
Strn4	0.854265	0.509377	0.392958	1
Map7d1	0.85362	0.150024	0.393316	1
Xpot	0.85255	0.25089	0.393909	1
Impdh1	0.852344	0.868439	0.394023	1
Mdn1	0.851259	0.391334	0.394625	1
Kctd20	0.850966	0.271901	0.394788	1
Pi16	0.850556	1.41142	0.395016	1
Tm9sf1	0.850013	0.680177	0.395318	1
Rnh1	0.849925	0.23715	0.395367	1
Snhg8	0.84928	0.347221	0.395726	1
Wtap	0.847564	0.251612	0.396681	1
Ids	0.846919	0.252888	0.39704	1
Clptm1l	0.846728	0.189272	0.397147	1
Clk3	0.846684	0.435848	0.397171	1
Smc1a	0.846274	0.158826	0.3974	1
Mob3c	0.845731	0.481181	0.397703	1
Mier3	0.845731	0.793291	0.397703	1
Kdm5a	0.845394	0.245749	0.397891	1
Uxs1	0.845379	0.47475	0.397899	1
Lrp10	0.845233	0.186959	0.397981	1
2510039o18rik	0.84513	0.223766	0.398038	1
Igtp	0.844734	0.631758	0.398259	1
Irf5	0.844353	0.114952	0.398472	1
Eif4ebp2	0.844089	0.214691	0.39862	1
Rbm47	0.844045	0.218996	0.398644	1
B3gat3	0.843722	0.383854	0.398825	1
Ccndbp1	0.843092	0.36284	0.399177	1
Atf6b	0.842417	0.485572	0.399554	1
Psen1	0.842417	0.525429	0.399554	1
Crybg3	0.840907	0.48386	0.4004	1
Cse1l	0.840687	0.379973	0.400523	1
Sp3	0.839587	0.177058	0.40114	1
Eepd1	0.839382	0.56736	0.401255	1
Ikzf5	0.839118	0.438813	0.401403	1
Stip1	0.83862	0.34903	0.401683	1
Metap1	0.83796	0.560153	0.402053	1
Tmbim1	0.83598	0.206769	0.403166	1
Dnajb6	0.835936	0.0920616	0.403191	1
Slc35e4	0.83513	0.706024	0.403645	1
Copb1	0.835086	0.191324	0.403669	1
Atg4d	0.834499	0.658975	0.404	1
Cnot7	0.834455	0.39258	0.404024	1
Ddx50	0.833517	0.246546	0.404553	1
Ubxn7	0.833121	1.02009	0.404777	1
Tes	0.833018	0.151543	0.404834	1
Atrx	0.832769	0.114693	0.404975	1
Becn1	0.832769	0.148595	0.404975	1
Ppp4r1	0.832373	0.559254	0.405198	1
Tbc1d23	0.832373	0.381018	0.405198	1
Ddx39	0.831567	0.458393	0.405654	1
Med7	0.829998	1.03701	0.40654	1
Fto	0.829983	0.215638	0.406548	1
Spcs2	0.829323	0.111009	0.406922	1
Tcerg1	0.828326	0.19825	0.407486	1
C5ar2	0.828267	0.304553	0.407519	1
Oas2	0.828165	0.54293	0.407577	1
Gm37494	0.827256	0.93631	0.408092	1
Arhgef7	0.826581	0.522764	0.408475	1
Tsen34	0.826214	0.461827	0.408682	1
Tfec	0.826126	0.298245	0.408732	1
Slc22a15	0.825613	1.60243	0.409023	1
Epb41l2	0.825496	0.122899	0.40909	1
Scaf11	0.825496	0.147194	0.40909	1
Ube2h	0.825437	0.322646	0.409123	1
Kcnab2	0.825173	0.475582	0.409273	1
Gtf2b	0.824719	0.529033	0.409531	1
Dync1li1	0.824704	0.221368	0.40954	1
Nxf1	0.824088	0.41055	0.409889	1
Abcg1	0.823458	0.134272	0.410248	1
Zrsr2	0.823297	0.353048	0.410339	1
Ms4a4a	0.821786	1.1938	0.411199	1
Mark2	0.82139	0.230897	0.411424	1
Ndfip1	0.819748	0.119556	0.41236	1
Ylpm1	0.818912	0.47878	0.412836	1
Tardbp	0.818854	0.112244	0.41287	1
Clock	0.818326	0.342992	0.413171	1
Tmem185b	0.817769	0.38982	0.413489	1
Cdipt	0.81749	0.194662	0.413649	1
Rsl1d1	0.817182	0.245473	0.413824	1
Clpp	0.816244	1.24603	0.414361	1
Kpnb1	0.815745	0.158291	0.414646	1
Camsap1	0.81532	1.00625	0.414889	1
Mysm1	0.815144	0.222696	0.41499	1
Klf9	0.814997	0.337366	0.415074	1
Slc7a1	0.814704	0.466187	0.415242	1
Sos1	0.814499	0.357878	0.415359	1
Smagp	0.814381	1.35707	0.415427	1
B430306n03rik	0.814249	0.194008	0.415502	1
Sfr1	0.813795	0.110874	0.415763	1
Nup50	0.812974	0.270627	0.416233	1
Bscl2	0.811903	0.195392	0.416847	1
Afg3l2	0.811566	0.341817	0.417041	1
Setd5	0.811507	0.230008	0.417074	1
Banp	0.810701	0.877822	0.417538	1
Adprh	0.810041	0.310237	0.417917	1
Cacna1d	0.80988	0.549657	0.418009	1
Mgrn1	0.809308	0.471763	0.418338	1
Lcorl	0.808795	0.379623	0.418633	1
Hk3	0.807402	0.788779	0.419435	1
Pde4b	0.80702	0.237885	0.419655	1
Baz2a	0.805745	0.254601	0.42039	1
Rhoq	0.805701	0.267533	0.420415	1
Rexo1	0.803354	0.44977	0.42177	1
St6galnac4	0.8029	0.658078	0.422033	1
Nptn	0.800818	0.119915	0.423237	1
Noc2l	0.800671	0.218557	0.423322	1
Arl4c	0.800569	0.104255	0.423381	1
Ehbp1l1	0.800334	0.135737	0.423517	1
Bmp2k	0.800246	0.130611	0.423568	1
Nrbp1	0.800011	0.156108	0.423704	1
Mcrip1	0.799161	0.216801	0.424197	1
Tssc4	0.799087	0.679242	0.42424	1
Phf20l1	0.799058	0.142102	0.424257	1
Gdap2	0.797533	1.36884	0.425141	1
Cxcr2	0.79724	0.92113	0.425312	1
Cyb5r1	0.796741	0.668452	0.425601	1
Mvp	0.796287	0.272395	0.425865	1
Mtss1	0.795906	0.174777	0.426087	1
Phyh	0.795348	0.460885	0.426411	1
Mt2	0.794571	0.580602	0.426863	1
Maml3	0.793809	0.378214	0.427307	1
Hspa1b	0.793721	0.613792	0.427358	1
Ubald2	0.79287	0.314335	0.427853	1
Cnot1	0.792401	0.137307	0.428127	1
Klhdc4	0.792034	0.702489	0.428341	1
Tbrg4	0.791668	0.978657	0.428554	1
Clptm1	0.791551	0.263417	0.428623	1
Gm43848	0.791052	1.32838	0.428914	1
Cdc42ep2	0.789527	0.674915	0.429804	1
Mid1ip1	0.788765	0.535178	0.43025	1
Arglu1	0.788618	0.176502	0.430335	1
Hadha	0.788501	0.239799	0.430404	1
Tnfrsf21	0.788383	0.308702	0.430472	1
Pnisr	0.788163	0.184264	0.430601	1
Ube2j1	0.788031	0.335171	0.430678	1
Cep120	0.787694	0.529974	0.430876	1
Ppp1cb	0.787328	0.117611	0.43109	1
Ttc14	0.787093	0.152239	0.431227	1
Dpp9	0.786345	0.732324	0.431665	1
Las1l	0.786081	0.52591	0.43182	1
Mis12	0.785993	0.42241	0.431871	1
Rhot1	0.785964	0.426519	0.431889	1
Ccdc88c	0.785627	1.18984	0.432086	1
Was	0.785392	0.194927	0.432224	1
Sema6b	0.785392	1.26	0.432224	1
Col4a3bp	0.785084	0.218543	0.432404	1
Slc25a45	0.784674	0.7431	0.432645	1
Tpm4	0.784395	0.0947689	0.432808	1
Sin3b	0.784292	0.186302	0.432869	1
Tmem167	0.783911	0.100406	0.433092	1
Rnd3	0.783325	0.647621	0.433437	1
Nr1h2	0.782855	0.315257	0.433712	1
Rprd2	0.781917	0.244805	0.434263	1
Tnfaip2	0.781858	0.12408	0.434298	1
Dcun1d5	0.78136	0.19968	0.434591	1
Dhx36	0.781286	0.252492	0.434634	1
Amdhd2	0.780744	0.390134	0.434953	1
Yrdc	0.780407	0.28657	0.435152	1
Ybx3	0.779703	0.122245	0.435566	1
Stt3b	0.779688	0.17415	0.435575	1
Ss18	0.778867	0.291912	0.436058	1
Chd7	0.778383	0.123355	0.436343	1
Tcf12	0.777782	0.233891	0.436698	1
Ticam2	0.775905	0.581403	0.437805	1
Slc16a10	0.775377	0.404653	0.438117	1
Tgfbrap1	0.774365	0.49412	0.438715	1
Slc35b1	0.773925	0.29632	0.438975	1
Strip1	0.773617	0.46415	0.439157	1
Zfp263	0.773471	0.340227	0.439244	1
Chst11	0.773339	0.68235	0.439322	1
Gm28875	0.77331	0.91474	0.439339	1
Arhgap10	0.773222	0.643295	0.439391	1
Runx1	0.773104	0.0888118	0.439461	1
Itga5	0.772943	0.210389	0.439556	1
Ero1lb	0.772664	0.418716	0.439721	1
Sptlc2	0.772503	0.232939	0.439817	1
Cul2	0.771755	0.473293	0.440259	1
Clec4a2	0.771051	0.0947839	0.440676	1
Senp5	0.77089	0.30608	0.440772	1
Rbm42	0.770875	0.469732	0.440781	1
Npm3	0.770597	0.207184	0.440946	1
Mtfr1l	0.770362	0.402629	0.441085	1
Rilpl2	0.770142	0.215356	0.441215	1
Cops6	0.769717	0.591895	0.441468	1
Mir17hg	0.769116	0.858788	0.441825	1
Hcfc1	0.768588	0.351372	0.442138	1
Akr7a5	0.768397	1.63147	0.442251	1
Agfg1	0.768163	0.256113	0.44239	1
Vopp1	0.76784	0.708297	0.442582	1
Ap3b1	0.767048	0.204765	0.443053	1
Camk2g	0.767034	0.406142	0.443061	1
Ubr3	0.766359	0.302079	0.443463	1
Ankrd10	0.766257	0.62738	0.443524	1
Ctdsp2	0.766139	0.187715	0.443593	1
Nbeal1	0.765787	0.244789	0.443803	1
Clk4	0.765582	0.424146	0.443925	1
Rnf111	0.765245	0.269123	0.444126	1
Map3k1	0.765127	0.181526	0.444196	1
Eif2ak2	0.764732	0.196506	0.444431	1
Snrk	0.764658	0.69104	0.444475	1
Samd4b	0.764526	0.342486	0.444554	1
Cyth1	0.763661	0.182676	0.445069	1
Plcl2	0.763295	0.311752	0.445288	1
Ap3d1	0.761696	0.184104	0.446241	1
Plau	0.760949	0.596646	0.446688	1
Bicral	0.760934	1.14494	0.446697	1
Brpf1	0.76045	0.21363	0.446986	1
Taok1	0.759951	0.123464	0.447284	1
5031425e22rik	0.758661	0.553882	0.448055	1
Batf	0.758602	0.535714	0.44809	1
Tlk2	0.758353	0.544445	0.44824	1
Bptf	0.757752	0.131153	0.4486	1
Mgat1	0.757473	0.202041	0.448766	1
Spag9	0.757063	0.111753	0.449012	1
Phf8	0.757019	0.410395	0.449039	1
Casp4	0.756388	0.557318	0.449416	1
Ddx56	0.755699	0.667649	0.44983	1
2610002m06rik	0.755582	0.504935	0.4499	1
Lrrc8d	0.755244	0.256133	0.450102	1
Ndufs1	0.755083	0.374046	0.450199	1
Pknox1	0.754042	0.534541	0.450824	1
Gmpr2	0.75325	1.27891	0.4513	1
Vkorc1l1	0.753192	0.430241	0.451335	1
Irak1	0.753074	0.103522	0.451405	1
Cwc22	0.752766	0.757191	0.45159	1
Spred2	0.752722	0.74489	0.451617	1
Dcun1d3	0.752444	0.860475	0.451784	1
Scaf8	0.752414	0.479347	0.451802	1
Hras	0.750274	0.399954	0.45309	1
Itpripl2	0.749848	0.133385	0.453346	1
Kif3b	0.749189	0.211896	0.453744	1
Dmbt1	0.748807	0.623137	0.453973	1
Birc6	0.748793	0.128628	0.453982	1
Atg101	0.748206	0.505534	0.454336	1
Adipor2	0.747458	0.279249	0.454787	1
Zfp26	0.747238	0.667837	0.45492	1
Cd300lb	0.747136	0.464625	0.454982	1
Ptpre	0.74696	0.129024	0.455088	1
Slc7a5	0.746857	1.33697	0.45515	1
Erbin	0.745171	0.130534	0.456168	1
Trip4	0.74498	0.49278	0.456284	1
Zup1	0.744819	0.470707	0.456381	1
Fcho2	0.743968	0.113863	0.456896	1
Rbbp5	0.743294	0.771774	0.457304	1
B4galt3	0.743015	0.271062	0.457472	1
Bid	0.742267	0.885423	0.457925	1
Atl2	0.742224	0.710065	0.457952	1
4833439l19rik	0.741402	0.395455	0.45845	1
Kdm3a	0.741094	0.460632	0.458636	1
Tlk1	0.740992	0.301933	0.458698	1
Axin1	0.740816	0.597504	0.458805	1
Mfsd14b	0.740303	0.193629	0.459116	1
Gdi1	0.740053	0.276175	0.459268	1
Socs4	0.739907	0.226262	0.459357	1
Ftsj3	0.73932	0.391153	0.459713	1
Zfp281	0.739027	0.611363	0.459891	1
Srsf1	0.738895	0.151522	0.459971	1
Klc1	0.738763	0.261513	0.460051	1
Csk	0.738074	0.124379	0.46047	1
Hdlbp	0.737913	0.0817687	0.460568	1
Yipf1	0.737135	0.460912	0.46104	1
Cryzl1	0.736769	1.041	0.461263	1
Kdm1a	0.736622	0.255176	0.461352	1
Id3	0.736607	1.23244	0.461361	1
Ppp1r21	0.7363	0.129854	0.461548	1
Stap1	0.736138	0.753036	0.461647	1
A630001g21rik	0.735449	0.736975	0.462066	1
2023-03-02	0.735361	0.231187	0.46212	1
Trabd	0.735024	0.292341	0.462325	1
Zfp710	0.733997	0.18948	0.46295	1
Arhgap24	0.733865	0.826429	0.463031	1
Mafk	0.733836	0.930673	0.463049	1
Atp7a	0.733822	0.270938	0.463058	1
Eif3b	0.733777	0.0885863	0.463084	1
Rrp12	0.733763	0.613596	0.463093	1
Hsf1	0.733044	0.906255	0.463531	1
Pdhb	0.732472	0.436909	0.46388	1
Tbc1d2b	0.731607	0.334167	0.464408	1
Tsnax	0.730654	0.264772	0.46499	1
Emsy	0.730552	0.334746	0.465053	1
Nek9	0.730478	0.348833	0.465098	1
C130050o18rik	0.728924	0.631159	0.466048	1
Mir142hg	0.728807	1.60886	0.46612	1
Mbnl2	0.728631	0.0909979	0.466228	1
Tmc6	0.728484	1.17393	0.466317	1
Trnau1ap	0.727018	0.441568	0.467215	1
Eif4a2	0.7269	0.0902894	0.467287	1
Atp6v1h	0.726387	0.25499	0.467601	1
Lman2	0.725639	0.110071	0.46806	1
Selenoi	0.725581	0.496725	0.468096	1
Pacs2	0.725068	0.196935	0.468411	1
Ufd1	0.724804	0.539022	0.468573	1
Cmtm6	0.724261	0.164995	0.468905	1
Hnrnpa3	0.723894	0.0513206	0.469131	1
Ttpal	0.723557	0.744418	0.469338	1
Ppp2r5c	0.723117	0.120239	0.469608	1
Iars	0.723015	0.419241	0.469671	1
Gpr183	0.722751	0.543338	0.469833	1
Htt	0.721988	0.171367	0.470302	1
Map1s	0.72061	0.522664	0.47115	1
Igsf6	0.720038	0.241415	0.471502	1
Brwd1	0.719847	0.327139	0.471619	1
Ganab	0.719847	0.227845	0.471619	1
Xpo7	0.718894	0.444219	0.472206	1
Lyve1	0.718821	0.777009	0.472251	1
Smim7	0.718161	0.426575	0.472658	1
Spty2d1	0.717457	0.0679523	0.473092	1
1700019l13rik	0.716988	1.90645	0.473381	1
Slc4a1ap	0.716959	0.626917	0.4734	1
Kansl1	0.716754	0.243233	0.473526	1
Sh3gl1	0.7158	0.296599	0.474115	1
Ddx18	0.715038	0.23956	0.474586	1
Gas6	0.714583	0.35197	0.474867	1
Clcn4	0.713777	0.261657	0.475365	1
Gcnt2	0.713704	0.239128	0.475411	1
Wipf2	0.712736	0.207007	0.476009	1
Mthfd1l	0.712692	0.571597	0.476037	1
Ogfrl1	0.712648	0.285764	0.476064	1
Nme1	0.712384	0.080419	0.476227	1
Atxn7l1	0.712003	0.461136	0.476463	1
Pbx3	0.711519	1.3019	0.476763	1
Lrrfip1	0.711431	0.0927051	0.476817	1
Nfyc	0.711343	1.17592	0.476872	1
Szrd1	0.711328	0.224049	0.476881	1
Cd48	0.711211	0.264347	0.476954	1
Slc7a8	0.710918	0.296391	0.477135	1
Trpv2	0.709818	0.210288	0.477817	1
Csnk1d	0.708938	0.174458	0.478363	1
2810004n23rik	0.708044	0.391132	0.478918	1
Gm47283	0.707838	0.239715	0.479046	1
Rcc2	0.70756	0.207388	0.479219	1
Dusp6	0.707413	0.106006	0.47931	1
Hmg20a	0.707384	0.733104	0.479328	1
Dhps	0.707354	0.671823	0.479346	1
Pde2a	0.7069	0.705567	0.479629	1
Pip5k1a	0.706607	0.312632	0.479811	1
Txndc5	0.706049	0.24913	0.480157	1
Arf6	0.705976	0.187928	0.480203	1
Exosc5	0.705829	0.459899	0.480294	1
B4galt7	0.704451	0.955402	0.481152	1
Exoc6b	0.70404	0.534593	0.481408	1
Ttyh3	0.703615	0.208145	0.481672	1
Imp4	0.703469	0.240231	0.481764	1
Ell2	0.703043	0.289407	0.482029	1
Zfr	0.702691	0.159667	0.482248	1
Tubgcp4	0.702691	0.54352	0.482248	1
Macf1	0.702677	0.0866606	0.482257	1
Zfp236	0.702457	0.889425	0.482394	1
Rchy1	0.701533	0.254905	0.48297	1
Cdyl	0.701166	0.853686	0.483199	1
Fcgr4	0.70099	0.19198	0.483309	1
Prmt1	0.700932	0.267932	0.483346	1
Ddx39b	0.700888	0.157472	0.483373	1
Tex261	0.700389	0.172384	0.483684	1
Gm31718	0.699583	1.13679	0.484188	1
Ppp1ca	0.698029	0.0865201	0.485159	1
Rnf145	0.697853	0.254024	0.485269	1
Gnas	0.697545	0.0857823	0.485462	1
Mrpl3	0.697193	0.276598	0.485682	1
Nipsnap3b	0.6969	0.324206	0.485866	1
Luc7l3	0.696694	0.111497	0.485994	1
Irgm2	0.696621	0.350755	0.48604	1
Scarb1	0.696196	0.799465	0.486306	1
Mtch1	0.695242	0.10281	0.486903	1
Iffo2	0.695199	0.743372	0.486931	1
Wwc2	0.695184	0.421248	0.48694	1
Rnf2	0.694729	0.466982	0.487225	1
Sap18	0.694069	0.191024	0.487639	1
Elmsan1	0.693747	0.467384	0.487841	1
Sec62	0.693586	0.215758	0.487942	1
Hspbp1	0.69338	0.343354	0.488071	1
Ing3	0.692808	0.55576	0.48843	1
Fam234a	0.692662	0.445192	0.488522	1
Araf	0.691914	0.377651	0.488991	1
Snrpf	0.691694	0.0978595	0.48913	1
Tbc1d10b	0.691166	0.238267	0.489461	1
Rnf11	0.690682	0.236352	0.489765	1
Krt8	0.690477	0.213886	0.489894	1
Zfp217	0.68967	0.25871	0.490401	1
Lrp12	0.689407	0.312662	0.490567	1
Ripor2	0.689069	0.664264	0.49078	1
Alkbh1	0.688497	0.578539	0.49114	1
Eif1a	0.688145	0.160779	0.491361	1
Tmem230	0.687662	0.274528	0.491666	1
Vapb	0.68709	0.107199	0.492026	1
Aftph	0.686503	0.152714	0.492396	1
Pwwp2a	0.686313	0.874471	0.492516	1
Hdac7	0.686313	0.739686	0.492516	1
Inpp4a	0.685902	0.393953	0.492775	1
Cops4	0.685682	0.353643	0.492914	1
Fech	0.6847	0.772459	0.493533	1
Brwd3	0.684304	0.425729	0.493783	1
Rbm22	0.684216	0.330253	0.493839	1
Zswim4	0.68401	1.65984	0.493969	1
Ldah	0.683878	0.448115	0.494052	1
Map2k7	0.683659	0.256563	0.494191	1
Gpd2	0.683585	0.420951	0.494237	1
Tcea1	0.682412	0.0629998	0.494978	1
Dnajc13	0.681254	0.150597	0.495711	1
Ggnbp2	0.680961	0.136505	0.495896	1
Kctd12	0.6797	0.102881	0.496695	1
Pou2f2	0.679641	0.254361	0.496732	1
Arid4a	0.679377	0.104983	0.496899	1
Pex5	0.679113	1.56918	0.497066	1
Ube2z	0.679084	0.117172	0.497085	1
Lpin2	0.678629	0.287654	0.497373	1
Wipi2	0.678424	0.490888	0.497503	1
Arhgap17	0.678218	0.169972	0.497633	1
Trappc8	0.677603	0.266273	0.498024	1
Ctr9	0.677559	0.387822	0.498052	1
Tlr5	0.677427	1.4079	0.498135	1
Slc39a10	0.677324	0.468445	0.4982	1
Cdk14	0.677089	0.508506	0.498349	1
Fabp4	0.67618	0.870587	0.498926	1
Psma3	0.676122	0.109904	0.498963	1
Eif2s3x	0.674963	0.15351	0.499699	1
Proser1	0.674553	0.381459	0.49996	1
Topors	0.673702	0.264057	0.500501	1
Naa30	0.672837	0.461112	0.501051	1
Cluh	0.67247	0.429307	0.501284	1
Sparc	0.671503	0.547383	0.5019	1
Atg4b	0.671312	0.652553	0.502022	1
Slc49a4	0.671107	0.462118	0.502152	1
Utrn	0.67077	0.394468	0.502367	1
Preb	0.670711	0.25315	0.502405	1
Rcc1	0.670696	0.849667	0.502414	1
Gpbp1	0.670344	0.120098	0.502638	1
Arih1	0.669597	0.151323	0.503115	1
Arhgap1	0.669523	0.167615	0.503162	1
Ubr2	0.669318	0.158913	0.503293	1
Rev3l	0.669274	0.768754	0.503321	1
4931406p16rik	0.669157	0.715049	0.503396	1
Snap29	0.668951	0.363521	0.503527	1
Ccnl2	0.668849	0.163435	0.503592	1
Pgd	0.668849	0.0554048	0.503592	1
Pdxk	0.668204	0.177391	0.504004	1
Agap3	0.667881	0.625322	0.50421	1
Siah1a	0.66772	0.892687	0.504313	1
Treml2	0.666898	0.351261	0.504837	1
Nmt1	0.666869	0.22814	0.504856	1
Gpr85	0.666547	1.11509	0.505062	1
Mgst1	0.664288	0.376383	0.506506	1
Ptpa	0.663101	0.0634631	0.507266	1
Slc3a2	0.662587	0.120698	0.507595	1
Myo18a	0.662485	0.566451	0.507661	1
Plat	0.662221	1.13624	0.50783	1
Gm42659	0.662206	1.02482	0.507839	1
Acvrl1	0.661634	0.396329	0.508206	1
Fam222b	0.66052	0.549543	0.50892	1
Dda1	0.659582	0.309315	0.509522	1
Ncln	0.659332	0.368743	0.509682	1
Hopx	0.6592	0.387632	0.509767	1
Czib	0.657954	0.907483	0.510568	1
Mpdu1	0.657719	0.278079	0.510719	1
Zdhhc5	0.656502	0.198616	0.511501	1
Bach2	0.656018	1.13576	0.511812	1
Psmb7	0.65552	0.285207	0.512133	1
Traf3	0.655241	0.467249	0.512312	1
Setd7	0.654977	0.368636	0.512482	1
Akirin2	0.654904	0.171676	0.51253	1
Ap4e1	0.654464	1.09826	0.512813	1
Arl8a	0.653716	0.131639	0.513295	1
Car6	0.653364	0.720018	0.513521	1
Lonrf1	0.652836	0.787237	0.513862	1
Edc4	0.651341	0.474258	0.514827	1
Trip11	0.651165	0.19926	0.51494	1
Cct7	0.651062	0.20258	0.515006	1
Plekhg2	0.65008	1.835	0.515641	1
Lipe	0.649669	0.607054	0.515906	1
Scaf4	0.649449	0.493426	0.516048	1
Rsbn1	0.649215	0.243263	0.5162	1
Khsrp	0.64876	0.119451	0.516493	1
Dnajb9	0.64876	0.108681	0.516493	1
Trim11	0.648115	0.82679	0.516911	1
Impa1	0.648027	0.331618	0.516968	1
Zranb1	0.648012	0.326922	0.516977	1
4933434e20rik	0.647088	0.277596	0.517575	1
Fryl	0.646575	0.296175	0.517907	1
Polr2a	0.646385	0.199834	0.51803	1
Ebp	0.645739	0.256017	0.518448	1
Maea	0.645651	0.177405	0.518505	1
Rbm4b	0.645593	0.747238	0.518543	1
Gmeb2	0.645329	1.24399	0.518714	1
Spg7	0.645138	0.398864	0.518838	1
Gm5150	0.64486	1.08192	0.519018	1
Diaph2	0.644786	0.127869	0.519066	1
Erap1	0.64439	0.243496	0.519322	1
Ilkap	0.644317	0.304667	0.51937	1
Rnft1	0.64395	0.483179	0.519608	1
Actr1b	0.64332	0.44296	0.520016	1
Osbp	0.643261	0.309382	0.520055	1
Fam76b	0.643232	0.253428	0.520074	1
Ptpn11	0.643012	0.248569	0.520216	1
Dip2b	0.642484	0.12369	0.520559	1
Tmem109	0.642294	0.164332	0.520683	1
Slc30a1	0.641839	0.421549	0.520978	1
Acadsb	0.64178	0.217098	0.521016	1
Cdk19	0.64159	0.580657	0.52114	1
Zfp830	0.641472	0.915953	0.521216	1
Nsun2	0.641165	0.225296	0.521416	1
Ice1	0.641106	0.215961	0.521454	1
Mydgf	0.641062	0.104649	0.521482	1
Smarcb1	0.640783	0.320656	0.521664	1
Tarm1	0.640622	0.216528	0.521768	1
Braf	0.64049	0.324725	0.521854	1
Rgs2	0.640475	0.0684655	0.521864	1
Stk38	0.639948	0.201517	0.522207	1
Mbd3	0.639654	0.227053	0.522397	1
Emg1	0.639346	0.199734	0.522598	1
Vezf1	0.6392	0.418291	0.522693	1
Fam49a	0.639126	0.390322	0.522741	1
Inpp5a	0.63854	0.644521	0.523122	1
Ifnar1	0.638071	0.155284	0.523428	1
Acp2	0.638027	0.142749	0.523456	1
Luc7l	0.637777	0.267994	0.523619	1
Rcn3	0.637675	1.43865	0.523685	1
Utp11	0.637323	0.463777	0.523915	1
Reep4	0.636722	0.730843	0.524306	1
Tbce	0.636208	1.01185	0.524641	1
Katna1	0.636179	0.348517	0.52466	1
Lman1	0.636076	0.114879	0.524727	1
Acap2	0.63593	0.122719	0.524822	1
Chd9	0.63593	0.235537	0.524822	1
Sar1b	0.635812	0.337041	0.524899	1
Ppp2r3d	0.634889	0.716297	0.525501	1
Tmem256	0.634434	0.116861	0.525798	1
Lrrc41	0.634155	0.363085	0.525979	1
Rsrc2	0.633745	0.114144	0.526247	1
Frs2	0.633716	0.810319	0.526266	1
Sirt2	0.633598	0.259898	0.526343	1
Sec11c	0.63354	0.0874231	0.526381	1
Ndrg1	0.633422	0.240632	0.526458	1
Traf6	0.633232	0.397574	0.526582	1
Trak2	0.633144	0.387347	0.52664	1
Sorl1	0.632807	0.101534	0.52686	1
Eif6	0.63222	0.226284	0.527243	1
Aco2	0.631443	0.0862761	0.527751	1
Chd1	0.63134	0.211968	0.527818	1
Hdac5	0.630519	0.555805	0.528355	1
Camta2	0.630226	0.14879	0.528547	1
Arhgap45	0.629947	0.152356	0.528729	1
Atp2c1	0.629771	0.247973	0.528844	1
Vbp1	0.629727	0.196576	0.528873	1
Alyref	0.629375	0.0782902	0.529103	1
Tcf20	0.629331	0.281952	0.529132	1
Elmo2	0.628144	0.239072	0.52991	1
Sec13	0.627278	0.336983	0.530477	1
Arhgap18	0.62697	0.120271	0.530679	1
Cpsf2	0.626897	0.132794	0.530727	1
Ep300	0.626589	0.11019	0.530929	1
Samd9l	0.626501	0.270389	0.530986	1
Zcchc2	0.62634	0.25404	0.531092	1
Naa25	0.626252	0.447043	0.53115	1
Klf10	0.626032	0.207948	0.531294	1
Atp8a1	0.625651	0.156942	0.531544	1
Selenof	0.625314	0.0973884	0.531765	1
Eif4a3	0.625255	0.499153	0.531804	1
Ypel5	0.625035	0.148872	0.531948	1
Arl6ip6	0.62439	0.410132	0.532372	1
Krt80	0.624038	0.367926	0.532603	1
Gucd1	0.623657	0.743043	0.532853	1
Glce	0.623554	1.35398	0.532921	1
Slc4a2	0.623525	0.417122	0.53294	1
Vps54	0.623143	0.105348	0.53319	1
Crkl	0.623055	0.328502	0.533248	1
Emd	0.622923	0.144894	0.533335	1
Adgrg6	0.622	0.703515	0.533942	1
Elf1	0.621457	0.139136	0.534299	1
Zbtb7b	0.621208	0.587443	0.534463	1
Map3k20	0.620592	0.557682	0.534868	1
Iars2	0.620299	0.537057	0.535061	1
Ubtd1	0.620196	0.768616	0.535129	1
Ppie	0.619008	0.432593	0.535911	1
[truncated: 21,589 more rows]
